# Supplementary material for: A Comparative Analysis of Gene and Protein Expression Throughout a Full 28-Day Retinal Regeneration Time-Course in Adult Zebrafish
Source: Front Cell Dev Biol. 2021 Nov 1;9:741514. doi: 10.3389/fcell.2021.741514 (PMC8591265; doi:10.3389/fcell.2021.741514)
Supplement: Supplementary file 2 [file Data_Sheet_2.XLSX]

## Sheet: METADATA TEMPLATE 
# High-throughput sequencing metadata template. (Version: April 28, 2020)
# All fields in this template must be completed.
# See METADATA EXAMPLES in tabs at the foot of this page.
# Field names (in blue on this page) should not be edited. Hover over cells containing field names to view field content guidelines.
# Human data. If there are patient privacy concerns regarding making data fully public through GEO, please submit to NCBI's dbGaP (http://www.ncbi.nlm.nih.gov/gap/) database. dbGaP has controlled access mechanisms and is an appropriate resource for hosting sensitive patient data.
SERIES
# This section describes the overall study. Complete all fields.
title	A comparative analysis of gene and protein expression throughout a full 28-day retinal regeneration time-course in adult zebrafish
summary	Following photoreceptors ablation by intense light exposure, adult zebrafish are capable of complete regeneration due to the ability of their Müller glia (MG) to re-enter the cell cycle, creating progenitors that differentiate into new photoreceptors. The majority of previous reports on retinal regeneration focused on the first few days of the regenerative response, which include MG cell-cycle re…
overall design	3'mRNA sequencing of single adult zebrafish retinas harvested at 7 different time-points post intense light lesion, along with dark adapted and non-dark adapted undamaged controls (n=6).
contributor	Ashley C. Kramer
contributor	Katherine Gurdziel
contributor	Ryan Thummel
supplementary file	Table-1_Kramer_2021
SAMPLES
# Thoroughly describe each of the biological Samples under investigation. Tissue/cell type/cell line information is required.
# Include all biological and experimental variables in characteristics columns (for example, characteristics: tissue, characteristics: cell type, characteristics: treatment, characteristics: genotype, characteristics: disease state or any clinical variables, etc...)
# -> -> KEEP SCROLLING TO THE RIGHT FOR IMPORTANT FIELDS; RAW AND PROCESSED FILES MUST BE LISTED IN THIS SECTION -> ->
Sample name	title	source name	organism	characteristics: strain	characteristics: tissue type	characteristics: treatment	molecule	description	processed data file	raw file	raw file
Sample 1	naïve control rep1	retina	danio rerio (zebrafish)	albino	whole retina	no treatment, normal light:dark conditions (14:10hrs)	mRNA	3'mRNA-seq	Table-1_Kramer_2021.xls	ctl_8-75mo_albA_S25_L001_R1_001.fastq.gz
Sample 2	naïve control rep2	retina	danio rerio (zebrafish)	albino	whole retina	no treatment, normal light:dark conditions (14:10hrs)	mRNA	3'mRNA-seq	Table-1_Kramer_2021.xls	ctl_8-75mo_albB_S26_L001_R1_001.fastq.gz
Sample 3	naïve control rep3	retina	danio rerio (zebrafish)	albino	whole retina	no treatment, normal light:dark conditions (14:10hrs)	mRNA	3'mRNA-seq	Table-1_Kramer_2021.xls	ctl_8-75mo_albC_S27_L001_R1_001.fastq.gz
Sample 4	naïve control rep4	retina	danio rerio (zebrafish)	albino	whole retina	no treatment, normal light:dark conditions (14:10hrs)	mRNA	3'mRNA-seq	Table-1_Kramer_2021.xls	ctl_8-75mo_albD_S28_L001_R1_001.fastq.gz
Sample 5	naïve control rep5	retina	danio rerio (zebrafish)	albino	whole retina	no treatment, normal light:dark conditions (14:10hrs)	mRNA	3'mRNA-seq	Table-1_Kramer_2021.xls	ctl_8-75mo_albE_S29_L001_R1_001.fastq.gz
Sample 6	naïve control rep6	retina	danio rerio (zebrafish)	albino	whole retina	no treatment, normal light:dark conditions (14:10hrs)	mRNA	3'mRNA-seq	Table-1_Kramer_2021.xls	ctl_8-75mo_albG_S30_L001_R1_001.fastq.gz
Sample 7	0hr dark-adapted control rep1	retina	danio rerio (zebrafish)	albino	whole retina	housed in dark-box for 5 days	mRNA	3'mRNA-seq	Table-1_Kramer_2021.xls	0hr-A_S1_Both_R1_001.fastq.gz
Sample 8	0hr dark-adapted control rep2	retina	danio rerio (zebrafish)	albino	whole retina	housed in dark-box for 5 days	mRNA	3'mRNA-seq	Table-1_Kramer_2021.xls	0hr-B_S2_Both_R1_001.fastq.gz
Sample 9	0hr dark-adapted control rep3	retina	danio rerio (zebrafish)	albino	whole retina	housed in dark-box for 5 days	mRNA	3'mRNA-seq	Table-1_Kramer_2021.xls	0hr-C_S3_Both_R1_001.fastq.gz
Sample 10	0hr dark-adapted control rep4	retina	danio rerio (zebrafish)	albino	whole retina	housed in dark-box for 5 days	mRNA	3'mRNA-seq	Table-1_Kramer_2021.xls	0hr_A_S43_L002_R1_001.fastq.gz
Sample 11	0hr dark-adapted control rep5	retina	danio rerio (zebrafish)	albino	whole retina	housed in dark-box for 5 days	mRNA	3'mRNA-seq	Table-1_Kramer_2021.xls	0hr_B_S44_L002_R1_001.fastq.gz
Sample 12	0hr dark-adapted control rep6	retina	danio rerio (zebrafish)	albino	whole retina	housed in dark-box for 5 days	mRNA	3'mRNA-seq	Table-1_Kramer_2021.xls	0hr_C_S45_L002_R1_001.fastq.gz
Sample 13	24hpl rep1	retina	danio rerio (zebrafish)	albino	whole retina	24 hours after intense light lesion onset	mRNA	3'mRNA-seq	Table-1_Kramer_2021.xls	24hr-A_S4_Both_R1_001.fastq.gz
Sample 14	24hpl rep2	retina	danio rerio (zebrafish)	albino	whole retina	24 hours after intense light lesion onset	mRNA	3'mRNA-seq	Table-1_Kramer_2021.xls	24hr-B_S5_Both_R1_001.fastq.gz
Sample 15	24hpl rep3	retina	danio rerio (zebrafish)	albino	whole retina	24 hours after intense light lesion onset	mRNA	3'mRNA-seq	Table-1_Kramer_2021.xls	24hr-C_S6_Both_R1_001.fastq.gz
Sample 16	24hpl rep4	retina	danio rerio (zebrafish)	albino	whole retina	24 hours after intense light lesion onset	mRNA	3'mRNA-seq	Table-1_Kramer_2021.xls	24hpl_A_S46_L002_R1_001.fastq.gz
Sample 17	24hpl rep5	retina	danio rerio (zebrafish)	albino	whole retina	24 hours after intense light lesion onset	mRNA	3'mRNA-seq	Table-1_Kramer_2021.xls	24hpl_B_S47_L002_R1_001.fastq.gz
Sample 18	24hpl rep6	retina	danio rerio (zebrafish)	albino	whole retina	24 hours after intense light lesion onset	mRNA	3'mRNA-seq	Table-1_Kramer_2021.xls	24hpl_C_S48_L002_R1_001.fastq.gz
Sample 19	36hpl rep1	retina	danio rerio (zebrafish)	albino	whole retina	36 hours after intense light lesion onset	mRNA	3'mRNA-seq	Table-1_Kramer_2021.xls	36hr-A_S7_Both_R1_001.fastq.gz
Sample 20	36hpl rep2	retina	danio rerio (zebrafish)	albino	whole retina	36 hours after intense light lesion onset	mRNA	3'mRNA-seq	Table-1_Kramer_2021.xls	36hr-B_S8_Both_R1_001.fastq.gz
Sample 21	36hpl rep3	retina	danio rerio (zebrafish)	albino	whole retina	36 hours after intense light lesion onset	mRNA	3'mRNA-seq	Table-1_Kramer_2021.xls	36hr-C_S9_Both_R1_001.fastq.gz
Sample 22	36hpl rep4	retina	danio rerio (zebrafish)	albino	whole retina	36 hours after intense light lesion onset	mRNA	3'mRNA-seq	Table-1_Kramer_2021.xls	36hpl_A_S49_L002_R1_001.fastq.gz
Sample 23	36hpl rep5	retina	danio rerio (zebrafish)	albino	whole retina	36 hours after intense light lesion onset	mRNA	3'mRNA-seq	Table-1_Kramer_2021.xls	36hpl_B_S50_L002_R1_001.fastq.gz
Sample 24	36hpl rep6	retina	danio rerio (zebrafish)	albino	whole retina	36 hours after intense light lesion onset	mRNA	3'mRNA-seq	Table-1_Kramer_2021.xls	36hpl_C_S51_L002_R1_001.fastq.gz
Sample 25	72hpl rep1	retina	danio rerio (zebrafish)	albino	whole retina	72 hours after intense light lesion onset	mRNA	3'mRNA-seq	Table-1_Kramer_2021.xls	72hr-A_S10_Both_R1_001.fastq.gz
Sample 26	72hpl rep2	retina	danio rerio (zebrafish)	albino	whole retina	72 hours after intense light lesion onset	mRNA	3'mRNA-seq	Table-1_Kramer_2021.xls	72hr-B_S11_Both_R1_001.fastq.gz
Sample 27	72hpl rep3	retina	danio rerio (zebrafish)	albino	whole retina	72 hours after intense light lesion onset	mRNA	3'mRNA-seq	Table-1_Kramer_2021.xls	72hr-C_S12_Both_R1_001.fastq.gz
Sample 28	72hpl rep4	retina	danio rerio (zebrafish)	albino	whole retina	72 hours after intense light lesion onset	mRNA	3'mRNA-seq	Table-1_Kramer_2021.xls	72hpl_A_S52_L002_R1_001.fastq.gz
Sample 29	72hpl rep5	retina	danio rerio (zebrafish)	albino	whole retina	72 hours after intense light lesion onset	mRNA	3'mRNA-seq	Table-1_Kramer_2021.xls	72hpl_B_S53_L002_R1_001.fastq.gz
Sample 30	72hpl rep6	retina	danio rerio (zebrafish)	albino	whole retina	72 hours after intense light lesion onset	mRNA	3'mRNA-seq	Table-1_Kramer_2021.xls	72hpl_C_S54_L002_R1_001.fastq.gz
Sample 31	5dpl rep1	retina	danio rerio (zebrafish)	albino	whole retina	5 days after intense light lesion onset, fish back in normal light:dark conditions after 72hpl collection	mRNA	3'mRNA-seq	Table-1_Kramer_2021.xls	5d-A_S13_Both_R1_001.fastq.gz
Sample 32	5dpl rep2	retina	danio rerio (zebrafish)	albino	whole retina	5 days after intense light lesion onset, fish back in normal light:dark conditions after 72hpl collection	mRNA	3'mRNA-seq	Table-1_Kramer_2021.xls	5d-B_S14_Both_R1_001.fastq.gz
Sample 33	5dpl rep3	retina	danio rerio (zebrafish)	albino	whole retina	5 days after intense light lesion onset, fish back in normal light:dark conditions after 72hpl collection	mRNA	3'mRNA-seq	Table-1_Kramer_2021.xls	5d-C_S15_Both_R1_001.fastq.gz
Sample 34	5dpl rep4	retina	danio rerio (zebrafish)	albino	whole retina	5 days after intense light lesion onset, fish back in normal light:dark conditions after 72hpl collection	mRNA	3'mRNA-seq	Table-1_Kramer_2021.xls	5dpl_A_S55_L002_R1_001.fastq.gz
Sample 35	5dpl rep5	retina	danio rerio (zebrafish)	albino	whole retina	5 days after intense light lesion onset, fish back in normal light:dark conditions after 72hpl collection	mRNA	3'mRNA-seq	Table-1_Kramer_2021.xls	5dpl_B_S56_L002_R1_001.fastq.gz
Sample 36	5dpl rep6	retina	danio rerio (zebrafish)	albino	whole retina	5 days after intense light lesion onset, fish back in normal light:dark conditions after 72hpl collection	mRNA	3'mRNA-seq	Table-1_Kramer_2021.xls	5dpl_C_S57_L002_R1_001.fastq.gz
Sample 37	10dpl rep1	retina	danio rerio (zebrafish)	albino	whole retina	10 days after intense light lesion onset, fish back in normal light:dark conditions after 72hpl collection	mRNA	3'mRNA-seq	Table-1_Kramer_2021.xls	10d-A_S16_Both_R1_001.fastq.gz
Sample 38	10dpl rep2	retina	danio rerio (zebrafish)	albino	whole retina	10 days after intense light lesion onset, fish back in normal light:dark conditions after 72hpl collection	mRNA	3'mRNA-seq	Table-1_Kramer_2021.xls	10d-B_S17_Both_R1_001.fastq.gz
Sample 39	10dpl rep3	retina	danio rerio (zebrafish)	albino	whole retina	10 days after intense light lesion onset, fish back in normal light:dark conditions after 72hpl collection	mRNA	3'mRNA-seq	Table-1_Kramer_2021.xls	10d-C_S18_Both_R1_001.fastq.gz
Sample 40	10dpl rep4	retina	danio rerio (zebrafish)	albino	whole retina	10 days after intense light lesion onset, fish back in normal light:dark conditions after 72hpl collection	mRNA	3'mRNA-seq	Table-1_Kramer_2021.xls	10dpl_A_S58_L002_R1_001.fastq.gz
Sample 41	10dpl rep5	retina	danio rerio (zebrafish)	albino	whole retina	10 days after intense light lesion onset, fish back in normal light:dark conditions after 72hpl collection	mRNA	3'mRNA-seq	Table-1_Kramer_2021.xls	10dpl_B_S59_L002_R1_001.fastq.gz
Sample 42	10dpl rep6	retina	danio rerio (zebrafish)	albino	whole retina	10 days after intense light lesion onset, fish back in normal light:dark conditions after 72hpl collection	mRNA	3'mRNA-seq	Table-1_Kramer_2021.xls	10dpl_C_S60_L002_R1_001.fastq.gz
Sample 43	14dpl rep1	retina	danio rerio (zebrafish)	albino	whole retina	14 days after intense light lesion onset, fish back in normal light:dark conditions after 72hpl collection	mRNA	3'mRNA-seq	Table-1_Kramer_2021.xls	14d-A_S19_Both_R1_001.fastq.gz
Sample 44	14dpl rep2	retina	danio rerio (zebrafish)	albino	whole retina	14 days after intense light lesion onset, fish back in normal light:dark conditions after 72hpl collection	mRNA	3'mRNA-seq	Table-1_Kramer_2021.xls	14d-B_S20_Both_R1_001.fastq.gz
Sample 45	14dpl rep3	retina	danio rerio (zebrafish)	albino	whole retina	14 days after intense light lesion onset, fish back in normal light:dark conditions after 72hpl collection	mRNA	3'mRNA-seq	Table-1_Kramer_2021.xls	14d-C_S21_Both_R1_001.fastq.gz
Sample 46	14dpl rep4	retina	danio rerio (zebrafish)	albino	whole retina	14 days after intense light lesion onset, fish back in normal light:dark conditions after 72hpl collection	mRNA	3'mRNA-seq	Table-1_Kramer_2021.xls	14dpl_A_S61_L002_R1_001.fastq.gz
Sample 47	14dpl rep5	retina	danio rerio (zebrafish)	albino	whole retina	14 days after intense light lesion onset, fish back in normal light:dark conditions after 72hpl collection	mRNA	3'mRNA-seq	Table-1_Kramer_2021.xls	14dpl_B_S62_L002_R1_001.fastq.gz
Sample 48	14dpl rep6	retina	danio rerio (zebrafish)	albino	whole retina	14 days after intense light lesion onset, fish back in normal light:dark conditions after 72hpl collection	mRNA	3'mRNA-seq	Table-1_Kramer_2021.xls	14dpl_C_S63_L002_R1_001.fastq.gz
Sample 49	28dpl rep1	retina	danio rerio (zebrafish)	albino	whole retina	28 days after intense light lesion onset, fish back in normal light:dark conditions after 72hpl collection	mRNA	3'mRNA-seq	Table-1_Kramer_2021.xls	28d-A_S22_Both_R1_001.fastq.gz
Sample 50	28dpl rep2	retina	danio rerio (zebrafish)	albino	whole retina	28 days after intense light lesion onset, fish back in normal light:dark conditions after 72hpl collection	mRNA	3'mRNA-seq	Table-1_Kramer_2021.xls	28d-B_S23_Both_R1_001.fastq.gz
Sample 51	28dpl rep3	retina	danio rerio (zebrafish)	albino	whole retina	28 days after intense light lesion onset, fish back in normal light:dark conditions after 72hpl collection	mRNA	3'mRNA-seq	Table-1_Kramer_2021.xls	28d-C_S24_Both_R1_001.fastq.gz
Sample 52	28dpl rep4	retina	danio rerio (zebrafish)	albino	whole retina	28 days after intense light lesion onset, fish back in normal light:dark conditions after 72hpl collection	mRNA	3'mRNA-seq	Table-1_Kramer_2021.xls	28dpl_A_S64_L002_R1_001.fastq.gz
Sample 53	28dpl rep5	retina	danio rerio (zebrafish)	albino	whole retina	28 days after intense light lesion onset, fish back in normal light:dark conditions after 72hpl collection	mRNA	3'mRNA-seq	Table-1_Kramer_2021.xls	28dpl_B_S65_L002_R1_001.fastq.gz
Sample 54	28dpl rep6	retina	danio rerio (zebrafish)	albino	whole retina	28 days after intense light lesion onset, fish back in normal light:dark conditions after 72hpl collection	mRNA	3'mRNA-seq	Table-1_Kramer_2021.xls
PROTOCOLS
# Protocols applicable to only a subset of Samples can be included as additional columns of the SAMPLES section above instead.
growth protocol	Adult (6-9 months) albino (alb) zebrafish were used for all experiments. Unless otherwise noted (See treatment protocol), fish were maintained under a daily light cycle of 14 hours light (250 lux):10 hours dark at 28.5º C and fed a combination of flake food and brine shrimp. The Institutional Animal Care and Use Committee at Wayne State University approved all procedures used in this study (Proto…
treatment protocol	The light lesion protocol used for all samples in rows 34 and below is as follows: Adult zebrafish were dark adapted for 5 days in a dark box. 0hr dark-adapted controls were harvested at the conclusion of this adaptation (rows 28-33). Following dark adaptation, fish were subjected to a 30 minute intense light lesion using a Leica EL6000 halide bulb lightsource (~100,000 lux) before being transfer…
extract protocol	Retinas were surgically removed from euthanized animals and placed in pre-chilled eppendorf tubes. RNA was immediately isolated using the Direct-zol RNA Microprep kit (Zymo Research, Irvine CA, cat#R2062) according to manufacturer protocol and eluted in 15μL of RNAse-free water. RNA integrity and concentration were assesssed on a Nanodrop.
library construction protocol	Sequencing libraries were generated from 250ng of total RNA using Lexogen's Quantseq 3' mRNA-Seq Library Prep Kit (Lexogen, Inc., Greenland, NH). Libraries were sequenced on a NovaSeq 6000 with a minimum of 5 million reads per sample.
library strategy	3' mRNA-Seq
DATA PROCESSING PIPELINE
# Data processing steps include base-calling, alignment, filtering, peak-calling, generation of normalized abundance measurements etc…
# For each step provide a description, as well as software name, version, parameters, if applicable.
data processing step	Reads were aligned to the zebrafish genome (Build dR10) using STAR and tabulated for each gene region using htseq-count. Differential expression analysis was conducted using edgeR.
data processing step
data processing step
data processing step
data processing step
genome build	dR10
processed data files format and content	Excel spreadsheet containing raw counts for all genes in each sample on sheet one, all following sheets in the file contain pairwise comparison data for 6 samples in each timepoint compared to the dark-adapted 0hr control dataset.
# For each file listed in the "processed data file" columns of the SAMPLES section, provide additional information below.
PROCESSED DATA FILES
file name	file type	file checksum
Table-1_Kramer_2021	.xls	553434909 26748779
# For each file listed in the "raw file" columns of the SAMPLES section above, provide additional information below.
RAW FILES
file name	file type	file checksum	instrument model	single or paired-end
ctl_8-75mo_albA_S25_L001_R1_001.fastq.gz	fastq	1858577912 541978160	Illumina Novaseq 6000	single
ctl_8-75mo_albB_S26_L001_R1_001.fastq.gz	fastq	724571564 452546375	Illumina Novaseq 6001	single
ctl_8-75mo_albC_S27_L001_R1_001.fastq.gz	fastq	51924051 422084015	Illumina Novaseq 6002	single
ctl_8-75mo_albD_S28_L001_R1_001.fastq.gz	fastq	180104402 399556916	Illumina Novaseq 6003	single
ctl_8-75mo_albE_S29_L001_R1_001.fastq.gz	fastq	3988202518 460700025	Illumina Novaseq 6004	single
ctl_8-75mo_albG_S30_L001_R1_001.fastq.gz	fastq	4180680110 461326101	Illumina Novaseq 6005	single
0hr-A_S1_Both_R1_001.fastq.gz	fastq	1809347648 551063952	Illumina Novaseq 6006	single
0hr-B_S2_Both_R1_001.fastq.gz	fastq	2319587943 537595747	Illumina Novaseq 6007	single
0hr-C_S3_Both_R1_001.fastq.gz	fastq	2525275681 520269783	Illumina Novaseq 6008	single
0hr_A_S43_L002_R1_001.fastq.gz	fastq	98365001 685739069	Illumina Novaseq 6009	single
0hr_B_S44_L002_R1_001.fastq.gz	fastq	2799400046 496788067	Illumina Novaseq 6010	single
0hr_C_S45_L002_R1_001.fastq.gz	fastq	856057241 401443563	Illumina Novaseq 6011	single
24hr-A_S4_Both_R1_001.fastq.gz	fastq	1072116505 543490759	Illumina Novaseq 6012	single
24hr-B_S5_Both_R1_001.fastq.gz	fastq	2379701829 488943864	Illumina Novaseq 6013	single
24hr-C_S6_Both_R1_001.fastq.gz	fastq	1342961598 438588189	Illumina Novaseq 6014	single
24hpl_A_S46_L002_R1_001.fastq.gz	fastq	822003856 449582729	Illumina Novaseq 6015	single
24hpl_B_S47_L002_R1_001.fastq.gz	fastq	868632399 480633512	Illumina Novaseq 6016	single
24hpl_C_S48_L002_R1_001.fastq.gz	fastq	3016640689 494079356	Illumina Novaseq 6017	single
36hr-A_S7_Both_R1_001.fastq.gz	fastq	556285176 455958654	Illumina Novaseq 6018	single
36hr-B_S8_Both_R1_001.fastq.gz	fastq	3698625021 490592293	Illumina Novaseq 6019	single
36hr-C_S9_Both_R1_001.fastq.gz	fastq	2321887151 549849599	Illumina Novaseq 6020	single
36hpl_A_S49_L002_R1_001.fastq.gz	fastq	3064980693 755787878	Illumina Novaseq 6021	single
36hpl_B_S50_L002_R1_001.fastq.gz	fastq	2763210328 667781026	Illumina Novaseq 6022	single
36hpl_C_S51_L002_R1_001.fastq.gz	fastq	2330048822 410754996	Illumina Novaseq 6023	single
72hr-A_S10_Both_R1_001.fastq.gz	fastq	2722603431 557756625	Illumina Novaseq 6024	single
72hr-B_S11_Both_R1_001.fastq.gz	fastq	1442414935 487359885	Illumina Novaseq 6025	single
72hr-C_S12_Both_R1_001.fastq.gz	fastq	3436803591 533788077	Illumina Novaseq 6026	single
72hpl_A_S52_L002_R1_001.fastq.gz	fastq	2137769975 519051160	Illumina Novaseq 6027	single
72hpl_B_S53_L002_R1_001.fastq.gz	fastq	1526521813 433229276	Illumina Novaseq 6028	single
72hpl_C_S54_L002_R1_001.fastq.gz	fastq	187668178 380915657	Illumina Novaseq 6029	single
5d-A_S13_Both_R1_001.fastq.gz	fastq	1799628070 562869375	Illumina Novaseq 6030	single
5d-B_S14_Both_R1_001.fastq.gz	fastq	3312978056 160626630	Illumina Novaseq 6031	single
5d-C_S15_Both_R1_001.fastq.gz	fastq	260656340 490704977	Illumina Novaseq 6032	single
5dpl_A_S55_L002_R1_001.fastq.gz	fastq	483540464 731262245	Illumina Novaseq 6033	single
5dpl_B_S56_L002_R1_001.fastq.gz	fastq	2965731619 613428678	Illumina Novaseq 6034	single
5dpl_C_S57_L002_R1_001.fastq.gz	fastq	1367830859 550824740	Illumina Novaseq 6035	single
10d-A_S16_Both_R1_001.fastq.gz	fastq	904358387 584394505	Illumina Novaseq 6036	single
10d-B_S17_Both_R1_001.fastq.gz	fastq	3403412527 481463456	Illumina Novaseq 6037	single
10d-C_S18_Both_R1_001.fastq.gz	fastq	2059394309 591993136	Illumina Novaseq 6038	single
10dpl_A_S58_L002_R1_001.fastq.gz	fastq	1860719739 657162940	Illumina Novaseq 6039	single
10dpl_B_S59_L002_R1_001.fastq.gz	fastq	864101860 572076617	Illumina Novaseq 6040	single
10dpl_C_S60_L002_R1_001.fastq.gz	fastq	3559138731 535228060	Illumina Novaseq 6041	single
14d-A_S19_Both_R1_001.fastq.gz	fastq	3260010246 440505100	Illumina Novaseq 6042	single
14d-B_S20_Both_R1_001.fastq.gz	fastq	4136789758 454932920	Illumina Novaseq 6043	single
14d-C_S21_Both_R1_001.fastq.gz	fastq	2554943200 522470790	Illumina Novaseq 6044	single
14dpl_A_S61_L002_R1_001.fastq.gz	fastq	2528964570 453525129	Illumina Novaseq 6045	single
14dpl_B_S62_L002_R1_001.fastq.gz	fastq	2569179107 453931529	Illumina Novaseq 6046	single
14dpl_C_S63_L002_R1_001.fastq.gz	fastq	2064805641 574045880	Illumina Novaseq 6047	single
28d-A_S22_Both_R1_001.fastq.gz	fastq	3920019447 522108494	Illumina Novaseq 6048	single
28d-B_S23_Both_R1_001.fastq.gz	fastq	2037818975 492235780	Illumina Novaseq 6049	single
28d-C_S24_Both_R1_001.fastq.gz	fastq	2642405235 494673169	Illumina Novaseq 6050	single
28dpl_A_S64_L002_R1_001.fastq.gz	fastq	1175078139 548399772	Illumina Novaseq 6051	single
28dpl_B_S65_L002_R1_001.fastq.gz	fastq	849816458 441201545	Illumina Novaseq 6052	single
28dpl_C_S66_L002_R1_001.fastq.gz	fastq	1340814942 730914623	Illumina Novaseq 6053	single
# For paired-end experiments, list the 2 (or more) fastq files from the same run. For SOLiD experiments, list the 4 file names (include "file name 3" and "file name 4" columns).
PAIRED-END EXPERIMENTS
file name 1	file name 2
