# Supplementary material for: A Comparative Analysis of Gene and Protein Expression Throughout a Full 28-Day Retinal Regeneration Time-Course in Adult Zebrafish
Source: Front Cell Dev Biol. 2021 Nov 1;9:741514. doi: 10.3389/fcell.2021.741514 (PMC8591265; doi:10.3389/fcell.2021.741514)
Supplement: Supplementary file 3 [file Table_1.XLSX]

## Sheet: PseudoWithUD.xls
	T0hr.A_S1	T0hr.B_S2	T0hr.C_S3	X0hrAS43_0	X0hrBS44_0	X0hrCS45_0	T24hr.A_S4	T24hr.B_S5	T24hr.C_S6	X24hplAS46_24h	X24hplBS47_24h	X24hplCS48_24h	T36hr.A_S7	T36hr.B_S8	T36hr.C_S9	X36hplAS49_36h	X36hplBS50_36h	X36hplCS51_36h	T72hr.A_S10	T72hr.B_S11	T72hr.C_S12	X72hplAS52_72h	X72hplBS53_72h	X72hplCS54_72h	T5d.A_S13	T5d.B_S14	T5d.C_S15	X5dplAS55_5d	X5dplBS56_5d	X5dplCS57_5d	T10d.A_S16	T10d.B_S17	T10d.C_S18	X10dplAS58_10d	X10dplBS59_10d	X10dplCS60_10d	T14d.A_S19	T14d.B_S20	T14d.C_S21	X14dplAS61_14d	X14dplBS62_14d	X14dplCS63_14d	T28d.A_S22	T28d.B_S23	T28d.C_S24	X28dplAS64_28d	X28dplBS65_28d	X28dplCS66_28d	ctl8.75moalbAS25ctl
LOC100000024	0	0	0	0	0	0	0	0	0	0	0	0	0	0	0	0	0	0	0	0	0	0	0	0	0	0	0	0	0	0	0	0	0	0	0	0	0	0	0	0	0	0	0	0	0	0	0	0	0
LOC100000034	1.93117	2.06547	8.36035	0.0751725	0.0869752	3.44274	10.3859	2.5654	5.96095	0	1.07854	0	6.29711	2.81624	3.34147	0	1.5855	5.07348	2.79306	3.04577	2.93431	0.759047	0.00683411	2.29093	9.36833	27.9846	2.50313	0	3.77615	2.26115	1.5248	7.55885	4.19367	0.0325304	0.0372482	0.0595143	4.55926	9.59903	2.72053	3.04586	5.18679	0.00114201	3.85685	3.98949	6.95861	0.0708531	1.64538	2.64196	0.00238046
LOC100000851	2.94324	0.0048935	1.06196	0.0251363	0.0290116	0.090602	0	0	0	0	0	0	0	0	0	0	0	0	0	0	0	0	0	0	0	0	0	0	0	0	0	0	0	0	0	0	0	0	0	0	0	0	0	0	0	0	0	0	0
LOC100001344	19.4372	19.5172	14.9075	17.3229	7.35649	9.63279	3.57688	2.51814	8.94168	1.88022	7.28457	4.78219	13.2667	10.031	13.6477	3.85013	7.66904	5.10321	17.9718	16.4159	13.5297	6.52562	17.2685	3.65794	19.705	28.1947	23.669	13.434	20.3895	12.8465	25.2968	9.05348	12.9342	5.47631	14.1112	11.4777	16.0017	26.9662	16.5704	9.11404	18.3495	11.0193	22.1631	19.945	17.8647	18.0611	26.5155	11.4588	11.2815
LOC100001444	0	0	0	0	0	0	0	0	0	0	0	0	0	0	0	0	0	0	0	0	0	0	0	0	0	0	0	0	0	0	0	0	0	0	0	0	0	0	0	0	0	0	0	0	0	0	0	0	0
LOC100001550	0	3.06485	4.17429	0.0418057	0.0482904	0.152671	8.95098	0	4.9696	0	0.0208395	0	0.88193	3.28809	0	0	0	0.00234328	2.29792	0	1.52431	0	0.00259332	0.0208934	0	0.140266	2.77841	0	0	0	0	0.0203668	4.42862	0.0131429	0.0150353	0.023921	6.46069	0.0201795	0	0.08487	0.0656731	0.000403322	1.94602	0.997374	0.99293	0.0187112	0.0524469	0	0
LOC100001804	0	1.01919	0.00288964	0.00668459	0.00770823	0.0237538	0	0	0	0	0	0	3.71767	0	0.644501	0	0	0.00236163	0	0	0	0	0	0	0	0	0	0	0	0	0	0	0	0	0	0	0.00588197	1.05597	0	0.0152068	0.0118224	7.38505e-05	0	0	0.993532	0.0144442	2.47235	0	0
LOC100002237	0	0	0	0	0	0	0	0	0	0	0	0	0	0	0	0	0	0	0	0.783943	0.758663	0	0.00109277	0.00877363	0	2.6268	0	0	0	0	0.854862	0.00439073	0	0.00283859	0.00324573	0.00515234	1.11917	0.0105896	0	0.0441143	0.0342296	2.00217	0	0	0.995033	0.00493428	0.013725	0	0
LOC100002960	1.93927	1.03922	6.25995	0.0567328	1.24437	0.209666	0.809038	0	0	0	0.00164855	0	0.889925	0.725334	0	0	1.37562	0.00188421	1.22907	2.20968	4.58861	1.64234	0.00685345	2.29132	4.14363	0.364386	2.70014	0	0	0	0	1.09707	1.73095	0.00823379	0.00941713	0.0149665	6.71461	5.38732	3.67127	0.239798	0.183629	6.00855	1.91839	3.99079	6.96371	0.0527764	0.150817	0	2.06872
LOC100003140	0.94533	6.15142	9.45218	0.101871	3.60056	3.71213	1.34164	2.60174	1.98233	0	5.18349	4.82146	9.13096	4.4999	3.40986	0	0	0.00846158	3.6281	3.91744	2.14105	0	1.02297	0.0520899	4.98996	0.407116	1.75765	0	0.711885	0	2.25644	10.9038	5.75526	6.39945	0.0596276	0.0956844	5.48579	1.11462	1.83354	0.133394	2.57597	0.000624557	3.88553	1.99456	3.97743	0.0424266	0.120525	0	0.00238657
LOC100003286	0	0	0	0	0	0	0	0	0	0	0	0	0	0	0	0	0	0	0	0	0	0	0	0	0	0	0	0	0	0	0	0	0	0	0	0	0	0	0	0	0	0	0	0	0	0	0	0	0
LOC100003308	0	1.01919	0.00288964	0.00668459	0.00770823	0.0237538	0	0	0	0	0	0	0	0	0	0	0	0	0	0	0	0	0	0	3.40883	0.18452	0	0	0	0	2.62843	0.0126669	0	0.00818133	0.00935711	0.014871	0	0	0	0	0	0	0	0.997606	1.99024	0.0142911	0.0399588	0	0
LOC100003647	5.80706	9.24734	10.6008	9.22469	7.16429	4.21508	119.734	156.923	171.688	132.227	121.3	51.5948	45.3521	66.8599	52.5796	76.2903	88.8926	89.5149	60.1152	63.3082	89.1417	75.6491	72.1825	56.2784	164.089	18.6616	190.774	104.19	73.2918	114.844	92.0685	46.0537	80.2484	67.7357	69.5354	81.0256	26.546	110.459	51.4889	42.2047	65.8719	106.167	22.1187	20.9396	13.8847	15.9526	59.3939	40.2671	21.5267
LOC100004321	29.1076	30.8604	46.7378	37.0176	13.3842	37.137	16.6858	18.154	41.6933	23.9358	43.8139	16.2175	24.5524	8.0315	16.2478	21.8632	24.1873	36.5885	19.6394	14.535	16.1778	22.7565	18.3042	25.093	11.7959	4.19926	32.5354	16.943	27.6076	24.5176	22.1534	32.4547	24.9591	24.7786	28.2776	57.8071	11.6263	23.8775	21.1453	36.536	32.5431	17.0289	20.1827	20.9395	26.7975	25.9745	62.1649	22.1914	51.2645
LOC100005356	0	0.00256981	0.00568168	2.18078	0.0151789	0.0469934	1.66132	0	0	0	0.00323245	0	0	0	0	0	0	0	0.72629	0	0	0	1.01214	0.00881232	0	0	0	0	0	0	0	0.0246697	0	5.21149	1.09041	0.0289818	0.0802305	0.0496818	0	13.9175	7.43314	0.000983613	0	0	0.995033	0.00493428	0.013725	0	0
LOC100005838	3.90615	1.03934	1.08812	0.0570899	3.45593	1.87129	6.3498	5.37512	1.98254	0.933994	0.0219164	0	5.30863	9.14578	4.71333	1.00708	2.14859	1.03162	4.18009	4.5574	1.99529	6.06262	0.00951135	1.23632	2.2195	0.744282	4.45587	1.95946	2.30864	2.41666	8.41991	4.43448	0.658085	3.23075	1.14379	1.23346	6.68475	2.21016	1.79438	5.46401	3.92464	1.00281	2.87135	8.98006	10.9377	1.22969	0.24448	0	1.02326
LOC100006122	0	1.01919	0.00288964	0.00668459	0.00770823	0.0237538	0.780425	0	0	0.968014	0.00324818	0	0	0	0	1.97494	0	0.00140317	0	0	0	0	0	0	0	0	0	0	0	0	0.795037	0.0167471	0.807344	2.10199	0.0123669	0.0196657	0	0	0	0	0	0	0	0	0	0	0	0	0
LOC100006761	0	1.02524	1.0564	1.1341	0.0222936	0.0693282	0.677076	0	0	0	3.09565	2.90657	0.889831	0	0.66853	0.462085	0	1.01452	0.582445	0	0	0	4.04342	3.29912	0	0.0933494	0	0	1.72408	0	0	2.18383	0	0.0159703	1.09054	3.2788	1.14232	0.0170579	1.86992	0.0715179	2.44328	0.000341275	0	0	0	1.08104	0.013756	0	0.00238558
LOC100006793	0	0	0	0	0	0	0	0	0	0	0	0	0	0	0	0	0	0	0	0	0	0	0	0	0	0	0	0	0	0	0	0	0	0	0	0	0	0	0	0	0	0	0	0	0	0	0	0	0
LOC100006889	0	0	0	0	0	0	0	0	0	0	0	0	0	0	0	0	0	0	0	0	0	0	0	0	0	0	0	0	0	0	0	0	0	0	0	0	0	0	0	0	0	0	0	0	0	0	0	0	0
LOC100007315	0	0	0	0	0	0	0	0	0	0	0	0	0	0	0	0	0	0	0	0	0	0	0	0	0	0	0	0	0	0	0	0	0	0	0	0	0	0	0	0	0	0	0	0	0	0	0	0	0
LOC100007488	1.93137	4.10003	3.18635	5.61635	0.0864015	0.280038	5.62411	0.810781	3.97557	0.940313	0.0177584	0	1.7466	4.6969	0.498652	0.207311	1.80752	1.02267	1.83596	2.07231	5.15205	7.84038	3.05344	0.0835225	1.5289	0.36551	4.57877	0.583843	0	0	4.10168	4.40292	0.682456	3.21411	2.19281	1.21497	6.67074	2.20585	1.79833	2.94833	6.25025	0.000956883	1.92838	1.99475	0.990439	4.35348	0.110811	0	2.04147
LOC100007703	1.93081	1.04517	3.18791	3.44795	2.40963	4.8306	2.89133	1.66163	2.97533	4.80958	5.20079	2.86028	0	3.82738	1.22593	0.759513	1.78274	3.0439	0	1.46449	1.40209	5.36177	0.00489748	0.0396684	0	3.47764	3.65098	0	0	1.66237	0.72675	1.14419	1.61528	1.09184	3.19894	1.17045	2.30337	2.18607	0.875105	5.28687	1.44426	3.00464	3.86415	0	2.97767	2.28675	5.31306	2.65972	0
LOC100141478	0	0	0	0	0	0	0	0	0	0	0	0	0	0	0	0	0	0	0	0	0	0	0	0	0	0	0	0	0	0	0	0	0	0	0	0	0	0	0	0	0	0	0	0	0	0	0	0	0
LOC100141479	0	0	0	0	0	0	0	0	0	0	0	0	0	0	0	0	0	0	0	0	0	0	0	0	0	0	0	0	0	0	0	0	0	0	0	0	0	0	0	0	0	0	0	0	0	0	0	0	0
LOC100148115	0	0.00257084	0.00568395	1.11916	1.13845	0.0470124	0	0	0	0	0	0	0	0	0	0	0	0	0	0	0	0	0	0	0	0	0	0	0	0	0	0.00441642	0	0.00285519	1.05538	0.0051825	2.16104	0.00722236	0	0.0299872	0.0232901	0.000144957	1.9555	0	0	0.00968375	0.027007	0	0
LOC100148329	0.968289	1.03008	1.06727	2.23779	0.0358091	0.112313	0	0	0.990551	4.86026	2.08167	0.946445	5.16367	7.04742	7.20533	4.51936	11.2205	11.1761	15.9686	20.5743	20.524	33.8849	21.3529	19.546	2.83972	1.42685	6.13755	3.96402	4.63601	10.0698	0	4.3141	0.753101	3.16673	0.0235444	0.0375199	0.0171617	0.0107088	0	0.044616	3.48786	0.000214689	0	1.99603	0	0.018928	2.51467	0	0.00238619
LOC100148466	0	1.01919	0.00288964	0.00668459	0.00770823	0.0237538	0	0.91088	0	0	0.00165406	0	0	0	0	0	0	0	0.671372	0.74009	1.55439	0	0.00211295	0.0170044	2.512	0.185019	0.878073	0	0	0	1.7423	0.00860917	0	0.0055631	0.00636183	0.0101049	0.0168504	0.0105149	2.85721	0.0437999	0.0339864	0.000210816	0	0.998155	0	0.00493471	0.0137262	0	0
LOC100149066	0	0	0	0	0	0	0	0	0	0	0	0	0	0	0	0	0	0	1.32695	2.31143	3.91535	0	0.00482373	0.0390644	0	0	0	0	0	0	0	0	0	0	0	0	0	0	0	0	0	0	0	0	0	0	0	0	0
LOC100149117	3.88137	2.07381	5.29278	0.0971596	0.112537	11.95	0.597516	6.35919	2.97957	0.939927	1.06358	0	1.74504	6.38875	1.23823	0	0	2.03366	0.555817	2.31124	4.76763	0	0.00482722	0.0390929	0	0.140266	2.77841	0	0	0	2.26895	4.46934	0	11.6061	6.44956	0.0918058	2.26263	5.28777	0.891893	1.50249	0.0938804	0.000571495	4.84766	0	0.988451	0.0583949	0.167415	8.30244	0.00562085
LOC100149189	8.74265	9.24574	12.6856	1.35242	6.0213	7.27054	17.6128	9.38179	15.8718	29.7597	11.5606	39.3746	20.256	9.67955	13.0891	17.1022	19.6058	9.17512	6.67314	5.75375	10.9232	4.92109	11.1677	5.80642	9.65664	13.9616	12.1879	15.9296	12.4719	16.3928	10.1509	11.307	23.7075	34.1547	15.2379	7.06342	8.12994	4.46652	11.9447	26.085	19.3684	10.0172	5.78309	5.98405	5.95708	2.35422	8.14559	2.58976	5.12722
LOC100149258	0	0	0	0	0	0	0	0	0	0	0	0	0	0	0	0	0	0	0	0	0	0	0.000559753	1.08965	0	0	0	0	0	0	0	1.07571	0	0.00285657	0.00326629	0.00518501	0	0	0	0	0	0	0	0	0	0	0	0	0
LOC100149406	0	2.03808	0.00832768	1.13407	0.0222797	0.0692842	2.51235	0	0	0	0.00475613	0	0	0	0.752608	0	0	0.000487514	0	0	0	0	0	0	0	0.185004	0	0	3.47792	0	0	0	0	0	0	0	0.0224532	0.0140016	0.919653	2.54334	1.27702	0.000280405	0	0	3.98336	0.0187291	0.0524976	0	0
LOC100149443	0	0	0	0	0	0	0	0	0	0	0	0	0	0	1.52474	0	0	1.01342	0	0	0	0	0.000559753	1.08965	0	0.0469926	0.912587	0	0	0	0	0.0127425	1.73099	0.00823007	1.07105	0.0149598	0.0115462	2.09905	0	0.0299339	0.0232488	0.000144702	2.93584	0	0	0.014267	0.0398908	0	0.00121699
LOC100149563	0	0	0	0	0	0	0	0	0	0	0	0	0	0	0	0	0	0	0	0	0	0	0	0	0	0	0	0	0	0	0	0	0	0	0	0	0	0	0	0	0	0	0	0	0	0	0	0	0
LOC100149863	4.84558	8.20469	8.45869	9.09762	0.145373	0.490503	3.71244	2.56798	5.96119	2.86386	0.0270997	4.80576	11.429	5.40625	9.92969	3.80271	17.7198	9.15983	56.7489	91.1387	56.6943	79.1011	46.7849	55.1066	15.92	10.5885	8.58294	16.5225	23.8455	13.7824	11.6423	5.59005	2.26239	6.42472	3.31014	1.27788	2.40697	6.49538	4.57323	4.47444	7.72434	8.01181	2.8831	4.98804	4.96781	0.0679819	1.63069	3.5767	0.0045913
LOC100150082	0	0	0	0	0	0	0	0	0	0	0	0	0	0	0	0	0	0	0	0	0	0	0	0	0	0	0	0	0	0	0	0	0	0	0	0	0	0	0	0	0	0	0.974844	0	0	0.00493143	0.0137171	0	0
LOC100150619	3.85629	17.3961	18.9296	0.149028	0.17306	0.595511	11.5338	17.0209	6.94747	0.909661	0.0409043	0	13.6249	1.93078	7.771	0.998259	0.193311	0.0117824	4.89654	4.50609	6.76076	0.706933	0.0103594	3.4529	7.2957	0.789054	6.29743	0	0	1.53648	11.5334	7.78335	14.2896	1.15674	0.0749902	0.120697	11.2968	13.9681	19.6114	0.389727	0.295424	0.00169159	19.3722	16.9595	7.93914	5.72575	0.39526	0	44.9993
LOC100151049	1.9172	4.1208	5.31383	0.112523	12.5271	3.81581	66.6278	42.5292	38.6908	114.168	70.0333	35.3483	42.7106	50.2292	37.1176	102.479	116.062	70.2035	27.2097	18.6055	28.6434	94.5716	89.4238	68.6287	17.7632	5.88175	23.4178	56.9088	39.9799	64.0522	26.7672	12.3929	19.5477	15.0653	4.48826	17.114	3.63897	7.68334	18.5059	8.9499	16.8806	21.0311	7.66892	6.97783	7.93423	15.6879	26.9958	8.83433	6.16037
LOC100189617	0	0	0	0	0	0	0	0	0	0	0	0	0	0	0	0	0	0	0	0	0	0	0	0	0	0	0	0	0	0	0	0	0	0	0	0	0	0	0	0	0	0	0	0	0	0	0	0	0
LOC100216314	0	6.09761	0.0156545	0.0364116	0.0420484	0.132406	0	0	2.98732	0	0.00483158	0	0.907336	0	0.721139	0	0	0.000967485	0.760329	0	0	0	0.000554751	0.0044485	0	0.0937511	1.84596	0	0	0	1.71407	0.0126704	0.82426	0.00818357	0.00935968	0.0148751	0	0	0	0	0	0	0.964109	0.997369	0.992916	0.0188183	1.34513	0	0
LOC100301575	0	0.0103668	0.022992	5.53146	0.0620043	5.84297	0	0	0	0	12.3226	1.90607	0	0	0	5.12446	0.978318	9.10257	0	0	0.631236	2.62559	0.00410911	4.35959	0	0.975802	0	4.17933	3.93558	10.3023	0	1.1885	0	3.22148	4.30498	9.85968	0.017105	0.0106734	0	1.33199	1.25129	1.00144	0	0.995906	0	3.3365	2.79445	6.44209	0
LOC100329294	0	2.07379	0.0412819	0.0970894	14.6092	6.49107	1.59204	0	0	0	2.06164	0	0	3.87831	0	0.807273	1.10294	4.0503	0	0	0	30.0571	0.0143931	6.83931	0.735501	0.230064	0	0	3.44214	0	0	1.11487	2.5933	0.0132743	1.08407	0.0241609	9.09371	0.0854877	0	0.384992	37.7854	0.00167331	0.927098	21.9583	0	2.34489	3.06157	0	0.0279681
LOC100331190	206.768	225.203	185.22	147.313	146.097	173.25	185.097	218.001	193.516	90.9534	80.5958	152.185	159.667	132.144	107.284	63.9996	66.9004	55.9871	135.849	120.303	125.235	74.5603	75.2546	119.153	179.853	138.432	212.533	122.689	114.153	64.7918	219.861	239.333	226.181	115.109	151.037	125.793	196.225	193.096	167.586	162.14	127.998	139.225	235.033	189.479	180.656	157.781	101.443	139.883	51.291
LOC100331497	3.9031	0.0118639	3.1707	0.0615197	4.56572	0.228236	0	0	0	0	0	0	1.85705	0	0	0	0	0.000971869	0	1.57339	0.688177	1.75363	0.00261796	0.0210932	0	0.0930807	0	0.728646	0.821051	0	1.66504	0.0206473	0	1.07337	2.12581	0.0242508	3.33492	1.10963	1.84008	1.50149	0.093496	2.00315	0	0	0	2.15859	1.31479	0	3.07075
LOC100331689	0.96825	0.0060472	1.06735	0.0311108	3.35513	0.112661	1.66132	0	0	0	0.00323245	0	0	1.33748	1.96838	3.9647	2.48236	1.02409	0	3.15924	1.39977	0	1.02038	3.32186	3.36782	0.230083	0.868732	0	0	0	0	2.14713	0	0.00832917	0.00952627	1.11508	0.0274683	0.0171186	0.913204	0.0717768	3.5699	1.00171	2.92052	0	1.98783	0.0270828	0.0762702	0.875419	0
LOC100332446	7.7972	6.15726	3.22386	2.42331	5.86589	0.42679	2.24432	0.815314	4.9723	0	0.0168371	2.8873	3.64888	2.26876	2.11594	0	0	0.00446262	0.569861	1.48368	2.25295	1.70051	0.00445524	1.1629	1.50781	3.72227	1.75619	1.34095	0.710084	0.755237	2.47291	4.32602	0.743393	0.0225359	1.10523	0.0411193	9.97604	0.0578356	5.5575	4.31993	5.18682	0.00114206	2.90833	0.996457	3.97824	1.1561	0.110169	0	0.00238558
LOC100332505	1.93923	2.05766	3.16482	3.39166	0.0656797	0.209995	1.43096	2.65798	1.98497	0	4.135	0	4.59111	2.26775	1.31819	0	0	0.00447924	0.587273	0	2.28144	3.55188	0.00401024	0.0324151	1.51336	0.400792	0	4.6459	0.713591	0	4.19065	2.23415	4.23957	0.0282029	0.0322865	0.0515375	4.32816	0.017049	0.913344	0.0714801	0.0553617	0.000341099	0.951776	1.99476	5.97137	0.0388295	0.11008	0	0
LOC100333064	474.63	532.754	397.149	467.196	1051.75	668.663	501.988	460.686	449.525	765.603	635.708	632.706	375.403	470.521	381.31	691.492	705.427	521.941	381.231	412.818	326.506	546.987	583.552	566.077	473.951	63.179	618.321	1027.54	899.24	999.061	762.762	791.3	836.639	849.067	891.721	1138.33	916.659	839.958	904.186	1004.07	951.861	1426.29	548.853	662.171	688.864	1124.24	844.477	974.499	1095.96
LOC100334155	8.73853	8.22902	4.3185	13.6756	4.8974	8.85056	5.76212	17.8081	9.92745	7.66077	2.14685	2.82189	5.26967	7.38917	7.62783	0	4.11458	4.07411	3.34159	1.27193	5.1343	9.63823	0.0104285	1.24821	4.48765	1.35192	5.24059	2.48933	11.4657	2.28776	11.5277	5.6227	4.77058	5.39534	4.39194	4.63666	7.93958	8.63218	6.43977	9.66906	2.91423	3.00633	10.6332	10.973	2.97052	1.27239	14.651	0.756881	6.15511
LOC100334758	64.1534	52.4029	36.1943	24.5123	12.2305	22.3794	36.7501	29.7285	42.693	1.83388	21.9689	5.65961	39.0324	14.0633	32.7294	4.52246	9.08692	5.11692	28.9221	10.9178	27.1886	3.09327	2.06082	5.92283	33.9451	168.812	49.0103	9.5896	4.19959	8.54192	27.9575	54.4129	34.9989	16.2192	18.5572	11.6603	38.4319	30.2716	25.8317	7.88059	16.0454	8.01564	43.4513	28.9225	38.7292	6.99056	11.929	5.13519	0.00122016
LOC100334800	0	0.00131113	0.00289736	0.00670249	1.11883	0.0238177	0	0	0	1.95097	0.00326406	0	0	0	0	0	0	0	0	0	0	0	0	0	0	0	0	0	0	0	0	0	0	0	0	0	0.0114734	0.00716425	1.90124	0.0297442	0.0231018	0.000143793	0	0	0	0	0	0	0.00121731
LOC100499487	0	0	0	0	0	0	0	0	0	0	0	0	0	0	0	0	0	0	0	0	0	0	0	0	0	0	0	0	0	0	0	0	0	0	0	0	0	0	0	0	0	0	0	0	0	0	0	0	0
LOC100500728	0	3.05777	1.06725	0.0309992	1.18604	0.112247	5.13623	1.61012	1.97751	5.75013	7.29515	10.6022	3.51833	5.23954	0.384224	2.327	5.90306	0.00957142	0.428728	0.543025	6.08681	4.28626	0.00872557	5.57781	6.18578	13.8719	1.6364	4.04378	2.18154	4.0283	1.36321	4.53401	6.49344	3.28263	16.0069	4.63239	2.34703	9.5662	2.73466	0.223622	2.73843	3.00526	5.81209	4.98783	3.97175	1.20979	0.204023	2.64239	3.09221
LOC100534805	12.6859	11.263	7.423	0.129205	0.149893	0.507358	0	12.6777	9.94218	0	0.029011	0	18.7725	13.2238	18.9687	0	0	0.0183659	0	15.8661	12.9606	0	0.0130177	0.107475	17.1391	1.24696	8.00891	0	0	0	17.9539	15.5268	25.8943	0.0870995	0.0999894	0.161724	5.65111	10.651	7.45396	0.255962	0.195793	0.00115511	0	13.9769	0	0.0560879	0.160587	0	0.0386791
LOC100535037	0	0.0037805	0.00836249	3.2611	0.0223732	0.0695792	0.694889	2.72251	0	0.955252	1.0471	0	0	0	2.38054	0	0	0.00142726	0	0	0.758263	0	0.00110043	1.10146	0.774254	0.139877	1.82957	0	0	0	0	0	0	0	0	0	2.16104	0.00722236	0	0.0299872	0.0232901	0.000144957	0.964177	0	2.98625	0.0187194	0.0524702	0	0
LOC100535945	1.91758	5.13939	3.22477	5.74727	0.129136	12.2649	5.39221	3.48857	1.98107	0	4.16957	3.83553	5.24192	5.71747	5.2675	5.47469	5.40664	4.07714	3.49163	3.806	3.66725	3.40262	0.00817711	0.066742	2.05349	6.1862	9.81494	1.02763	4.6574	7.475	8.97351	13.1532	3.92899	0.0641534	3.32307	5.72826	3.45978	3.28146	2.72437	5.54908	5.16776	4.00657	11.6175	1.99158	1.97735	12.1643	1.8305	7.15429	3.06282
LOC100537897	4.90913	0.00703788	1.07178	0.0362561	0.0418686	0.131825	0.733099	0.875573	0.99298	0	1.04095	0	2.641	1.30994	3.48515	4.52755	0	1.02529	0.586729	0.671951	3.12908	0	0.00402388	2.2307	3.25945	3.60131	2.69811	0	0	0	0.778876	3.2213	0.792121	0.013346	0.0152678	0.0242919	1.14298	0.0172531	0	0.0723505	4.68937	0.000345159	1.92072	3.99105	1.98434	0.0494331	1.53151	2.6934	0.00122016
LOC100537930	1.94657	1.03417	1.07646	0.041929	3.39913	0.153136	0.492374	6.19915	7.95004	1.88803	6.23828	0.920944	2.62679	4.52108	0	3.1057	2.37146	2.03865	1.22224	0.585777	0.539259	5.26234	1.02398	4.4504	2.15145	0.954893	1.66788	12.2047	0.60051	0.66146	1.44502	4.45509	2.32986	1.13152	1.15113	12.0887	3.54527	6.52319	3.61418	14.7637	7.83192	5.00894	1.90582	0.995228	0.987163	8.74903	5.40883	2.63862	20.4999
LOC101882650	16.5259	9.27541	9.62001	16.1095	8.45715	14.0718	8.48092	23.624	8.92024	31.7138	14.6683	23.002	26.2006	27.6727	29.7351	34.0511	31.9642	29.5076	41.0408	27.1672	23.1977	22.5321	33.5457	35.4599	24.9283	4.8712	22.636	26.745	44.3556	25.2022	18.3043	14.6501	29.4383	22.5467	14.1983	20.5552	27.2687	12.0436	24.9038	12.0076	23.5959	25.0394	24.0403	25.9264	35.7359	43.7904	29.9473	34.788	22.5818
LOC101883187	2.89687	8.18988	12.5737	0.106984	0.123977	0.412146	4.49909	2.55595	8.94665	0	0.0288526	5.77348	4.57902	0	2.08965	0	1.89218	0.00483457	0.567411	0.656286	0	3.53115	2.02906	1.16394	9.91802	4.65021	0.792873	0	2.30605	0	6.65652	5.50475	0.656969	0.0429057	5.36922	1.23432	3.39927	1.1323	1.81079	10.1262	0.138648	0.000832395	3.88168	3.99133	1.98484	0.045902	0.130657	0.843657	1.01768
LOC101884305	0.970736	1.02774	2.09289	0.0252041	0.0290899	0.0908511	0	0.865745	2.9853	0.957942	0.00780717	0	0	0	0.752608	0	0	0.000487514	0.626688	0	4.077	0	0.00306911	0.0247539	0	0.413853	8.33156	0	0	0	5.005	7.57228	1.543	0.0342804	0.0392552	0.0627453	0	0	0	0	0	0	0	0	3.98336	0.0187291	0.0524976	0	0
LOC101885014	0.979775	0.00130609	0.00288621	0.00667666	0.00769908	0.0237254	0	0	0	0	0	0	0	0	0	0	0	0	0	0	0	0	0	0	0	0	0	0	0	0	0	0	0	0	0	0	0	0	0	0	0	0	0	0	0	0	0	0	0
LOC101885512	1.93617	0.0122447	0.0271774	0.0635274	4.57402	7.3064	11.6674	17.4817	14.8849	17.2637	8.41644	18.2122	18.3538	12.5001	10.7972	25.3542	11.5448	38.6053	18.0546	11.3983	21.9653	29.5427	35.5537	21.8121	8.23123	8.53528	13.2036	12.5618	5.25413	9.76373	8.33343	3.38499	4.92016	3.24486	0.0552637	2.35862	5.71869	1.17449	0.832314	17.0237	7.73287	3.00612	4.83015	1.99298	3.97106	2.31105	5.43015	2.63403	3.05673
LOC101885597	4.82943	18.4253	3.26386	9.22924	9.43265	0.630489	9.39029	4.35279	0.985625	0.920709	1.08458	7.70986	5.2353	11.2595	10.5122	3.08596	1.34666	1.0356	6.67085	4.96468	10.9201	5.79335	9.14431	8.01872	9.43621	6.30147	2.51626	2.47443	8.87519	2.27989	5.53825	15.3182	3.06881	2.22465	3.32764	7.93171	6.80822	3.31432	9.29895	3.16743	7.72079	3.00608	6.75296	8.9782	5.95615	0.101426	3.12201	7.1834	2.05123
LOC101886311	0	0.00130852	1.04291	0.00668912	0.00771346	0.02377	0.780515	0.897831	0	0	0.00324281	0	0	0	0.752608	0	0	0.000487514	0	0.810394	0	0	0.00055573	0.00445635	0	0	0	0	0	0	0	0	0	0	0	0	0	0	0	0	0	0	0	0	0	0	0	0	0
LOC101887004	0	0	0	0	0	0	0	0	0	0	0	0	0	0	0	0	0	0	0	0	0	0	0	0	0	0	0	0	0	0	0.854862	0.00439073	0	0.00283859	0.00324573	0.00515234	0	0	0	0	0	0	0	0	0	0	0	0	0
LOC101887113	0	0	0	0	0	0	0	0	0	0	0	0	0	0	0.752608	0	0	0.000487514	0	0	0	0	0	0	0	0	0	0	0	0	0	0	0	0	0	0	0.00587289	0.00366965	0	0.0151833	0.0118041	1.00109	0	0	0	1.08104	0.013756	0	0
LOC103908622	0	3.06485	4.17429	0.0418057	0.0482904	0.152671	10.4582	0	7.95359	0	0.0257081	0	2.73078	0	3.83948	0	0	0.00362965	2.22104	2.38681	0.652428	0	0.003527	0.0284772	6.75985	0.405899	0.837862	0	0	0	3.36459	4.32543	0.743876	0.0224367	0.0256784	0.0409373	2.21118	1.08725	1.87016	0.071162	0.0551165	0.000339615	5.84435	0.996174	3.97666	0.0459241	0.130721	0	0.00350992
LOC103908640	21.4053	22.5696	23.2808	5.99854	1.47616	0.844727	11.9129	13.1442	23.8428	5.7056	3.19943	3.7718	7.11438	7.42073	6.90281	0.415481	1.42239	4.07307	7.51819	2.66874	16.5901	8.47797	3.0657	0.130541	8.61988	1.36959	14.4073	1.0244	0.544622	2.2849	16.3374	15.4905	12.2757	1.17817	8.70977	1.33518	6.70672	4.33079	4.62224	0.234143	6.32069	0.00106351	22.2529	17.9551	12.9069	3.55239	4.74646	2.50987	0.0147249
LOC103909643	0	1.05102	1.11461	5.69823	9.12323	6.48992	0	0.826891	0	5.83573	2.08488	0.944256	0	0.478951	0.378596	10.794	2.96844	3.05364	0	1.44448	0.588591	4.41644	2.03127	1.17755	0	1.74722	0	7.61075	16.3371	11.6795	0	1.19237	0	8.43455	9.54294	0.0745083	0.0878275	3.27722	0	6.75875	5.14881	8.01042	0	0.994496	0	5.62089	8.13612	15.5801	0
LOC103909937	0	0	0	0	0	0	2.43476	1.79831	0	0	0.00768194	0	0	0	0	0	0	0	0	0	0	0	0	0	0	0	0	0	0	0	0	0	0	0	0	0	0.0115462	2.09905	0	0.0299339	0.0232488	0.000144702	0	0	0	0	0	0	0
LOC103910026	23.3111	21.5909	23.3853	21.9733	13.2347	13.2274	18.9033	31.3724	35.7292	30.6609	34.4836	27.7446	12.11	18.4308	25.4283	29.6789	20.4788	11.2137	14.3044	14.0572	15.7942	15.187	13.2169	3.65951	11.3426	19.7858	14.9413	12.4027	10.9231	2.97053	6.90488	15.6651	14.5454	23.5265	9.85801	20.4217	18.2843	13.0994	21.2046	20.0273	18.4676	21.0334	19.2377	26.927	27.7973	18.1202	24.1072	22.2663	12.339
LOC103910465	49.5406	40.1021	43.6044	25.6659	22.7857	37.467	30.1448	25.1174	40.6889	32.5575	43.8846	45.9826	38.8035	27.2041	30.7872	13.2472	12.047	17.3109	31.6086	23.63	18.2925	26.9809	18.3104	13.9224	29.0232	12.4076	40.5357	21.93	21.0926	3.69775	27.1918	36.7579	22.5955	31.1172	20.6938	13.901	38.7362	31.4902	21.079	48.0908	27.8383	32.0519	29.8399	31.9116	15.8696	51.5589	36.7409	28.4749	93.3548
LOC103911964	0	0	0	0	0	0	0	0	0	0	0	0	0	0	0	0	0	0	0	0	0	0	0	0	0	0	0	0	0	0	0	0	0	0	0	0	0	0	0	0	0	0	0	0	0	0	0	0	0
LOC107195253	205.767	267.379	201.227	146.26	316.484	235.458	173.637	175.015	144.874	263.543	268.651	163.642	142.576	130.673	124.586	255.198	240.705	194.324	222.239	178.228	147.4	276.541	282.616	226.937	324.247	19.879	310.032	392.195	448.269	418.926	289.898	254.15	288.267	262.295	360.548	424.583	255.841	317.973	254.975	416.98	338.345	450.723	212.765	246.317	198.509	468.482	559.333	303.061	663.93
LOC107197950	3.91367	3.06785	1.08025	0.0466912	0.0539465	0.171174	1.53725	2.723	0.991946	0	0.00912095	0	1.81036	0.688162	2.24938	0	0	0.0027799	2.18778	0.673822	3.13364	0	0.0039661	0.032055	0.797412	0.0934851	0.899718	0	0	0	1.59495	0.0342127	6.12727	0.0220427	0.025227	0.0402143	1.17035	3.19715	2.80326	0.108915	1.36003	0.000513774	1.94195	2.99452	0	0.0230021	0.0646296	0	0.0023868
LOC107980443	2.92198	0.0110261	4.19848	0.0571101	2.35766	1.87145	3.01875	2.6201	0.988539	4.83377	2.0982	0	1.74617	1.36946	6.88094	0	0	1.02271	0.671231	2.48203	0	0	0.00211579	0.0170274	0.688013	0.364647	0.844453	0	2.46233	2.54777	1.60704	2.2031	0.753884	0.0204186	0.0233665	3.30714	1.16174	1.09926	2.81206	0.0969406	2.50054	0.000458975	5.83526	0.995924	2.97943	0.0524674	0.149908	2.68555	0.00238558
LOC107988034	0	0	0	0	0	0	0	0	0	0	1.02943	0	0	0	0	0	0	1.01093	0	0	0	0	0	0	0	0	0	0	0	0	0	0	0	0	0	0	0	0	0	0	0	0	0	0	0	0	0	0	0
LOC107988037	17.4636	6.21921	9.66799	26.4641	13.2189	41.5854	18.0092	6.81283	9.91827	14.3799	13.5916	15.3315	20.2921	9.72256	13.8669	11.6897	7.96326	20.3267	11.345	9.35098	9.70595	14.2862	23.3508	14.8793	5.13006	1.94167	6.05282	9.78244	6.99452	11.6057	2.84231	7.97025	7.03912	18.219	23.7352	27.0409	8.09506	14.0631	5.42821	21.9251	10.6089	9.01544	6.6945	9.97048	6.93926	27.7797	19.4015	10.6311	3.11839
LOC108180085	12.6786	5.15278	4.29584	3.59427	9.33014	0.535628	19.8632	6.86321	12.9047	12.4742	2.15731	6.66387	6.0443	6.9877	12.236	7.26349	6.37509	12.1933	14.8039	12.3428	11.8431	15.0775	28.4288	14.9428	13.1292	2.23116	11.4236	5.18719	10.2309	7.23719	8.03428	13.2155	9.00865	3.29515	5.47148	2.43606	10.2411	5.49821	5.45515	8.67441	16.515	8.01341	8.70159	2.98962	9.93615	2.36485	6.96275	2.57913	5.13664
LOC108183284	0	2.03407	0.00565711	0.013102	0.0151131	0.0467876	0.780393	0	0.994234	0	0.00325005	0	0.9174	0	0	0	0	0.000489773	0	0.721245	3.25006	0	0.00260171	0.0209614	0	0	0	0	0	0	0.854862	0.00439073	0	0.00283859	0.00324573	0.00515234	0.0114734	0.00716425	1.90124	0.0297442	0.0231018	0.000143793	0.964175	1.99605	0.992929	0.0187223	0.0524785	0	0
LOC108190685	0.973395	0.00375757	2.08495	0.0192718	0.0222366	0.0691486	2.99716	1.69691	0.988232	4.82976	3.12854	0.933438	0	7.71394	1.08859	2.9531	4.4361	1.02855	0	0	0	4.4318	1.02053	4.38973	0.664697	0.441728	0	6.27887	0.702786	0	0	1.1232	1.66525	1.07855	0.0180795	2.21612	0.0582792	2.17941	5.64041	1.56639	3.78393	0.000719504	0.958569	0	0	0.0272786	2.58922	2.75838	0.00238657
LOC405768	0.947141	8.17973	4.25028	3.49906	0.110232	5.06929	10.9858	6.81965	11.9065	25.0273	9.44198	11.4728	19.3812	12.7129	18.109	11.6591	13.7816	9.17357	14.1828	7.33723	8.58853	0.627061	3.06811	11.3206	6.83502	1.66702	3.38567	1.67911	9.60309	11.7126	1.39163	7.73864	2.26658	8.51698	7.53959	3.50006	4.64181	4.39172	4.55862	3.22159	10.1976	11.0155	2.88287	5.98643	0.987529	5.52615	0.196878	2.64769	0.0110767
LOC553228	0.979775	0.00130609	0.00288621	0.00667666	0.00769908	0.0237254	2.2452	1.72637	0.989495	3.8676	0.0167881	1.91219	3.4912	2.74902	2.50039	3.43426	7.21519	1.0305	0	2.99753	1.28373	6.1429	0.00772711	4.47116	2.32625	0.487921	0.82569	3.72602	0.691225	0.739144	0	0.00870359	0	2.08469	0.00643155	0.0102158	1.20682	2.18445	5.63109	2.84121	0.126602	2.0036	2.92052	1.99548	0	0.0270868	0.0762815	0.875412	0.00458164
LOC553308	0	0	0	0	0	0	0	0	0	0	0	0	0	0	0	0	0	0	0	0	0	0	0	0	0	0	0	0	0	0	0	0	0	0	0	0	0	0	0	0	0	0	0	0	0	0	0	0	0
LOC553446	1.95602	0.00490151	2.09286	0.0251777	0.0290594	0.0907541	1.62482	0	0	0.964419	0.00477838	0	2.78095	0	0	0	0	1.01458	0	0.760225	0.732191	0	0.00162426	1.11223	0	0.0469926	0.912587	0	0	0	0	0.0086668	0.842291	0.0056003	0.00640438	1.10275	1.09116	0.00367869	0	0.0152208	0.0118332	7.39182e-05	2.93024	0	0.992932	0.0187	0.0524154	0	0
LOC553528	23.3155	7.24523	9.66823	21.952	27.0486	24.3614	21.9686	22.5494	29.7709	38.3727	27.1967	31.5988	21.8739	21.3111	22.492	25.0828	16.5165	24.4134	30.1242	29.7321	23.4414	20.9413	17.2974	16.1874	19.3856	14.0773	30.5516	33.6999	36.1275	45.9283	19.6557	19.2126	24.8905	61.0729	34.7779	60.1814	40.9833	32.5656	25.717	19.2403	35.4897	44.0691	21.1612	21.9379	22.8265	25.9246	22.8978	40.3233	41.0422
LOC554736	0	0	0	0	0	0	0	0	0	0	0	0	0	0	0	0	0	0	0	0	0	0	0	0	0	0	0	0	0	0	0	0	0	0	0	0	0	0	0	0	0	0	0	0	0	0	0	0	0
LOC554962	0	0	0	0	0	0	0	0	0	0	0	0	0	0	0	0	0	0	0	0	0	0	0	0	0	0	0	0	0	0	0	0	0	0	0	0	0	0	0	0	0	0	0	0	0	0	0	0	0
LOC556326	12.6174	10.299	20.1209	10.5038	8.46027	12.5426	12.3684	9.42623	6.93496	28.8386	17.7691	23.9849	14.9215	13.5373	8.96647	13.4446	9.30558	18.2956	5.85159	11.2221	10.0312	9.25205	3.07043	12.4747	12.2338	2.43547	12.2868	5.13433	16.8061	6.35192	8.61277	9.04426	10.4295	20.3008	15.1677	12.5751	10.4092	8.78286	11.9112	9.09064	36.8738	18.0285	17.3305	11.9644	16.8731	14.712	13.0855	29.6567	15.4209
LOC556451	0	0	0	0	0	0	0	0	0	0	0	0	0	0	0.669519	0	2.18641	0.00187076	0	0	0	0	0	0	0.82381	0.0468563	0	0	0	0	0	0	0	0	0	0	2.16104	0.00722236	0	0.0299872	0.0232901	0.000144957	0	0	0	0	0	0	2.03142
LOC556480	121.339	72.0339	104.349	190.76	104.491	93.398	22.7567	19.028	28.7786	40.3072	17.8284	36.4176	48.9082	63.3502	60.1073	59.0529	58.2281	90.5214	48.3785	48.1443	39.7921	32.6575	34.5749	29.9284	44.399	109.525	70.7821	33.0701	38.8227	103.907	80.7975	44.9284	77.8316	89.1244	74.9245	49.2672	90.0214	66.2176	97.7293	30.9624	68.5047	65.1054	93.415	88.7549	97.2778	63.2438	51.7631	136.644	88.266
LOC556764	510.567	472.074	501.393	386.099	850.172	421.731	360.006	331.772	383.043	465.672	509.161	396.26	419.214	562.59	480.798	492.537	580.987	624.686	688.305	746.981	679.187	919.996	808.251	793.133	378.721	97.3157	325.67	518.579	462.112	644.824	486.33	466.798	505.289	608.301	727.628	734.116	439.663	569.747	579.139	775.644	781.693	781.256	522.864	529.536	758.355	708.693	771.938	821.157	521.306
LOC557301	217.403	231.422	210.835	292.008	359.254	327.634	228.28	257.777	278.848	342.084	248.882	359.942	307.119	504.334	481.1	546.041	381.984	364.251	234.961	275.833	196.515	300.825	310.073	271.635	236.363	68.6473	201.674	247.138	250.618	391.554	332.919	359.334	453.623	493.261	500.648	405.425	474.856	419.993	457.621	426.212	525.115	530.854	394.799	345.045	430.788	532.866	475.494	625.99	1045.66
LOC558044	304.788	298.256	287.434	329.087	335.707	275.128	255.27	223.854	261.984	160.914	203.914	246.964	273.132	344.978	360.38	176.448	224.202	234.019	347.899	350.521	351.308	286.444	195.224	197.336	374.993	694.775	410.543	301.714	269.879	248.99	304.423	337.881	334.67	255.822	255.28	182.915	294.442	311.375	326.959	177.034	206.988	276.445	350.558	353.028	298.775	238.969	231.75	279.901	110.843
LOC558818	0.968247	0.00604888	0.0133923	4.36908	0.0359278	0.112693	0	0	0	0	0	0	0	0	0	0	0	0	0	4.97215	0	1.71263	0.00400718	0.0323901	0	0.139386	0	0	2.60265	0	0.779375	0.0205569	1.68582	0.0132653	2.12561	0.0241445	0	0	0	0	0	0	0	0	0	0	0	0	0
LOC559147	0.961833	0.0092791	3.15322	0.0479474	1.22548	4.46218	0	0.875389	2.98627	0	0.00633749	0	3.48244	8.3646	3.97919	1.59595	3.56168	1.03112	7.42488	11.3432	7.05001	5.79763	9.14371	3.57926	1.62494	0.183759	0	1.49506	0	0	0.832214	1.08697	0	0.00559697	0.00640056	0.0101665	5.46661	2.16113	1.84007	0.121141	0.0935115	0.000569314	0	0	0.995033	0.00493428	0.013725	0	0
LOC560232	0.970749	3.05367	0.0108454	0.0251739	0.029055	0.09074	0.780515	0.897831	0	0	0.00324281	0	1.81021	2.37995	0.624172	0	0	0.00278638	0.760329	0	0	0	0.000554751	0.0044485	3.36782	0.230083	0.868732	0	0	0	0.812415	0.0128005	0	2.09377	0.0094557	0.0150279	1.15212	3.17793	1.86177	0.0840748	0.0650612	0.000399642	0.974844	0	0	0.00493143	0.0137171	0	0.00238657
LOC561143	0.976364	0.00256236	0.00566518	0.0131207	1.13832	0.0468552	0	0	0	0	0	0	2.69989	1.41827	2.89702	0.2659	0	1.02067	1.0417	2.80869	2.67477	7.76004	8.11093	3.48433	0.67479	0.407406	0.837628	0.567022	2.44107	2.52972	0	1.10668	0.806843	0.0108925	0.0124595	2.18892	0	0	0	0	0	0	0	0	0	0	0	0	0
LOC561325	3.88489	3.09114	4.24491	1.26657	5.78649	2.13289	7.78692	12.1106	9.91583	30.788	15.6852	16.2755	8.50437	10.849	10.5983	35.1943	40.9027	68.0775	19.9225	12.7892	21.7143	40.4793	36.5916	57.9962	10.3257	37.7959	6.78725	25.1504	17.2127	13.7283	5.5431	2.35326	5.62842	3.28397	10.7419	9.02072	6.93164	7.63301	6.38883	3.37063	23.7705	7.01222	2.85247	6.98083	8.93803	4.58285	7.07779	8.98485	20.5089
LOC562139	0	0	0	0	0	0	0	0	0	0	0	0	0	0	0	0	0	0	0	0	0	0	0	0	0	0	0	0	0	0	0	0	0	0	0	0	0	0	0	0	0	0	0	0	0	0	0	0	0
LOC562542	3.85275	12.3095	9.55878	2.50554	8.30563	11.7971	30.3532	15.6724	8.92224	13.3946	13.6119	10.489	12.1525	31.4219	12.9899	20.1943	13.5985	9.17844	20.1788	14.0705	13.5335	9.98289	10.1761	7.03641	21.4458	10.8047	24.6567	11.3957	12.3761	12.9198	20.818	13.5337	14.4343	28.8973	23.832	11.5793	13.7034	13.0361	10.0715	18.2702	20.6259	6.01185	17.3583	12.9636	19.861	16.8322	8.89725	6.09118	10.2369
LOC564145	0	0	0	0	0	0	0	0	0	0	0	0	0	0	0	0	0	0	0	0	0	0	0	0	0	0	0	0	0	0	0	0	0	0	0	0	0	0	0	0	0	0	0	0	0	0	0	0	0
LOC564685	7.78002	3.10831	1.13423	3.58582	9.31051	11.2922	3.2035	0.841928	0	0.950349	2.07764	0	0	2.2314	1.28465	0.251317	4.18127	0.00509661	0.553861	2.30837	2.22691	1.68943	0.00487995	1.16973	2.02072	30.4777	1.61089	9.2777	2.94944	0	2.37815	2.25508	6.85727	2.16247	0.0387965	0.0620067	3.42349	8.49986	2.74426	0.205007	1.49267	2.00397	3.87134	0.995804	5.96664	0.0557378	0.159552	2.67731	0.0141897
LOC564840	0	0	0	0	0	0	0	0	0	0	0	0	0	0	0	0	0	0	0	0	0	0	0	0	0	0	0	0	0	0	0	0	0	0	0	0	0	0	0	0	0	0	0	0	0	0	0	0	0
LOC565175	55.3556	46.2765	51.0602	48.6208	24.0192	36.209	47.621	32.1701	55.5865	21.0189	31.3925	28.6815	28.9957	24.2545	29.4259	14.8589	20.939	17.31	17.5389	26.9092	33.4431	10.7226	12.2171	9.3686	39.6878	54.2532	29.6919	22.3812	27.3402	11.0566	35.2799	48.9579	31.6274	10.8851	18.5689	29.6944	27.4503	29.3145	44.3266	28.7922	30.302	21.0356	54.9871	39.8921	46.6642	5.90185	13.5038	30.2805	11.2845
LOC565422	0	0	0	0	0	0	0	0	0	0	0.00482324	2.92796	0	0	0	0	0	0	0	0	1.62633	0	0.00109197	0.00876725	0	0	0	0	0	0	0.832242	0.00865613	0	1.05547	0.00639651	0.01016	2.22627	0.0202306	0.907103	0.0850893	3.60749	0.000404337	0	0	2.98735	0.0142899	0.0399555	0	0
LOC566050	0.979775	0.00130609	0.00288621	0.00667666	0.00769908	0.0237254	0.694383	0	0	3.89542	1.04719	0	0	0	2.97465	0.317703	2.74794	0.00394889	1.53256	0.76087	0	0	0.00160916	0.012935	0.687908	0.364977	0	0	0	6.19485	0	2.16024	0	2.10237	0.0125051	0.0198859	0.0222691	0.0138871	1.87924	0.0580404	2.41096	0.000278122	0.967385	0	0	0.0142263	0.0397761	1.85014	0.00563273
LOC566052	0	0	0	0	0	0	0	0	0	0	0	0	0	0	0	0	0	0	0	0	0	0	0	0	0	0	0	0	0	0	0	0	0	0	0	0	0	0	0	0	0	0	0	0	0	0	0	0	0
LOC566119	0	0	0	0	0	0	0	0	0	0	0	0	0	0	0	1.28557	0	0.000951853	0	0	0	0.889721	0.000557095	0.00446731	0	0.046928	0	0	0	0.868655	0	0	0	0	0	0	0	0	0	0	0	0	0	0	0	0	0	0	0
LOC566907	2.91949	4.09172	0.0262895	3.40568	1.25412	0.22788	3.11455	0.821779	0.989862	2.89351	0.0155545	1.91505	2.64839	2.12554	0.458902	3.90874	2.45259	0.0071076	4.64845	1.48661	0.621433	0	0.0043893	0.0355103	0.609764	0.657141	4.47993	5.21222	0	1.56604	4.10921	3.33275	5.9402	0.0356188	0.0407904	1.21275	4.41811	4.25728	1.83393	0.132634	0.102304	0.000621143	5.83495	1.99401	2.97939	1.18073	0.150583	0.833427	0.00457837
LOC567180	4.85184	6.15985	5.31626	4.65405	4.76146	2.30406	11.6902	4.30977	1.97773	5.75253	1.09138	5.74681	6.17691	2.63873	6.83894	1.4599	11.1931	0.013441	5.65003	5.30937	4.31303	0	5.07612	1.25162	6.88409	1.53917	7.02626	1.70623	1.31713	13.5193	6.28122	3.48559	12.3628	15.9601	4.42365	5.7993	10.2417	14.0024	8.26669	1.97222	5.5267	13.0194	3.83821	9.97739	3.96797	3.44027	0.271745	6.28701	1.04361
LOC567472	0.950485	2.06868	3.19606	9.97794	1.29686	0.314768	2.84969	2.54894	2.97425	9.67482	4.181	0.921216	4.40964	3.54375	2.50181	1.05294	6.48604	3.05627	0.381675	0.504355	2.74022	8.73325	8.10431	1.24806	3.86357	4.84374	1.68493	5.87384	1.44278	0.679814	1.45161	6.58816	0.647017	0.0455952	1.14894	12.0738	4.60121	5.42588	4.58351	4.43003	12.405	0.00131707	5.80627	0.995124	2.97574	3.39813	9.08969	0	11.2731
LOC567622	34.964	33.9234	30.8592	18.7262	11.0132	43.2878	38.4815	21.7904	31.7682	11.4424	13.6404	5.66388	24.7584	16.4515	22.3352	8.88567	9.84817	6.12964	27.7523	13.8582	26.8176	4.7596	14.2419	12.7163	28.532	23.3473	29.0955	12.7908	6.69869	5.38166	19.0727	27.8852	26.8517	9.79027	12.0633	36.2429	45.187	23.8688	21.1527	10.6913	21.1635	15.026	34.7167	27.924	24.8147	15.9176	22.8409	21.3407	0.0126648
LOC569077	8.73535	9.253	2.21211	24.7529	3.75952	0.6604	17.1463	5.15865	7.94061	1.86744	5.25049	2.82752	5.27882	8.22396	4.62857	0.945791	5.54974	2.04785	2.50287	0.472207	10.6666	1.5443	7.10116	3.486	3.0486	7.15637	0.791561	1.95035	4.88785	0.689192	0.616258	6.6028	4.92275	5.33924	5.38943	0.0880989	10.1024	7.56272	0.829771	12.1155	4.12857	2.00488	3.87124	5.9876	1.98346	0.0558286	0.15982	1.74815	1.01768
LOC569213	0.979775	0.00130609	0.00288621	0.00667666	0.00769908	0.0237254	0	0	0	0	0	0	0.898336	0.746187	0	0.501815	0	0.00142714	0	0	0	0	0	0	0.82381	0.0468563	0	0	0	0	1.7423	0.00860917	0	0.0055631	0.00636183	0.0101049	0.0116196	0.00725542	0	0.0301254	2.33842	0.000145619	0.974844	0	0	0.00493143	0.0137171	0	0.00565704
LOC570474	9.71539	10.2719	9.56427	9.2454	7.1839	2.62155	2.67771	5.1634	4.95764	8.64428	5.24891	13.4897	5.27261	7.39882	3.12471	3.8148	6.23281	1.03355	1.61141	9.78762	9.42767	2.33454	9.14115	10.1933	10.1382	1.63803	2.49231	9.20079	4.58018	5.65672	9.59473	10.0548	5.49763	12.832	5.50572	11.3521	5.71548	7.55193	3.63251	4.47459	5.3202	7.01072	5.77866	3.98762	0.984795	4.5502	3.1208	13.6829	4.1067
LOC571123	2.91409	4.09794	2.14298	1.23515	0.0824121	4.76935	0.575584	5.39525	6.96208	0	1.06742	0	0	3.89062	0.516327	3.48306	0	1.02178	3.4461	7.12287	3.6261	0.728585	0.00882376	1.22717	7.11773	1.05807	7.14119	2.59282	1.39349	1.48652	5.54684	6.70162	15.1671	4.33948	2.25644	1.29314	11.2713	10.777	13.0174	4.617	4.2069	0.00163004	13.5508	4.9845	6.94722	5.69161	8.41298	3.45994	4.0929
LOC571912	7.74336	4.15164	10.6544	14.9338	16.3905	12.3318	10.8654	18.3543	8.92235	17.2573	19.8321	17.2402	7.77621	8.33448	12.6395	13.1036	7.46139	19.3	5.75245	7.16704	10.6552	4.84785	24.3409	10.3294	10.5455	12.9695	9.54922	11.6678	9.28371	14.7967	12.0648	8.99174	10.5356	13.9083	8.72209	5.84425	4.72864	7.65023	7.3095	6.12459	14.212	21.0295	12.4999	7.97462	10.9129	16.8648	20.8547	20.6179	15.3846
LOC572950	0.961625	1.03648	0.0208189	1.19498	0.0560773	7.04293	0	2.70727	3.98019	0	0.0105966	0	4.49968	0.539853	6.69534	0.135864	0	2.03692	0	0.686807	2.31072	1.72484	0.0035734	1.14818	1.62431	0.184762	0	0	1.66824	0	3.30077	1.16094	2.45545	0.0285212	4.2642	0.0521234	0.0411025	3.19658	3.76357	0.10814	0.0835483	1.00203	0.961264	0.997159	1.98854	1.12458	0.0647808	0	0.00121401
LOC573060	0	0	0	0	0	0	0	0	0	0	0	0	0	0	0	0	0	0	0	0	0	0	0	0	0	0	0	0	0	0	0	0	0	0	0	0	0	0	0	0	0	0	0	0	0	0	0	0	0
LOC791723	2.9125	3.08308	8.35834	0.0742481	0.0859018	0.278326	5.17958	1.62018	1.97813	11.5961	7.2868	1.87653	9.56748	3.83981	2.07578	21.0632	24.7733	7.13849	4.81707	3.92284	2.98651	38.3804	41.6134	20.5894	5.59238	4.22457	8.52119	16.9355	18.6922	64.9351	12.7066	3.54995	13.7357	10.7998	7.70467	36.9898	8.20164	8.80363	14.678	7.81712	60.7111	12.0211	10.5915	3.98542	13.9021	9.06117	11.307	13.4432	26.6667
LOC791840	0	0	0	0	0	0	0	0	0	0	0	0	0	0	0	0	0	0	0	0	0	0	0	0	0	0	0	0	0	0	0	0	0	0	0	0	0	0	0	0	0	0	0	0	0	0	0	0	0
LOC792137	0	0	0	0	0	0	0	0	0	0	0	0	0	0	0	0	0	0	0	0	0	0	0	0	0	0	0	0	0	0	0	0	0	0	0	0	0	0	0	0	0	0	0	0	0	0	0	0	0
LOC792189	0	0	0	0	0	0	0	0	0	0	0	0	0	0	0	0	0	0	0	0	0	0	0	0	0	0	0	0	0	0	0	0	0	0	0	0	0	0	0	0	0	0	0	0	0	0	0	0	0
LOC792465	14.5527	10.3115	13.8623	21.8421	22.3183	9.68365	36.0939	14.6785	29.7796	10.4772	18.8412	18.163	17.7079	10.6455	13.4141	5.3478	5.54611	13.2184	13.1459	15.1085	17.6625	5.73044	3.07213	1.34725	17.7181	42.4174	5.0687	8.67809	2.77844	8.82269	23.446	10.1914	12.8446	18.2443	20.5686	9.29487	14.8425	22.6559	13.7947	4.93849	19.4725	11.0189	17.3506	15.9565	22.8417	5.81642	3.49173	20.6271	3.08436
LOC792509	12.7174	0.0197033	7.37994	0.103278	2.4768	0.396621	0.556719	7.2263	4.96862	0	1.07076	1.90015	5.51988	0	2.89162	0	0	1.02079	3.81001	2.3353	0.621234	0	0.00439505	0.0355573	0.734956	0.231452	2.74303	0	0.765465	0	6.80947	1.17082	0.699666	4.24305	0.03685	0.0588736	0.0367045	3.18764	1.85423	0.0963553	0.0745029	2.00287	2.92514	0.997162	0.992361	0.0229872	0.0645871	0	0.00237438
LOC792958	0.949948	6.13939	1.10728	0.0851966	2.43311	9.01841	4.67917	2.61272	2.97808	0	0.0210755	3.85047	1.77499	3.97231	0.554219	0	1.17568	0.00442637	1.39911	0.687801	2.31275	0	1.01767	0.0286148	0	0.412408	5.5014	0	0	2.52768	3.28056	3.31007	2.43957	0.0305855	0.035018	3.36626	1.25039	3.2799	6.51601	0.241712	8.68572	3.00544	0	3.9905	3.97442	3.3472	2.8219	0.827678	1.0445
LOC793439	83.4778	61.7358	75.6031	71.9386	133.576	63.1696	64.7783	38.2489	50.6128	52.7215	32.4612	29.6189	21.8478	22.7326	20.3357	26.5608	24.7154	24.4174	51.7961	34.4882	41.1955	36.8909	40.6688	41.2715	45.2578	29.0042	51.4783	67.48	53.9745	84.259	58.341	42.6367	63.2685	66.5809	38.1173	62.7446	69.6509	68.3823	85.695	59.1158	81.4563	61.0993	39.4438	39.8871	49.6275	57.4413	62.2402	75.0478	62.6192
LOC794400	370.782	361.003	319.411	425.299	382.11	585.431	439.134	498.25	418.764	425.379	591.776	618.375	321.252	326.071	302.833	361.47	407.853	281.839	408.637	406.347	435.008	308.144	440.211	374.837	350.061	247.681	314.393	455.576	410.531	211.507	377.71	394.006	429.241	459.985	553.841	441.942	355.059	261.636	425.436	360.191	376.563	557.895	302.346	334.077	146.889	452.831	517.383	498.5	618.767
LOC794484	0	0	0	0	0	0	0	0	0	0	0	0	0	0	0	0	0	0	0	0	0	0	0	0	0	0	0	0	0	0	0	0	0	0	0	0	0	0	0	0	0	0	0	0	0	0	0	0	0
LOC794656	0.970736	1.02774	2.09289	0.0252041	0.0290899	0.0908511	2.31487	2.68227	2.98215	0	0.0130933	0	1.84385	0.7455	0	0	0	0.00144168	0	0	0.788322	0	0.00055531	0.00445298	1.65392	0.13949	0.888326	0	0	0	2.59619	1.10621	0	0.0107606	0.0123086	0.0195727	0.0169528	2.11038	0.927204	0.0440683	0.034194	0.00021209	2.91615	1.99522	1.98714	0.0311466	0.0879159	0	0
LOC794757	24.2831	11.3496	20.2304	18.5934	16.7199	30.886	11.6895	14.8143	18.8612	5.68782	17.7468	16.2862	11.2401	36.5674	8.07409	30.4658	11.5974	10.196	19.9105	13.1466	18.6341	10.7804	10.1826	19.3879	20.7025	10.5453	12.1501	20.1937	1.17369	23.9354	11.7014	19.0796	27.6954	33.1918	24.9479	13.8616	18.3799	15.292	21.1393	39.2844	26.2723	26.0417	34.6803	49.8685	22.823	29.3274	28.531	20.3767	11.3201
LOC795051	357.2	390.807	412.994	385.894	389.134	272.071	189.338	150.593	253.061	152.31	137.024	217.309	418.498	468.807	502.582	316.631	299.358	283.881	250.021	285.534	354.415	216.633	221.644	173.262	336.832	222.528	247.192	231.254	184.587	197.802	334.045	311.09	302.145	304.14	229.254	239.915	237.502	244.193	288.231	293.888	212.236	329.529	371.733	336.073	314.654	332.384	312.386	304.849	209.35
LOC795545	290.216	482.28	267.238	168.343	439.884	275.267	840.649	1088.02	754.174	1463.14	1171.05	767.604	761.432	723.69	654.316	1376.46	2060.5	1533.24	392.276	385.806	815.545	1847.94	1390.78	1213.65	473.075	310.239	389.276	945.286	735.93	2228.59	742.933	429.955	818.977	469.776	784.165	1071.96	390.57	523.068	546.017	452.214	835.243	650.046	490.141	509.593	726.598	480.06	574.806	531.306	345.871
LOC795615	0	0.0105827	0.023473	0.0547807	1.24025	10.9883	0	0	0	0.967964	1.03369	0	0	0	0	0	0	1.01093	0	0	0	0	4.03726	1.13233	0	0.183004	0	3.20411	0	0	0	0.0169195	0	2.10234	2.11738	0.0198683	0.0226136	0.0141013	0	3.70131	1.27777	0.000282394	0	0	0	5.39297	0.099625	2.73335	0
LOC796180	386.338	350.704	402.339	293.32	306.222	351.487	311.428	276.977	357.253	184.856	280.229	303.431	336.245	323.402	367.55	234.978	219.873	251.315	435.895	447.072	409.387	298.063	343.643	361.086	411.293	999.223	358.864	316.712	365.505	252.189	429.08	410.693	375.803	389.055	341.091	323.266	417.695	381.955	468.784	342.951	236.108	340.549	339.936	400.896	324.581	271.644	251.68	403.051	248.339
LOC796738	1.95978	0.00375116	1.05632	0.0192388	0.0221985	0.0690283	0.713583	3.68378	0	0	0.00772594	0	0.874495	2.37958	0.623934	0	0	1.01656	0	2.48144	0	0.848791	0.00212381	0.0170922	3.18553	0.488445	0.825616	2.90601	1.53796	0	0	2.1327	0	0.00563123	0.00643976	0.0102288	4.42152	2.16899	0	5.16577	0.104246	0.000632555	0.970863	0.997864	0	0.00968995	0.0270244	0	1.02068
LOC797125	0	0	0	0	0	0	0	0	0	0	0	0	0	0	0	0	0	0	0	0	0	0	0	0	0	0.0468895	0	0	0.844129	0	0	0	0	0	0	0	0	0	0	0	0	0	0	0	0	0	0	0	0
LOC797202	0.93588	9.23539	5.34835	10.2658	1.3921	12.8923	8.87718	6.9065	9.92558	14.4366	4.22908	6.67745	13.9402	12.598	17.9141	13.0891	24.6547	17.2956	12.5931	14.6028	11.7937	18.4963	26.4082	21.6839	11.2562	2.9894	7.72521	7.17849	22.3565	20.6579	14.4325	19.9701	11.2653	10.783	7.69039	12.5792	9.20873	9.80274	8.22806	12.8232	11.8496	17.0255	8.66072	11.9688	2.96834	14.4769	5.9847	9.81976	18.4473
LOC797799	0	0.00131888	0.00291449	0.00674216	0.00777464	1.42109	0	0	0	0	0	0	0	0	0	0	0	0	0	0	0	0	0	0	0	0	0	0	0	0	0	0	0	0	0	0	0	0	0	0	0	0	0	0	0	0	0	0	0
LOC798290	0.965931	2.04806	1.07235	0.036933	0.0426516	3.02521	0.66206	2.69403	3.9793	0	0.011895	0	0	0.689901	0	0	3.70701	0.00273565	2.18721	0	3.13304	0.809488	0.00397377	0.0321176	1.51065	0.407133	2.688	1.34464	0.711881	0.756768	0	1.1444	1.6148	6.27482	0.0259762	0.0414144	0.017077	2.11063	0	1.33181	0.0344459	0.000213635	0.974844	0	0	0.00493143	0.0137171	0	0.00239761
LOC799523	0	0.00256203	2.07611	0.0131191	0.0151328	0.0468492	0	0	1.99117	0	0.00326783	0	0	0	0.752608	0	0	0.000487514	0	0	0.788322	0	0.00055531	0.00445298	0.796565	2.7771	0	0	0	0	0	0.00441996	0	0.00285748	0.00326733	1.08947	0	0	0	0	0	0	0	0	0.995033	0.00493428	0.013725	0	0
MGC172218	0	0	0	0	0	0	0	0	0	0	0	0	0	0	0	0	0	0	0	0	0	0	0	0	0	0	0	0	0	0	0	0	0	0	0	0	0.00586261	0.00366323	0.944527	0.0151566	0.0117834	7.36079e-05	0	0	0	0	0	0	0
MGC173646	0	0.00130852	1.04291	0.00668912	0.00771346	0.02377	0	0	0	0	0	0	0	0	0	0	0	0	0	0	0	0	0	0	0	0	0	0	0	0	0	0	0	0	0	0	0.00588197	1.05597	0	0.0152068	0.0118224	7.38505e-05	0.974844	0	0	0.00493143	0.0137171	0	0
MGC174155	0	0	0	0	0	0	0	0	0	0	0	0	0	0	0	0	0	0	0	0	0	0	0	0	0	0	0	0	0	0	0	0	0	0	0	0	0	0	0	0	0	0	0	0	0	0	0	0	0
MGC174857	0	1.04508	3.18755	6.70187	3.51973	2.01813	0.608669	2.64758	0	4.84599	0.0168772	2.88718	0	0.5633	2.7637	1.35146	3.247	3.04474	0	0.594816	1.32509	3.45196	4.05288	3.3668	0	0.648424	0.804779	7.68516	3.20466	0	1.6245	1.13069	0	0.0181623	3.18191	1.15443	0.0323345	0.0201393	0	2.62438	0.0655406	4.00422	0	1.99322	0	0.0690872	8.99593	8.24939	0
a2ml	5.81592	9.23523	9.52755	2.4767	4.84259	7.09007	6.11189	5.27899	10.9365	0	1.08277	0	5.43265	2.92566	5.88741	0	0	0.00739306	4.16899	6.21335	7.64499	0	0.00965986	0.0791199	7.39847	0.66006	1.70991	0	3.19969	0	3.94319	8.77989	3.14507	1.14113	5.41119	4.57512	8.9543	2.23899	11.2213	3.12102	4.06099	0.0012903	5.78861	0.994629	12.9263	5.60632	1.74672	0.783122	0.00461177
aacs	80.5693	80.2162	98.9253	87.9938	51.2602	59.5837	76.1858	59.1256	105.202	64.17	79.4555	58.35	66.6954	52.0158	83.6381	23.9714	49.3223	20.3825	56.9153	45.9536	51.5965	19.9143	20.3584	23.1096	64.6293	83.8764	65.6369	32.5171	36.5632	33.1527	86.4357	79.4138	77.8132	63.4471	68.4464	50.409	97.9829	86.7553	74.583	81.6028	53.008	47.078	71.2713	73.7976	55.5812	74.3055	81.9366	36.3728	65.6573
aadacl4	3.89202	5.11878	0.0336083	0.0787788	6.83069	0.296411	4.03744	0	0	1.92297	0.0130272	1.92118	0.868634	0	0	0	4.4593	0.00315918	0	1.6001	0	0	2.02216	0.0172282	3.29613	0.319859	1.77791	0	0.736758	0	1.60809	0.0314658	1.63168	3.16575	0.023207	1.16215	5.45011	0.0262113	0	2.69993	1.36308	0.000522861	3.86236	0.995479	4.96847	2.29085	0.186815	4.51822	0.00238669
aagab	78.644	64.7972	64.9441	67.2198	45.3146	76.3102	69.6886	54.8348	66.4905	59.4021	50.2174	51.6642	73.5456	65.4014	69.4114	71.6542	69.7674	74.27	87.7357	71.541	69.6186	68.8657	55.9306	63.1028	60.4894	79.6642	75.1588	62.3368	72.0775	60.1836	59.9162	57.097	77.1777	61.2529	51.0961	43.5365	69.503	72.6082	57.0906	54.5744	32.0775	48.0784	61.624	57.8393	78.4223	64.2278	63.898	55.2098	42.0998
aamdc	38.8198	29.8532	45.7481	49.7123	46.1929	32.6902	34.5694	25.0758	36.7126	75.8229	28.286	52.6814	34.9317	36.8747	30.066	49.0521	51.4706	49.8432	58.2127	47.7116	50.9763	56.2323	63.0317	84.5848	41.4994	28.1329	37.4331	57.1195	51.6927	76.9627	47.9829	34.7909	34.6698	72.8931	41.2994	32.1181	33.3014	38.0756	52.4711	64.2605	60.4349	75.1185	33.6377	28.9147	51.6085	88.8557	102.736	99.1613	71.8428
aamp	43.691	47.2884	36.2138	17.6641	37.9982	50.9212	77.6426	73.1365	61.519	84.3283	79.4631	84.2444	46.2665	48.1454	35.8419	93.0483	81.716	71.2119	33.6145	27.6869	33.8764	49.6515	61.9887	49.2116	39.9466	6.88322	30.3841	69.0665	64.4235	76.1165	35.1384	19.2032	34.8122	38.6679	41.2236	39.9059	28.6784	20.7532	35.8796	49.8152	43.3531	58.0907	28.8596	32.908	16.8614	64.981	39.6593	37.4416	47.2034
aanat1	899.835	704.499	815.38	519.399	850.604	692.51	347.438	398.084	228.226	516.487	503.925	357.963	103.003	204.702	309.008	477.251	364.565	289.968	188.201	181.971	161.716	282.482	246.024	217.767	170.299	74.4846	186.868	272.985	225.624	251.905	343.426	300.035	394.496	399.784	450.669	323.253	334.534	302.832	336.046	477.18	350.301	490.788	306.207	303.162	286.857	442.664	432.523	347.668	389.975
aanat2	331.94	379.514	413.035	336.23	482.794	592.697	152.637	208.94	123.035	364.157	407.674	324.522	197.614	354.538	420.941	434.858	372.57	424.256	281.404	418.057	307.321	560.508	515.441	560.301	363.501	197.978	409.61	417.282	644.971	483.969	563.525	480.028	417.952	364.378	277.083	330.141	409.91	455.799	568.17	487.78	389.986	734.179	980.325	1349.28	1012.46	936.322	795.192	697.018	539.794
aar2	19.4959	3.1212	16.9012	8.15901	3.77208	0.686337	29.4892	4.12741	11.9019	30.7732	4.26051	17.2319	6.79584	19.9898	8.06683	18.3703	12.8614	45.6972	10.7167	12.5358	21.1986	25.7054	0.0213777	1.36859	18.7514	2.37704	25.8873	2.26846	4.43799	0.537763	11.9669	16.6734	12.1418	9.71263	13.0214	8.11059	13.7403	16.2635	12.8545	6.3305	30.6189	10.0176	19.3211	19.9499	7.9346	13.4854	7.4689	2.50169	27.6881
aars	213.542	207.756	230.985	173.982	262.067	226.523	613.364	446.81	418.765	569.155	407.82	468.046	430.644	436.353	516.758	614.745	426.523	464.967	499.711	424.793	412.147	351.878	403.621	367.991	431.18	263.079	359.796	469.053	505.337	314.261	396.358	336.878	399.446	422.3	293.314	187.535	340.081	273.49	257.772	334.009	301.47	285.46	296.605	266.264	271.972	340.166	221.834	306.704	281.173
aarsd1	16.4955	15.4374	28.6121	19.6482	16.6433	4.78595	15.2524	26.1878	17.8567	26.8494	24.0437	25.8598	34.2448	31.4659	24.3329	27.3452	18.2084	27.4712	14.7135	23.8521	12.5204	18.4837	15.2585	22.8141	46.581	43.2379	35.8438	12.4361	39.2947	22.6054	25.587	23.5215	30.1133	18.3316	23.9047	22.8737	10.382	16.2516	30.6606	7.6692	9.49855	10.0175	13.4428	26.9283	14.8827	22.504	25.2735	19.5911	17.4478
aasdhppt	10.6117	66.7946	42.5938	78.3267	14.6233	53.0152	19.537	28.6255	33.7361	50.8301	37.6473	58.4723	22.5871	26.7495	43.8423	45.6529	51.6991	34.5989	8.22529	28.2228	18.2819	33.0018	16.2819	31.9034	30.9987	14.3164	50.0259	44.3161	20.071	29.242	20.4742	41.3519	24.8992	44.0082	33.6951	51.1714	30.7604	35.718	29.4863	10.7757	30.1708	23.0379	34.662	7.97205	40.7003	60.5075	32.7851	35.6542	17.4653
aass	38.8742	33.9127	46.6618	8.40903	15.6621	11.9124	21.6676	17.4292	35.7524	6.64222	9.46481	8.55794	26.7272	9.8438	22.0299	4.22296	1.11323	6.12384	21.5808	13.255	24.904	2.24699	9.16396	7.0458	15.2767	17.1593	31.1219	0.162892	1.19656	13.8855	25.8495	19.0059	31.2485	9.76509	10.9544	7.06883	15.9799	22.678	27.8127	7.71726	10.8008	7.01355	26.0521	15.955	26.8117	13.6127	13.1032	10.5706	0.00668947
aatf	51.4283	67.8643	72.335	54.5306	51.1307	58.9606	120.597	106.23	121.068	95.7837	118.148	115.819	90.9863	102.535	116.632	126.425	69.3115	97.6763	117.685	83.2633	66.5105	95.8191	71.1802	88.2588	83.5324	79.9081	62.8341	72.1063	49.0841	67.5831	76.0133	60.4744	52.496	57.0019	65.1735	77.5518	52.571	60.7605	63.5568	56.0381	65.6909	51.0831	58.7316	53.8498	56.5755	50.7986	90.1075	63.2952	24.6488
abat	200.908	190.289	168.27	341.569	233.761	284.807	250.593	333.742	260.985	262.516	279.175	250.761	331.844	377.725	251.814	345.232	196.252	272.677	214.825	210.901	205.327	205.793	199.272	216.612	280.489	235.252	195.542	320.31	208.944	192.894	211.562	227.233	217.777	272.954	271.501	267.168	262.497	181.311	230.177	219.658	218.679	341.547	208.943	215.404	196.53	289.475	251.221	310.36	328.37
abca1a	265.949	279.748	281.045	263.157	366.438	317.37	512.541	530.531	481.287	446.468	428.724	524.541	520.058	509.216	490.263	423.798	418.114	437.499	690.616	619.412	744.23	657.783	603.907	490.704	561.521	444.333	560.798	470.759	485.451	467.506	375.626	310.015	351.62	314.902	256.398	253.629	304.796	366.715	319.52	271.361	318.568	291.47	416.991	387.93	485.394	273.939	330.95	344.073	362.232
abca1b	99.9603	121.354	76.7321	178.11	78.5532	142.049	141.339	123.662	81.361	123.588	179.768	122.506	132.294	101.006	75.6539	108.453	95.4754	139.368	147.347	71.8536	109.314	148.848	128.097	110.089	93.7294	298.352	74.9286	105.545	89.0419	71.392	82.8288	91.8846	75.8608	165.388	136.804	157.396	60.6272	71.6518	47.7637	125.132	103.588	59.0967	104.017	65.8151	81.3893	108.094	106.256	96.2853	55.3757
abca4a	166.963	164.547	101.218	167.995	144.814	181.451	12.9866	19.1067	8.91853	31.6796	19.8816	37.4333	13.0474	8.13937	8.81293	29.0711	25.3131	14.2522	21.4741	29.5991	7.9556	26.0284	33.5351	38.7335	11.5254	23.8981	84.8528	84.7491	80.0303	103.049	114.85	117.61	98.5633	193.35	194.297	149.585	162.993	36.0108	33.8786	110.563	79.3927	273.43	162.764	105.705	96.2729	221.66	36.5213	232.981	215.485
abca5	356.223	365.111	333.231	510.865	274.316	500.374	148.224	253.495	298.703	231.854	285.42	251.738	273.28	215.746	231.646	146.65	217.289	193.319	205.234	247.936	258.188	210.829	207.405	161.767	324.564	223.658	283.925	264.304	248.2	159.376	317.073	363.692	302.83	380.424	323.691	332.323	301.328	246.383	288.205	338.201	277.834	274.442	309.107	310.143	256.085	361.63	382.964	355.737	256.548
abcb3l1	12.6253	15.402	11.7082	8.22249	8.42713	10.8374	56.3798	34.7118	29.7601	45.0213	62.6817	54.5807	28.9342	28.5742	34.8043	27.995	20.1604	12.2365	8.6233	14.9902	21.3622	7.43139	9.15752	2.50351	14.0566	97.0835	29.7665	16.8134	12.1867	4.50166	15.1862	20.0269	14.5643	16.1055	10.9238	10.3919	13.4234	7.58464	4.55073	5.87815	6.62495	3.00643	6.73781	2.98905	5.95343	6.77012	7.09479	10.8249	2.06176
abcb4	107.771	110.016	119.129	48.9382	87.8095	47.7006	127.587	142.269	89.3092	61.2625	63.84	75.5811	101.699	96.3899	123.889	67.8918	35.9331	40.7277	102.329	130.855	157.043	66.9917	83.3792	57.5471	156.679	185.917	81.1294	65.4654	40.2549	78.0328	103.923	142.99	102.11	66.7223	71.7699	74.3509	132.155	112.779	131.817	56.5841	66.1798	50.0834	159.919	125.654	165.78	109.322	32.2276	88.1531	52.3392
abcb6a	32.0155	65.7379	47.839	30.2458	25.1305	20.752	54.3837	52.4342	51.6113	21.9753	27.234	21.9518	38.7316	35.9857	23.701	19.4721	18.2597	18.3305	40.3565	30.9792	26.1417	33.6563	23.3969	25.3035	45.4655	103.124	49.8366	52.3643	19.9583	10.1676	45.7168	35.826	38.0905	29.0738	45.5424	21.8881	27.5152	58.3969	41.4765	41.385	24.0551	21.0361	67.491	51.8589	69.5002	21.619	24.737	20.3124	153.923
abcb8	25.2701	30.7932	22.3164	10.6194	10.8935	8.21633	23.1376	19.1784	27.7982	11.4525	16.7428	9.51491	24.7231	13.3893	15.8643	7.21846	18.8748	14.2497	12.8746	20.361	12.0281	16.944	8.14852	3.65594	13.4977	10.9212	20.1662	14.9994	14.801	21.3347	19.7871	40.091	24.2235	36.4539	16.3998	24.0393	26.1074	15.2497	23.0625	11.9488	32.251	7.01398	13.4636	15.9558	15.8812	17.9888	11.6727	19.682	25.6279
abcb9	33.9728	30.8633	36.1791	30.1962	32.0755	37.2236	27.4075	16.3996	37.7213	18.1637	32.3757	21.0304	30.0341	17.033	19.2476	20.6254	9.07027	10.1953	15.9803	15.2314	24.2511	35.6236	20.3379	18.4162	21.7744	61.5552	22.6186	24.553	24.1568	25.1732	26.6	21.2336	13.5961	12.97	18.4799	21.6512	17.2035	16.3363	10.94	24.1928	23.5842	32.0488	22.1206	28.9203	27.7922	43.6988	21.6247	24.0103	21.5573
abcc2	69.9789	68.8221	66.8859	14.2178	3.96375	5.1694	213.194	250.226	227.256	101.489	161.044	111.924	49.1808	57.5996	71.4167	14.9613	12.422	12.244	45.4037	50.8978	57.2289	8.07672	1.04906	6.0287	55.2842	83.6475	49.1919	0.0572405	9.74493	2.85564	47.6186	53.3419	50.7608	2.30102	13.1748	1.41506	73.6659	51.9697	60.0302	16.5388	16.3588	5.01165	82.0067	63.83	63.5429	11.5351	10.813	8.6714	9.2393
abcc4	76.6548	102.843	87.3238	95.0681	106.738	125.843	124.843	142.857	117.091	172.501	145.336	139.743	87.5494	89.7657	59.1245	96.2986	100.8	74.2818	101.065	41.5035	61.433	147.413	96.5821	107.652	99.0364	52.4012	138.929	198.503	131.593	109.05	118.297	113.018	93.8443	93.5475	101.039	124.389	83.4095	78.197	79.1288	131.308	109.104	93.1503	73.1888	42.8776	54.5864	98.9541	91.7949	65.035	67.7332
abcc5	647.419	736.374	583.403	657.182	893.251	894.872	559.726	569.645	626.171	498.191	691.118	692.058	394.9	343.921	347.993	336.888	359.412	247.255	519.083	528.046	507.369	499.817	498.171	482.572	568.602	164.659	372.883	484.096	458.946	443.983	486.554	493.501	502.265	371.922	467.031	365.54	399.594	472.024	523.063	477.566	354.426	494.796	353.398	366.986	305.715	507.991	386.14	443.125	324.283
abcc8	107.743	121.344	114.95	104.329	82.0506	110.565	71.8659	67.0982	106.203	41.1441	55.4408	34.3872	86.827	72.0154	78.3133	46.1973	45.8769	62.0675	87.8335	63.3607	77.6443	55.334	64.0534	46.0185	99.5694	70.5605	112.938	67.8152	52.9948	42.8739	116.082	117.356	89.0866	78.4956	54.4358	74.3253	109.508	132.255	78.2047	70.7496	116.896	67.11	147.408	137.624	102.238	98.0495	79.86	40.7759	52.2973
abcc9	29.128	21.6162	20.2774	36.8792	14.4981	36.5253	17.0706	15.6755	9.9158	11.4656	21.9047	16.2752	22.9099	24.6614	20.0699	9.87467	14.9289	4.09961	19.9155	14.6975	20.1472	6.48349	13.2243	17.1556	28.3924	43.0813	29.9171	3.49725	5.07612	15.3525	19.1076	17.9635	15.2243	14.0466	43.131	14.9701	9.26397	14.1147	14.735	19.6552	14.4886	13.0214	13.441	35.9074	28.7941	14.7645	9.15049	22.3018	8.21699
abcd1	1.93917	2.05772	1.08802	5.54537	0.0658311	0.2105	1.46876	0.834235	1.98605	0	1.05499	2.89824	0	0.633231	1.32865	3.67665	0	1.01964	0	0.721245	3.25006	0	0.00260171	0.0209614	0.699008	5.64626	1.7752	1.38939	0	0	2.51614	0.0279907	0	4.19064	0.0206501	0.0328893	0.0367948	5.26257	1.85408	0.0965969	0.0746885	0.000457396	0.958675	0	3.98109	0.0271089	0.0763447	0.875371	0.00350231
abcd3a	31.0339	43.1924	38.3432	42.8695	46.2053	46.1179	49.4296	49.5942	53.5854	70.9465	53.3345	52.6341	33.0731	48.9535	55.5064	59.2587	76.3531	69.1718	51.5294	50.1419	36.6615	58.9121	43.7252	54.9641	52.706	162.299	64.5286	65.6486	63.2346	88.0353	62.4709	50.377	55.9432	38.7612	52.1345	45.7428	49.1272	42.3861	52.4798	50.3015	52.6759	67.1064	48.1407	48.8647	61.5475	45.1263	37.3166	59.8016	68.7235
abcd3b	20.4161	11.3316	19.1084	10.5534	15.4091	9.60688	11.8727	18.525	13.8976	5.70241	5.28092	9.55593	11.3756	22.9037	9.79122	7.52115	7.47559	8.15173	5.95557	4.19607	10.9563	15.5185	5.09395	1.32053	7.53037	19.9951	12.3774	3.05092	4.49938	6.42959	12.032	13.3651	19.8688	13.9208	0.101652	3.6157	19.1758	10.8733	13.8428	15.4662	8.14209	3.00729	11.5681	9.97233	12.9088	1.3039	7.3535	15.297	7.15786
abcd4	66.0585	56.5382	57.4173	26.8791	20.5048	39.624	32.5839	40.2091	38.7083	33.546	19.9199	17.1679	45.7143	46.0312	33.1017	23.9274	26.2145	15.29	23.7997	28.2736	23.5116	21.8348	17.2947	13.9138	46.0571	4.92274	37.7207	33.1634	20.1624	9.42226	47.4271	36.8995	33.1864	25.8568	20.7483	36.5092	33.1064	45.4598	44.2963	38.4893	13.7199	20.0344	29.8433	41.8875	27.7895	47.101	20.3637	21.2738	11.3103
abce1	58.2125	52.4855	61.7902	87.9821	88.8661	104.098	169.867	236.995	178.617	241.471	185.098	249.853	143.4	167.776	175.706	248.185	254.926	282.82	101.359	114.175	129.332	142.038	131.15	144.344	76.1492	58.6053	102.971	145.736	161.587	181.21	91.8634	92.886	109.498	88.1428	100.977	58.4368	77.5935	64.0688	75.5112	67.5683	67.2549	84.1346	88.6416	53.8492	77.4274	57.5395	45.9273	76.7243	105.702
abcf1	524.131	590.35	607.859	725.436	907.381	715.267	2090.03	1965.17	1718.74	1700.65	2067.14	1955.5	1247.41	1202.45	1440.85	1914.88	1478.9	1326.73	1021.8	1097.34	1035.32	1099.65	1129.52	1025.84	858.969	805.294	1066.47	1056.37	1346.37	997.016	818.858	738.666	878.113	870.505	647.402	635.029	861.78	844.226	915.313	746.048	611.17	927.492	762.702	680.123	628.317	801.016	702.606	598.121	849.675
abcf2a	101.912	110.043	55.4715	164.205	87.9453	122.688	140.625	110.555	156.798	134.146	106.683	103.341	63.6923	104.553	151.96	81.0143	134.499	147.506	53.2453	64.081	50.149	92.6368	70.1494	76.7277	70.5868	62.277	62.0087	50.5599	47.5679	75.0948	58.0822	95.0546	79.3436	128.788	61.9944	64.0742	109.476	71.6966	98.5443	84.7865	128.491	56.0927	76.1063	26.9203	104.244	31.7699	59.7132	74.0679	51.3173
abcf2b	36.9097	23.6746	22.4087	34.6804	25.021	33.5869	26.8553	32.4643	25.8064	9.51698	18.8372	10.4674	21.8843	31.7813	30.9148	17.5965	14.6359	11.216	9.96006	21.1307	14.2881	11.7159	8.14895	10.3927	14.2237	23.8913	21.9062	9.16425	20.4256	22.1043	27.4388	25.6179	16.9349	22.5317	8.81477	11.5797	9.30946	17.3671	27.7711	21.256	19.644	8.01521	8.61711	19.9462	20.8492	11.3886	11.728	28.7578	7.21003
abcg1	345.563	340.415	271.497	331.452	372.458	307.129	124.489	109.797	95.2631	114.038	80.5501	76.5309	113.914	135.122	89.2286	66.5992	90.2063	62.0861	111.642	83.352	78.8359	66.2441	86.4132	54.0577	118.905	100.716	114.377	158.251	98.4817	136.113	310.807	345.718	327.33	233.284	285.663	214.84	337.871	348.314	350.84	282.861	343.554	320.516	256.114	320.116	415.909	308.782	333.635	420.889	650.589
abcg2a	34.9872	43.118	42.4126	7.24799	7.46127	6.72932	72.9839	78.7131	44.6527	12.3613	36.6395	44.9719	65.0442	25.9513	52.5702	29.8105	48.9819	28.5082	33.2657	49.9988	51.8867	13.155	18.3226	17.3997	18.6873	91.7772	31.5077	7.59934	7.39182	26.032	32.3587	26.7397	25.2579	16.1683	15.2709	2.54659	34.0432	27.0937	36.982	21.6592	4.55082	16.0275	33.7592	31.9152	47.6725	3.62747	13.3059	7.8249	6.17793
abcg2b	0	3.07879	8.34002	0.0659984	1.26339	0.245742	4.41507	2.52897	4.96244	0	2.12436	12.5746	2.65255	2.13516	5.94215	1.32167	0	0.00691103	4.20349	3.74726	5.22631	0	2.03994	2.33597	5.65629	4.44195	3.54793	0	2.33197	0	5.74006	4.45245	10.2314	0.0463338	0.053088	0.0850823	3.44048	5.37486	5.58038	0.223153	3.9338	2.00412	4.84631	0.995666	4.96967	3.35537	1.58668	0	1.02782
abcg2c	21.3815	9.28897	19.13	20.7372	16.6074	8.09063	17.7736	20.1008	12.895	13.3868	25.0296	11.4458	20.1902	14.8143	14.3655	15.2168	17.441	21.3547	25.9447	20.5928	19.8027	9.82925	23.3802	29.6318	9.55612	3.55246	15.692	18.6241	29.4977	14.584	17.634	14.5806	12.0144	12.9377	20.5642	15.9896	18.2607	10.9444	30.5671	14.5852	15.9104	15.025	22.1843	18.9487	25.8201	2.47472	15.7033	13.3054	17.4215
abcg2d	2.89683	10.2237	8.42517	2.41679	0.124091	0.412558	3.88541	2.62985	2.97909	2.88403	0.0189608	0	6.40439	4.65714	1.21965	0	0	0.00640261	0	6.25265	2.80321	0	1.02738	8.81852	5.60631	0.749515	7.24096	0	1.46135	0	8.4855	1.18727	5.01743	0.0385808	1.13664	0.0706981	4.52875	6.42507	4.62922	1.68864	2.73915	1.00285	3.84951	13.9729	2.97522	0.0791555	1.68697	0	0.00351079
abcg4b	26.1915	50.3287	48.8309	15.3158	16.88	25.4628	27.1593	22.7972	23.8266	0.885944	10.5018	11.4488	18.6029	16.7552	13.3927	8.09047	3.61066	6.12287	7.11105	11.7621	9.78875	16.966	12.2009	14.8254	14.1552	4.11001	28.0931	31.428	20.3371	15.3235	22.3804	34.4605	16.8717	25.7516	19.58	9.35778	27.2631	18.4816	19.3142	34.9188	14.7631	10.0185	26.9833	24.9318	22.8294	18.1156	30.7803	13.2319	33.8415
abcg5	0.955047	2.06262	2.14016	1.2301	0.0789277	8.69823	4.5034	8.98302	5.96018	0	0.0286491	1.88807	3.63525	1.4141	1.29378	0	0	3.03966	3.62236	1.40156	2.9565	0	0.00647801	3.36207	3.15417	4.08652	3.58201	2.06264	0	0	0.72712	5.37843	2.50459	0.0225544	0.0258132	0.0411533	3.2891	1.09347	1.86169	0.0842057	0.0651619	0.000400248	0	2.99386	3.98006	0.0311923	0.0880472	0	0
abcg8	3.8944	7.14644	0.0319826	1.24123	0.0866765	3.44007	1.49021	1.76292	0.991023	0	0.0118468	2.90251	2.59028	5.20007	3.29683	3.51546	2.94291	1.02943	3.30012	2.03884	6.69514	3.31817	1.03025	6.73589	10.3784	5.89194	8.93132	0	3.85153	0	3.11777	6.61529	8.40829	3.24916	2.22508	0.0919122	6.81164	7.55313	5.5148	5.76339	6.52935	2.0048	3.85106	2.99089	4.96585	1.21995	6.68454	2.62795	3.05996
abhd10a	16.5037	13.3833	10.703	11.7063	32.6048	8.06464	21.6662	10.3114	15.8759	21.1089	11.5428	19.1589	28.2703	5.19094	22.8397	16.3364	13.5882	15.2675	20.4464	15.3565	19.9786	11.5923	19.3141	20.5774	38.8753	3.66976	12.1119	14.225	9.91147	17.0826	17.4974	28.9217	13.5888	18.2901	28.1238	10.4637	8.23772	7.74868	24.8751	29.7524	47.5556	21.0344	26.9723	28.9216	20.8405	29.2269	17.4301	24.0532	22.6137
abhd11	90.2486	123.403	90.5332	135.452	78.53	145.308	71.561	76.5988	86.3343	70.8721	100.346	99.5745	62.437	47.1989	34.9062	24.7121	39.7186	25.4573	55.4373	33.7993	42.018	35.2287	30.5127	29.9175	56.1384	6.9014	80.6441	62.7186	52.4701	29.8589	64.4514	122.958	58.0326	114.933	95.5798	106.133	91.2297	90.0189	63.4726	87.3187	71.2168	64.1044	59.663	84.7661	69.4772	112.493	92.1106	80.2109	34.9167
abhd12	11.6038	11.3564	25.5349	54.8698	19.1049	18.3988	16.9778	17.4156	8.92098	18.208	15.6992	25.9075	19.4215	9.75946	13.2164	15.6784	8.00732	12.2134	15.8351	10.9795	10.5422	13.4766	15.24	5.90501	17.5071	14.8028	21.9903	9.25699	23.0227	5.40402	15.2375	13.439	17.9877	9.7296	7.69674	15.9273	12.6603	13.0791	10.9701	21.2139	13.3608	29.0431	17.3597	15.9571	21.8498	6.91391	4.84684	13.3595	21.5162
abhd13	0.973328	0.00378531	1.05649	0.0194149	0.0224018	1.5456	0	0	1.98861	0	0.00781449	2.91638	1.72506	0	0	5.94472	0.347486	5.06493	0	0	0	0.825818	5.04587	0.0255282	0.674162	0.409498	0.837303	0	0	6.16238	0.778491	1.11532	0	0.0134084	2.1261	1.13623	0.0326661	1.09411	0.906884	4.96566	0.0662198	0.000406611	0	0	0.994241	0.00974825	1.28094	0	1.02567
abhd14a	131.026	129.6	123.526	147.187	162.472	181.217	122	102.694	114.117	116.88	117.119	160.86	112.942	116.13	135.963	92.7387	71.68	120.05	108.521	106.994	126.81	82.2048	86.4269	83.771	113.65	57.8005	137.246	91.0403	118.284	137.022	155.021	146.611	172.667	139.733	142.297	109.773	127.912	135.664	152.873	163.27	127.844	143.231	133.845	132.633	149.885	132.992	83.0071	212.413	121.082
abhd14b	4.83894	2.08701	2.19572	13.5549	4.83546	11.4083	0.500599	7.1319	3.96948	5.77788	1.08086	3.82714	8.88908	4.91513	4.50668	5.43848	4.6907	4.07791	2.56795	3.67222	4.31797	1.56709	3.0545	6.7193	2.25449	0.65158	0	5.21733	1.48751	2.44359	1.52188	2.25195	0.696183	3.20479	2.18423	4.4551	2.37663	3.29231	5.54802	4.35433	2.80536	8.01097	1.91795	0.995889	1.98379	8.65077	0.152709	0	3.06558
abhd16a	93.1771	91.5412	110.675	92.7539	114.961	79.1212	95.3101	74.7695	88.3141	151.469	105.603	96.6616	62.8273	115.416	74.3235	129.291	126.664	137.333	109.137	97.9967	64.2254	132.059	103.702	117.985	87.6499	64.0521	88.9722	138.235	134.844	155.875	92.5405	91.8469	103.636	111.766	138.923	102.808	83.3833	92.2372	61.5914	53.7476	142.73	110.176	85.6698	86.758	99.2569	132.859	119.14	143.658	124.183
abhd17aa	0.973384	1.02522	0.00832181	0.0192954	1.15573	0.0692344	6.67932	1.59592	4.9586	9.62393	6.27549	7.67393	8.72759	9.9988	4.225	8.29724	12.331	12.1977	6.70426	7.36442	11.7482	4.06061	4.08077	9.10536	1.3821	0.787202	5.37035	1.94029	1.45196	4.1658	1.62569	1.13022	1.64828	0.0180122	0.0206103	2.22767	1.17095	1.10486	1.84641	1.47845	2.52787	1.00204	0	0	0	1.10529	2.47265	0	0.00238657
abhd17b	89.2935	131.595	84.1266	122.651	57.2342	77.3083	73.9731	84.583	93.2897	37.2935	81.5342	56.436	87.28	47.1874	47.1966	21.0824	24.7453	9.19502	78.7743	32.8794	48.3195	40.2214	55.9069	27.7236	67.6326	39.8274	97.3502	47.8702	61.9525	10.9631	50.0964	103.851	83.5588	62.3732	48.9788	71.9392	68.5065	88.8902	59.8036	123.383	37.3917	39.0655	89.6043	62.8257	34.7281	82.1514	84.7725	52.498	94.3612
abhd17c	88.3573	98.6882	88.2953	39.6637	53.5788	57.7057	81.3455	84.5138	83.3577	51.6806	79.4708	99.5856	72.6541	72.6146	88.2718	77.2469	59.2833	62.0736	72.3622	73.6435	73.0744	75.5588	79.3021	105.265	86.3333	72.905	108.418	80.1723	114.587	61.6837	104.805	71.7156	83.3809	79.562	103.123	77.7215	107.129	105.165	101.359	66.3322	60.8878	51.0846	85.7164	96.7355	87.3521	63.2014	68.376	70.3744	75.9439
abhd18	48.5319	38.0764	59.558	7.31757	53.3315	83.4159	12.8335	49.0464	38.7075	8.53714	70.8775	7.56771	36.0193	30.714	25.0113	2.85219	37.8289	33.5631	27.1446	32.6778	34.436	28.6122	10.1958	19.6028	62.5504	51.7787	38.3742	38.2949	47.8477	20.0322	27.8446	72.1848	32.3806	41.8438	6.6994	13.953	28.6696	51.9803	35.8862	58.0083	18.952	37.06	25.9774	51.8636	20.8363	10.3849	73.077	6.00673	3.1269
abhd2a	52.442	23.6972	44.6976	41.7346	43.8814	44.488	71.6621	102.974	75.4177	59.3664	75.2876	67.9389	24.3986	45.2567	35.8208	27.0406	24.9333	37.6364	54.1663	44.7823	55.4139	60.5343	59.9791	55.0272	30.0833	50.6152	31.3413	60.3362	37.5287	30.7959	58.664	34.7582	30.6079	28.0252	25.0945	62.5088	48.0422	35.9298	40.4224	65.7876	64.3937	93.146	21.1551	18.9448	23.8186	25.9501	47.2321	29.4347	51.3194
abhd2b	6.792	7.19857	8.49064	4.733	10.4945	2.50994	2.15535	6.29907	2.97755	3.85036	0.0222302	0	8.77346	10.1273	8.6435	5.62896	7.10582	7.12686	6.18119	3.53477	2.60282	1.51755	13.1704	4.62149	8.12346	2.80369	6.85083	7.22412	30.7473	10.5159	9.66403	4.57913	8.94482	4.3668	8.68035	11.3032	9.10492	6.54923	5.46858	4.66044	10.368	12.0177	8.64413	12.9651	8.92934	7.97981	20.4269	8.85224	12.3054
abhd3	394.056	425.808	291.793	637.292	894.062	643.481	233.46	279.586	289.764	261.547	195.591	487.331	244.291	295.202	212.941	176.724	196.605	200.441	178.979	214.918	176.289	136.803	169.784	118.232	366.331	167.216	282.139	222.838	199.44	348.07	401.081	448.672	529.276	275.219	299.848	251.419	407.323	335.287	413.547	244.267	203.196	278.449	293.699	393.916	392.087	314.363	223.368	268.265	602.333
abhd4	43.6634	65.7891	42.6212	52.1428	46.343	51.7262	69.3439	73.9848	59.5324	108.323	86.7768	90.9479	47.1875	55.5001	44.0221	67.031	59.0277	65.106	50.1658	40.3804	38.8545	62.3334	57.9388	40.2157	32.3396	21.6074	38.3666	55.2133	52.6216	53.0897	43.7319	45.9891	44.3623	75.1542	57.5784	85.3929	45.7814	57.5234	40.4211	61.6186	85.0066	60.0967	54.8717	54.8473	80.4096	66.4491	54.1641	59.7073	91.325
abhd6b	4.84294	5.14987	4.29014	0.130146	5.9401	15.4834	0	2.6181	0	7.76786	2.09876	1.90425	1.7419	1.35953	0.489476	2.69084	1.78835	2.03409	10.1412	4.38097	1.87609	0.677359	5.08238	5.69353	1.4194	0.658797	0.803539	2.00052	4.06981	3.32616	5.60523	5.58991	1.42361	3.26988	8.59751	6.78999	2.37976	3.29464	1.77471	6.88239	6.41806	7.01005	2.86235	5.984	12.924	0.0975439	3.09793	5.34707	16.3761
abi1a	173.705	213.946	193.818	328.996	368.715	359.327	276.76	217.717	222.283	210.765	249.892	243.123	194.26	254.331	197.594	265.101	237.799	213.665	210.099	209.458	148.902	200.759	204.351	237.154	235.665	55.0365	274.375	252.059	273.488	224.001	283.538	257.478	281.816	305.223	336.657	304.888	281.968	259.39	287.281	302.593	229.351	375.603	498.862	482.67	398.034	401.132	356.531	326.186	558.236
abi1b	38.8093	50.3844	43.6578	55.5035	41.5965	41.3373	48.0087	68.9992	34.7232	45.0129	43.9395	59.3719	54.2268	59.0756	65.6125	66.3975	60.1847	48.8491	58.2813	53.7573	45.2363	57.1136	52.8727	74.3337	67.306	134.357	52.2498	72.6841	67.2318	71.6303	56.6311	73.7865	70.5516	51.6418	44.6277	76.3932	54.7679	56.403	63.6017	47.4931	37.1946	49.0794	56.8328	45.8724	43.6707	48.4737	70.3367	35.5394	55.4204
abi2a	210.595	107.028	224.686	479.4	284.836	560.839	243.465	75.4815	194.497	274.077	224.795	251.769	115.645	54.3372	113.334	114.812	80.3488	104.791	104.997	72.67	49.8812	114.289	144.343	149.896	174.91	137.581	287.639	252.331	172.954	111.286	160.301	214.923	169.059	249.323	280.152	318.374	168.99	158.481	84.5512	149.519	314.898	215.346	240.749	101.713	201.494	434.409	135.555	288.949	180.554
abi2b	99.979	84.351	86.2597	113.481	113.792	89.5308	102.257	84.4821	102.217	76.6306	64.8722	78.4717	93.7149	107.105	100.124	77.4275	60.3228	69.1986	115.464	139.147	121.84	72.0827	64.0721	56.392	90.3435	149.595	77.7435	44.1207	54.5743	48.6201	86.2827	100.635	104.668	82.7652	77.1497	50.4622	107.134	91.1225	84.7153	71.9685	76.4699	64.1047	145.51	100.723	114.158	41.9341	36.3581	96.3067	40.0317
abi3a	17.4382	27.7671	31.8982	20.9814	48.1247	13.6154	16.8965	19.1536	21.8343	26.8782	15.7114	14.3231	19.2829	13.301	6.71136	31.0951	18.0498	17.2988	15.3318	17.5784	23.5907	25.3236	23.3762	15.0175	28.1283	4.63336	22.666	38.3465	18.6091	24.4169	27.0431	33.5607	20.832	24.7792	33.6594	51.0783	24.0747	20.7089	32.2408	45.1621	34.1101	25.0413	22.1157	23.932	27.7909	35.9693	36.5949	31.2147	19.5314
abi3bpb	55.3021	42.2097	38.43	92.5206	126.331	67.9622	21.4712	17.354	29.7814	5.67184	37.5154	10.4686	26.5436	14.1693	13.7839	15.4232	8.54439	12.2193	29.816	10.7509	13.263	17.6206	14.2444	21.6964	18.9407	3.8295	35.3122	12.7373	20.4128	11.187	26.2928	24.6832	27.5006	23.6915	33.6242	35.2948	20.6989	34.6877	40.6066	30.1611	34.1142	21.0356	35.6932	26.9268	29.7841	28.0985	3.62382	15.9322	9.26824
abl2	66.9554	98.7062	57.5556	99.5181	63.0483	94.0609	40.3421	53.0678	74.4326	64.2019	70.0297	59.3387	44.7403	38.4839	34.9838	18.5663	46.1059	36.6286	56.6532	29.1986	46.2765	58.1894	23.409	37.8867	53.7441	85.6661	69.9963	49.2628	66.7174	15.0521	49.3176	80.4882	72.9545	82.6883	56.5353	57.1839	67.1921	45.6196	49.7051	68.3409	39.7786	40.0659	69.3478	63.8239	43.6659	72.0453	47.2496	79.4517	107.731
ablim1a	227.139	189.254	198.027	225.977	266.794	207.189	116.325	118.588	102.213	80.4531	80.5433	74.6194	92.9487	62.5106	61.3261	90.1238	51.9373	64.1053	73.2268	90.2707	68.174	68.0182	53.899	63.1027	126.101	57.0764	54.9643	37.9816	56.292	35.5505	120.581	134.269	149.994	112.883	114.081	115.39	151.825	148.677	113.172	170.49	157.939	167.269	103.962	151.582	90.3164	165.541	134.945	197.205	122.142
ablim1b	28.2175	16.4549	23.3342	10.5808	7.37402	8.08407	12.6206	9.51874	20.8558	7.62936	8.39681	9.55115	14.2704	13.3516	12.438	3.44944	0.0472297	0.0172041	10.5858	2.68046	11.0854	0.644854	8.12592	4.66189	5.94098	1.9209	7.86291	5.28243	15.3873	4.74302	7.91074	14.398	10.5827	11.7795	5.50657	4.71199	8.16232	25.8719	16.5875	10.4188	10.792	19.0296	12.5346	13.9636	8.93047	11.2528	12.6018	3.41453	1.05194
ablim3	97.0927	56.5972	121.209	68.4684	70.0969	57.9178	30.2352	26.0351	42.6789	21.9894	31.3776	43.1197	13.9171	26.7799	19.2328	11.9157	10.9691	25.4144	9.83025	15.4725	17.1312	15.9672	12.2105	21.6145	37.7367	125.417	39.244	34.0403	14.4166	34.8749	76.5781	102.881	76.8446	121.327	52.2672	91.337	119.791	93.3697	106.808	125.923	91.038	101.163	88.6266	65.8173	50.6142	75.4771	68.2525	83.8631	32.8631
abo	4.84661	6.16571	4.28304	10.1865	3.6611	2.36859	0.474479	8.92431	4.96274	6.73947	4.18821	0.917894	8.94595	4.21779	3.12555	6.87664	2.74813	1.03353	4.85977	2.04908	3.50934	5.11083	1.02983	5.64193	6.33507	10.2309	6.24892	1.8748	0	0	3.21267	3.34329	2.38622	1.11811	4.3012	2.31889	10.0045	2.23119	5.54595	0.26869	8.7762	0.001208	8.7395	2.99093	0.986788	1.21889	4.21581	3.55399	2.05894
abrab	9.70315	16.4104	13.7818	7.06261	9.5222	0.722523	14.7173	4.26203	16.8946	0.907505	0.042832	2.8282	16.134	11.0585	9.53809	1.2987	0	4.08267	9.24465	6.75009	4.92281	2.3819	6.09688	1.28734	12.7587	17.3012	8.87617	0	0.537269	0	19.0412	8.93224	12.3764	3.30555	0.0875294	2.45228	12.143	3.28838	3.66096	0.258049	1.55621	4.00672	5.78232	5.98399	6.95198	4.54041	1.77509	5.34692	2.05538
abracl	10.6522	20.5421	17.0152	8.30089	20.0154	14.4382	139.736	127.987	89.2996	216.632	121.32	156.033	125.872	137.763	115.195	286.64	241.708	285.863	81.6266	79.3262	109.385	159.052	107.771	135.131	108.229	52.1679	102.107	136.759	162.415	141.871	52.8214	34.8051	40.3984	63.3065	51.0202	33.2643	48.9731	28.3036	69.2866	30.4992	36.9647	24.0409	39.5218	43.8834	35.7382	25.9804	23.0516	11.387	31.8316
abt1	41.7665	32.9117	35.1158	24.4788	37.8752	22.2422	190.772	190.753	204.425	169.564	187.172	210.592	154.887	158.668	178.642	187.778	195.208	160.76	69.7517	61.7954	69.5985	64.6175	62.0262	97.21	52.9745	34.4658	53.2502	73.8408	65.1269	46.3033	44.6837	45.9041	54.3689	63.314	34.8412	37.7933	45.5913	37.9988	37.7331	47.0698	22.8349	46.0733	42.3758	41.8846	31.7574	39.4541	41.1623	44.6097	35.928
acaa1	17.4621	22.6123	17.0577	20.8308	20.1557	16.4285	17.0929	10.3372	15.8781	6.64766	22.936	17.2436	11.2127	25.1076	20.4783	14.4397	23.6383	28.4675	9.80983	15.4471	22.3726	15.0868	17.2804	14.935	12.7277	15.0183	16.6022	20.137	18.083	12.0833	22.4759	29.9984	22.7916	10.8384	6.65953	19.4102	23.8064	8.79129	12.8324	22.5566	27.0866	7.01373	27.0286	8.97166	16.8735	27.9269	11.7304	9.67358	15.3864
acaa2	7.80924	2.07364	10.4766	0.0966784	0.111977	0.369216	6.11336	6.19646	9.94095	0	0.0303339	0.920642	7.07644	13.7406	3.80617	3.13347	2.6898	0.0139993	7.60875	6.68182	16.7464	0	2.05004	1.29921	7.23683	0.87096	7.19858	0	0	2.38372	2.37614	4.39138	5.06646	0.0341464	2.18719	0.0624978	10.062	4.37143	5.523	1.81108	0.230338	9.01266	1.91006	10.9794	2.97729	0.065453	1.61761	0	1.05778
acaca	474.662	477.196	351.346	546.859	328.875	515.134	248.294	287.434	247.088	307.563	361.736	313.961	260.903	238.484	186.2	277.468	293.443	212.653	259.98	276.412	266.3	280.51	386.317	373.518	446.939	304.876	362.343	581.005	552.215	542.633	432.061	566.212	394.287	390.201	545.202	587.974	357.453	374.465	555.277	504.895	467.435	732.175	338.952	309.145	199.5	502.34	374.778	559.195	326.345
acad11	20.4229	12.351	23.2932	12.7883	8.49012	2.90087	20.0726	32.5895	21.837	2.79745	17.7756	8.5553	24.5688	23.5872	14.1991	15.4785	30.0376	18.3219	23.3477	8.46916	15.5107	18.4934	20.327	19.451	16.8166	3.05896	28.3605	8.60932	14.9239	2.94316	20.2297	25.454	12.9127	7.60868	5.55226	10.3764	14.7548	17.2612	6.35801	14.1518	4.36511	13.0206	15.443	6.97825	21.8565	9.07618	1.9986	9.76766	8.15892
acad8	44.6278	56.5644	52.1785	63.6575	56.9432	57.0536	44.969	59.2997	52.5944	40.2048	62.701	48.804	60.4188	51.849	45.3536	59.7598	71.3788	55.9616	49.4235	56.8992	40.9989	44.4428	60.9877	48.1721	66.8804	65.366	46.213	63.3347	55.6033	29.8386	46.9396	62.6724	59.9045	55.9181	59.7534	83.1686	65.0189	51.0511	57.9988	81.1409	64.4182	35.0589	46.1929	73.7992	54.5912	69.7641	62.3634	40.8846	67.7106
acad9	51.4485	47.3149	53.2092	62.4257	34.6147	44.9034	113.011	146.415	103.198	136.063	146.359	117.716	113.745	123.133	115.628	154.227	128.198	122.095	102.903	126.26	116.605	98.2112	106.753	102.057	95.3845	109.131	114.477	98.0872	98.624	93.6053	63.1668	74.8515	45.1903	67.6644	64.0523	31.0671	75.1754	73.7009	63.561	40.6495	52.7807	39.0649	60.6842	45.8717	66.511	48.5043	51.2038	48.988	29.777
acadl	51.4269	44.2534	65.98	62.5705	68.7287	69.196	63.7873	48.7308	59.5438	39.2405	50.2018	56.4802	80.6754	74.9726	57.4203	60.1028	40.3834	62.0649	53.4048	52.9848	58.2479	68.9893	53.8896	61.8694	66.6195	53.124	68.9904	78.396	57.0017	85.7002	53.4384	70.4214	52.5579	44.138	69.457	61.6477	42.3472	51.019	68.2245	47.5278	55.2599	52.0841	54.8839	47.8662	53.5988	77.5613	56.7958	47.1751	78.9899
acadm	40.7396	65.7991	37.3333	49.8916	59.2705	72.1891	43.3859	56.6088	46.6346	76.706	74.1855	43.0314	55.8904	50.1638	51.1544	106.809	98.5544	96.638	48.3679	61.0291	68.8527	94.275	99.609	61.9842	47.4181	7.91922	70.7388	80.4615	96.6334	98.8614	69.4771	64.9535	53.2714	70.9354	81.4109	79.8668	44.7187	57.581	53.3251	91.3388	94.3889	87.139	64.5137	59.8337	62.5321	72.0755	72.2723	65.9604	133.385
acads	12.6299	8.24451	8.55009	5.95444	9.55106	19.8079	15.1455	6.87708	5.9473	7.64235	11.4852	10.5344	13.0617	8.90338	1.34155	23.6394	22.7844	25.4048	12.6863	6.99303	12.6188	21.1635	14.2385	26.0732	4.12992	10.4728	13.0479	26.8399	18.9478	13.7944	7.94091	10.0374	8.06054	10.712	6.56445	8.02375	3.61466	11.9205	4.50258	11.4443	20.3539	13.0202	3.80477	18.954	11.9143	6.85295	8.66232	8.88119	17.3705
acadsb	25.2363	49.267	38.207	0.253435	17.9694	16.8477	14.7591	21.9451	23.8292	11.4681	2.16939	15.3139	30.7824	36.1859	44.8425	9.06389	7.68108	7.15377	30.2792	36.0329	28.7663	8.98212	9.1762	10.5224	30.5821	12.4812	43.2013	10.4822	15.4394	18.6221	42.725	32.3936	52.4662	0.124465	17.4814	18.427	50.0614	56.273	52.599	20.7262	12.4757	32.0526	32.7527	51.8645	42.6934	20.4144	20.3102	8.69659	97.4784
acadvl	155.34	87.4516	104.361	107.861	201.165	69.093	89.0814	197.064	151.83	141.797	117.145	166.573	160.973	260.996	233.101	160.822	143.985	229.927	180.73	93.327	87.711	174.938	135.218	127.262	153.045	115.711	188.794	136.451	126.702	171.981	246.821	148.796	79.069	77.505	124.934	118.833	184.813	80.4593	191.6	149.277	176.244	150.242	142.52	135.625	140.949	147.591	177.019	111.333	114.953
acap1	24.2863	24.6622	28.6513	18.5808	13.2354	6.59032	29.5515	44.6488	22.8175	35.4749	12.6272	33.5157	45.653	26.805	37.78	30.594	26.7308	42.7192	29.0538	29.4406	28.3258	37.9254	31.5166	27.569	21.1113	12.7336	27.1278	21.8631	9.01034	45.4025	23.2908	37.674	22.78	14.0336	3.41757	12.7036	14.9898	36.7212	22.0864	17.5359	27.4564	17.0287	30.865	22.937	29.7868	12.5534	21.3448	12.3389	15.4106
acap2	28.1717	34.916	25.5246	11.8105	22.5556	10.079	32.8286	31.4752	35.7361	9.508	27.1726	9.49674	19.2789	25.28	24.1688	15.1607	9.06471	14.2553	26.151	23.813	31.1863	13.2988	7.14362	8.24019	35.3878	4.20714	31.6413	7.67624	14.6618	24.5156	38.845	20.1907	31.01	21.5104	7.75476	13.8695	23.8611	31.2897	22.1384	20.0248	8.35864	6.01245	31.8058	52.8647	41.7053	9.24143	6.46953	10.509	2.0827
acap3b	45.6434	32.9244	36.2046	49.6497	30.9716	27.4936	18.2823	27.9417	32.7568	17.2081	20.9323	24.8901	39.6646	42.0385	23.7685	12.1531	13.9011	14.2663	45.9771	36.287	41.571	17.4124	29.4869	11.7292	36.5188	75.5699	34.1064	17.3953	10.5381	23.4672	35.0729	25.8783	52.9103	39.7612	45.5644	29.8087	45.5004	41.18	37.7756	30.3244	20.1786	30.0492	27.9265	38.8966	28.7863	17.0554	20.2398	30.3431	5.14444
acat1	126.177	127.537	107.572	125.223	174.196	151.318	74.6594	60.8692	71.4466	88.1725	85.7185	72.7351	84.7865	112.482	100.382	149.489	110.693	115.986	87.7869	107.6	95.0204	103.262	125.044	156.786	146.015	99.3539	172.906	242.753	189.529	220.102	196.507	190.276	210.643	145.173	160.817	263.574	233.847	138.989	215.518	160.912	167.334	192.309	128.041	164.546	158.815	144.296	212.421	184.585	191.903
acat2	33.9532	33.9585	21.3945	30.2868	81.1487	46.1047	30.9202	18.9617	27.7794	57.5834	31.3904	46.9486	35.7917	41.9158	35.4386	65.0608	56.9611	33.5919	26.7803	38.3688	18.7078	51.4743	36.6017	49.1139	31.6557	15.0257	32.2376	38.42	49.56	53.2123	41.4479	30.3663	35.4658	44.0831	55.3349	70.5153	55.7497	30.4657	35.8695	49.8905	38.2764	36.0589	36.5552	61.8317	37.712	52.9379	48.3452	62.502	78.9961
acbd3	476.585	496.751	475.859	567.815	545.76	579.5	564.23	560.083	485.252	575.831	552.089	706.433	430.671	452.122	481.005	477.85	451.98	444.618	403.773	429.183	466.267	403.18	427.003	430.96	454.499	620.286	515.349	457.037	417.227	434.895	445.688	530.421	446.231	458.932	512.632	437.417	559.217	414.574	458.54	521.946	395.174	507.817	481.498	424.827	358.323	488.974	533.443	500.158	482.292
acbd4	25.2489	24.6742	30.7905	18.6291	6.27178	26.3523	17.0577	18.3475	21.84	17.2553	10.4987	8.56209	23.8813	15.7332	13.8452	13.3144	5.39529	13.231	15.7599	14.0549	21.1215	4.80457	5.1067	15.9657	20.2327	68.9692	34.1622	12.5099	19.3561	23.5217	18.3691	20.1132	23.6606	15.0871	6.65564	23.8517	26.1996	29.228	23.9461	20.2675	23.6877	14.0245	36.7044	19.9451	25.8153	8.08268	13.1648	10.5562	14.3421
acbd5a	130.062	164.528	103.322	171.349	143.533	99.0045	80.4581	90.5736	122.069	88.1369	78.4504	92.8435	114.657	154.165	131.121	87.0349	106.345	113.955	135.768	122.481	120.141	77.0747	94.5629	131.722	124.919	184.604	153.79	130.348	124.422	95.897	189.251	201.461	222.805	210.644	189.02	204.414	191.892	247.404	253.234	265.181	206.878	269.433	583.619	660.184	457.592	323.523	352.418	323.479	203.172
acbd5b	100.938	90.5256	99.0276	118.168	99.7454	148.723	25.8152	21.6809	27.7855	22.0073	42.781	23.9084	12.9551	26.4234	33.5234	23.3091	29.1574	17.3122	22.2275	19.7192	23.3731	29.4917	36.5741	17.3368	55.3689	44.2697	53.291	69.0608	51.6762	29.8598	67.7508	88.384	81.7909	63.48	89.0396	100.369	92.467	100.89	85.6061	91.8359	58.3747	122.195	85.6981	92.7444	37.7038	102.461	129.793	84.6634	55.4361
acbd6	131.028	135.764	129.898	163.324	144.758	155.006	146.476	119.257	112.129	133.17	149.509	166.583	118.078	159.598	159.548	142.255	143.804	148.544	203.048	145.199	147.026	146.127	138.275	139.896	148.233	334.071	147.47	185.22	178.433	202.84	134.899	166.711	140.865	149.399	162.9	151.886	172.309	140.025	130.695	173.384	124.028	195.313	189.736	144.6	152.86	156.633	157.606	155.099	222.69
acbd7	96.093	87.4318	79.8864	59.3446	193.754	63.5014	37.7022	35.6824	35.7226	48.909	39.7266	26.7561	55.8114	53.5957	73.707	130.471	151.911	143.427	227.136	243.688	231.181	445.33	524.576	647.124	178.333	55.8848	262.768	417.6	525.947	594.458	203.617	179.168	191.838	190.281	212.905	354.764	263.652	208.409	164.711	208.305	335.216	312.501	139.591	161.552	248.161	151.095	222.563	215.798	388.917
accs	33.0534	23.6477	31.8371	11.7995	10.9415	16.6214	31.2507	23.4786	25.8009	26.8325	24.0598	20.0693	35.0352	26.8536	37.178	34.9078	23.042	40.6836	27.1256	31.894	28.4951	26.0289	22.3756	19.6083	34.2977	13.4178	35.944	29.5861	16.1559	27.6933	22.2381	26.8697	25.8798	40.7105	26.0829	19.5448	20.5326	25.959	14.6707	16.0259	8.37364	30.0456	22.1311	22.9357	31.7693	17.0354	17.4516	39.4323	31.7615
acd	26.2182	24.6793	28.6962	24.3253	23.7312	10.1098	19.2259	14.7171	28.7905	17.2326	11.5532	21.0702	29.7761	40.2926	33.2582	12.0311	33.321	21.381	17.4592	23.725	10.2385	26.1827	13.2343	30.7109	26.7913	16.3818	23.6569	14.8528	15.5116	18.6966	30.7038	22.3472	16.9086	14.0402	12.0482	22.7863	32.8417	25.9816	17.451	7.86987	18.5545	21.0339	19.2579	23.9359	9.916	15.8459	21.1877	24.153	31.8123
ace2	144.702	153.157	176.441	38.5717	3.99222	26.7734	111.74	150.592	101.237	3.73483	6.38243	9.4678	113.442	75.8299	149.951	5.22817	1.48784	0.0336573	88.3472	83.992	122.52	1.32877	3.08759	7.21578	118.599	329.878	85.596	6.08432	1.84965	4.43966	95.3737	132.704	139.355	8.77897	14.3261	18.599	169.319	117.01	131.917	18.2339	13.9276	6.01357	157.121	150.595	126.079	8.19576	12.3698	25.6045	0.0093891
acer1	45.7221	33.8957	33.9653	10.6751	7.45295	3.14174	22.6201	20.1788	29.7951	1.84436	1.12034	9.53207	24.8402	22.6938	21.8319	3.09909	3.54529	2.0632	12.5567	14.4509	18.6324	1.45621	1.03884	0.149307	32.3381	9.30732	17.6368	8.70651	1.20721	0	21.7715	36.4556	21.2303	1.20114	9.86732	4.79935	26.0159	30.1691	27.7879	4.98936	4.46736	4.00926	13.4688	29.9257	34.7716	1.33488	0.525706	7.88699	2.03513
acer3	7.76872	3.11389	5.35617	11.4018	11.6326	2.52977	2.02699	8.01782	2.97359	0.920854	7.2715	3.82046	8.0416	3.45552	9.22896	0.424563	4.86503	0.0125453	3.2453	4.40986	6.616	5.95925	4.06955	1.26872	5.24743	1.52959	8.85233	5.43653	2.12798	8.2844	7.70776	1.16994	2.4301	0.0318501	1.1241	0.0582589	7.83603	9.61405	3.65623	1.75733	1.56608	2.00446	6.72812	11.97	13.9091	2.40233	5.89693	5.2731	8.20908
ache	60.1571	84.321	76.6427	92.5719	48.8968	86.9788	56.2714	39.9526	67.4881	47.8911	49.1557	49.7631	62.1954	75.1306	71.7934	33.5773	54.6953	40.7159	65.6979	98.6029	71.8511	62.1146	48.8176	48.2948	78.1565	79.8059	82.1955	63.7254	53.8389	55.2416	97.5052	94.0001	126.663	113.849	81.5016	28.8745	75.3533	106.209	92.1424	66.2297	60.8202	55.0905	89.5411	86.7591	111.175	112.609	89.6114	103.425	54.3921
acin1b	839.637	804.248	750.483	785.744	762.939	745.938	809.907	755.241	704.564	612.211	700.565	789.679	616.274	656.534	715.302	714.924	610.225	508.728	811.181	895.436	898.424	656.816	703.544	668.304	808.465	831.569	827.185	671.126	652.936	684.17	841.145	865.108	901.519	956.492	897.14	684.151	886.91	899.565	917.133	930.766	783.415	774.247	857.064	941.404	658.091	872.058	813.378	852.274	844.533
ackr3b	1.92595	2.07055	3.20137	4.5763	3.55959	4.9838	4.40052	4.3344	5.95698	5.7619	3.15992	3.81481	5.08713	6.8087	6.21172	19.2828	11.3634	22.3418	9.50923	2.58451	2.43213	6.61921	21.2934	12.4875	4.88593	10.8334	19.2796	17.9284	14.8119	26.4247	5.38505	6.80058	6.31924	18.1148	8.71627	13.5812	7.06498	9.86987	21.2233	6.40445	35.8222	24.037	16.3813	14.9587	12.9011	10.2446	10.2703	21.5425	23.6273
aclya	172.755	215.974	176.754	184.361	275.026	240.432	161.879	143.633	178.623	165.747	233.1	144.502	137.341	154.399	137.994	205.003	205.004	164.825	97.8591	123.756	152.889	152.949	162.656	140.978	175.613	194.556	159.715	205.215	236.619	248.614	234.796	261.863	208.83	225.731	285.605	272.873	273.905	227.917	247.685	222.559	267.165	263.424	175.227	236.348	187.597	264.693	263.734	229.112	417.642
acmsd	16.4734	20.5814	20.2562	45.8234	3.92016	32.9082	13.2639	15.7191	12.8986	9.54545	19.8138	11.4638	22.3172	6.92307	11.3827	6.57365	4.32737	6.11892	2.18811	11.0544	18.2826	11.783	6.11709	15.8857	12.9179	16.7417	17.6261	12.3664	9.26265	4.62713	9.35065	29.9047	12.0045	11.8794	18.4335	14.8838	18.318	14.1877	26.7769	33.5528	14.7537	15.0256	18.2714	15.9533	21.8358	28.082	37.4508	15.9404	20.516
aco1	22.3621	25.6567	26.4779	2.58706	7.3667	6.40471	38.5957	25.3822	26.8023	5.674	10.5153	7.58769	26.5395	14.9162	20.1533	7.24239	5.99266	17.2908	22.5455	11.4936	38.6997	18.462	6.12855	13.8716	18.393	3.11685	24.7426	12.2311	10.821	7.09691	19.9543	26.7411	16.9062	19.3585	15.2715	21.6715	32.8938	16.3523	26.7467	20.2442	21.1442	17.0287	40.5503	26.9275	48.6689	6.98737	3.60845	4.24217	3.09166
aco2	626.083	601.649	621.664	512.356	736.644	565.845	482.134	483.43	455.484	526.02	480.986	534.113	394.704	442.753	498.142	614.678	488.699	516.849	355.55	416.655	400.739	432.657	423.951	437.801	555.079	1023.77	571.967	770.172	682.743	799.983	742.873	788.998	818.912	683.581	771.166	821.022	892.574	753.116	903.338	615.805	763.628	967.556	678.896	685.109	647.176	826.931	698.419	777.416	698.831
acot11a	6.80221	10.2445	1.13273	10.2128	1.3747	3.9718	8.24782	5.16616	5.95214	3.7993	11.4371	4.76161	1.71753	5.39283	1.91796	0.672431	1.69137	2.03747	1.11384	7.04477	1.21324	1.58343	3.05231	5.6091	8.13688	65.7775	7.75017	4.348	6.81943	0	3.11319	5.54706	4.89771	3.25067	2.22647	5.64688	4.54543	3.27876	10.3281	3.01702	1.53472	0.00108642	4.82076	7.98171	6.95526	2.32981	0.2441	1.69845	0.00238558
acot11b	27.1632	20.6024	34.0497	62.0014	16.8871	27.163	13.3939	16.69	24.8324	6.66297	3.20454	4.72844	18.5428	14.336	5.48713	10.7249	14.6033	11.1975	6.47958	13.4582	14.494	17.9402	8.14258	0.166391	21.2898	2.2406	8.71346	7.39769	6.09651	3.85025	19.111	16.8608	28.5761	16.1744	15.2775	27.2713	27.0399	23.72	9.12766	3.53961	16.9898	6.01199	17.3445	7.9745	25.8225	5.8238	8.97174	25.1648	3.08608
acot13	70.8891	68.8813	45.8195	41.8735	55.7752	48.5843	74.6341	89.7946	83.3588	82.406	50.2515	84.2425	93.7122	95.5378	92.7147	93.7362	73.1799	61.0655	84.8742	87.94	75.3254	78.1498	50.8541	65.4075	76.5173	65.218	93.5731	88.0506	63.2764	62.5876	97.6209	100.609	77.7162	51.692	67.4013	86.7533	69.6704	79.1959	106.032	61.9724	47.8182	76.1225	64.5165	78.7848	67.4978	78.7716	48.6757	50.7178	48.2451
acot7	39.807	38.0486	26.6726	15.3508	49.581	45.6794	56.4059	39.1163	41.6752	52.7158	60.5939	26.7364	35.7371	51.2031	44.7577	70.2873	43.0215	74.2459	21.3274	28.6704	23.184	37.9168	33.5468	42.2308	35.4932	26.4426	41.0541	39.7818	46.3134	45.7024	42.1729	65.9245	41.9591	56.9457	47.8276	62.7155	53.6352	55.3228	47.8557	29.3426	51.363	69.1092	38.4919	41.8831	34.7337	55.1391	59.2445	54.4354	59.5242
acot8	7.80256	3.09713	3.21777	3.52173	5.8412	0.400519	10.8151	6.11051	8.93903	0.912847	1.09326	4.77272	5.21012	8.76905	4.43922	7.68801	5.97113	4.08064	1.10058	2.07541	1.97092	6.03767	6.0839	3.44727	3.73617	1.14308	0	9.58531	8.14961	0	8.0006	16.477	3.02585	2.2374	8.66897	6.88578	4.73411	5.51752	7.30489	20.5097	13.0161	13.0202	5.76177	1.99126	12.9163	3.49727	14.7124	4.37328	12.261
acot9.1	29.0854	54.481	37.2925	46.3224	47.4021	42.8837	17.305	42.7676	42.6758	24.8658	50.1233	36.3722	29.7483	30.6095	23.5403	27.687	46.5197	22.3993	37.5889	25.6894	17.3776	36.252	31.5132	25.2883	37.5407	22.5828	19.1133	24.6766	29.0799	15.2452	22.961	20.293	19.1794	38.6429	44.4186	47.7195	27.4192	19.6201	22.0371	30.0608	45.4089	25.041	18.2533	16.9497	26.7986	45.9164	27.0558	33.9461	29.736
acot9.2	4.81261	13.3657	11.7221	12.7459	11.8948	20.1721	10.1901	1.63377	2.9732	0.919592	4.18855	5.76045	5.38396	3.64983	1.11049	0	0.283793	8.09948	3.44346	3.76634	3.62372	4.28148	1.02693	0.0724499	3.63683	1.47044	10.6978	1.72193	10.5442	2.26928	6.68487	2.279	3.23765	4.2712	0.0467389	1.22823	6.79427	9.64906	4.58045	4.44318	6.49446	0.00133842	3.84465	4.98676	6.955	0.084915	6.76948	2.61252	3.05678
acox1	66.9605	124.367	68.158	110.958	25.3305	57.8396	50.992	53.1384	66.4951	45.9692	47.0712	46.8828	69.7121	26.8657	44.7756	14.5236	17.4375	22.4023	36.9911	22.7021	27.7164	20.0165	21.3626	33.1379	51.7792	46.0133	57.8586	41.1999	28.7482	15.1097	45.346	92.6181	72.2433	46.2792	50.018	46.9371	90.9362	54.264	62.6554	50.3553	33.3561	34.0571	76.1109	65.8191	51.6108	35.1243	69.3516	65.9991	65.6094
acox3	60.2145	50.3861	36.2462	32.6217	59.1337	36.3109	63.8939	60.2099	53.5888	45.9772	27.2573	42.0901	45.5121	49.927	53.7965	35.9062	40.1217	47.8171	67.9925	43.5909	28.8427	38.6177	34.5754	21.997	54.8747	36.5369	63.1621	21.4591	26.3539	37.4113	53.6272	52.5496	61.7904	55.8345	34.8386	18.5475	68.2445	42.3566	71.059	27.8709	48.6867	22.0384	62.621	60.8338	73.4646	39.5536	40.1164	34.6318	22.6045
acp1	43.6609	48.3466	39.4466	42.9903	73.2693	63.6091	61.8074	91.4757	60.5236	129.429	95.1379	88.0569	82.1606	97.4059	85.6898	150.605	110.746	126.15	88.0322	79.4975	75.8296	79.718	128.072	91.6962	68.8512	17.5813	85.6614	83.1734	81.5009	94.683	63.876	40.4598	68.0556	69.8433	70.5776	77.5548	54.9045	47.8455	57.9591	81.4527	86.5619	80.128	48.1132	60.8315	57.5679	86.5806	70.8176	57.9012	94.405
acp2	24.2424	46.2332	36.1632	21.039	20.3906	40.3243	28.3676	37.7891	29.7797	12.4026	9.48176	9.50422	19.3233	17.873	17.9519	11.5008	17.5302	12.2218	34.5613	19.8398	30.9896	17.5458	15.265	7.13044	22.193	3.58268	25.525	17.8831	14.7867	8.71291	32.8853	27.9759	27.5335	27.9419	18.5553	27.4129	23.8536	24.872	13.7487	10.5528	22.2094	15.0252	24.1091	28.9252	21.8413	14.726	2.12403	15.9997	1.04562
acp5a	12.6067	20.5362	18.0552	16.1829	8.50455	9.59336	20.7237	6.87408	17.8777	8.60834	1.11035	2.81211	6.80834	26.8597	16.4838	8.22145	27.8853	15.2677	8.55943	2.51586	3.08578	23.9721	11.1873	23.6806	17.5532	3.22594	13.0569	19.5141	7.55438	18.8831	19.3897	21.0957	12.9101	2.27296	6.62752	20.377	3.58292	7.62325	9.21387	6.0219	14.0551	11.0169	3.79668	11.9667	8.92814	9.09973	16.6679	22.5417	20.463
acp5b	25.26	37.968	26.5493	6.07201	1.51702	21.3166	11.8796	14.0263	28.8134	0.895097	1.11301	7.62547	16.1045	13.366	8.00467	1.27322	2.53018	2.05509	17.744	5.6828	10.0171	4.88421	9.15004	4.72535	11.2678	2.94593	27.4951	21.9005	7.59809	0	8.50358	26.6693	21.1743	16.1416	7.72828	23.8295	24.7201	10.8824	11.9586	12.8936	9.41479	4.00883	9.65321	7.97837	2.97005	8.96157	8.41547	5.28651	12.2378
acp6	11.6817	6.18228	7.45652	5.87021	6.0146	7.2439	14.6567	13.8552	11.9011	22.0691	21.9241	19.154	14.7456	16.8452	13.463	27.7354	27.3459	34.562	9.77634	9.25362	14.0569	27.1847	21.3377	19.4281	4.95537	2.88446	7.73543	9.38723	25.7173	18.1398	17.6543	9.08208	14.5424	15.0541	18.4188	15.9778	17.1917	31.3181	16.5273	21.4563	18.5242	15.0255	15.4055	16.9538	12.9002	11.3625	22.2038	13.3252	30.7769
acrc	3.88919	3.08765	3.19621	0.0834817	4.65239	3.52816	2.89359	2.56768	2.97539	4.81002	0.0271427	6.75456	3.38202	4.02838	4.3692	9.88456	11.3604	8.13499	5.37361	1.17226	4.88865	7.65487	9.1322	5.737	2.00382	18.172	3.39101	2.41499	4.58485	12.6057	2.4041	2.24298	3.3241	2.15486	0.0349843	2.28714	7.8112	4.34088	5.55952	3.04003	1.54707	2.00434	1.91555	2.99207	1.98331	0.0569681	6.44419	1.74591	0.00350113
acsbg2	76.6716	68.9274	70.3002	47.7713	135.948	99.3487	120.782	100.177	94.2711	77.5709	123.335	70.7816	115.528	120.32	108.337	144.742	125.851	102.771	83.8568	84.6773	85.1377	88.9967	90.4879	133.851	179.605	154.141	160.674	166.058	201.41	148.964	177.528	156.647	149.045	91.4645	147.713	141.622	125.555	133.445	133.541	129.022	85.9531	124.2	78.9405	70.8019	97.2763	121.529	106.238	81.9588	116.987
acsf2	10.6905	6.18944	9.5709	13.7075	9.46989	0.66761	5.15569	9.78031	11.9259	2.84391	1.09112	0	7.94222	7.20259	7.39631	3.00709	6.66874	4.0804	7.74944	7.59727	5.73833	1.52363	4.07253	2.40324	6.24234	5.60532	6.20435	0	5.58735	2.32904	1.33792	12.1398	7.28896	11.7242	6.53521	3.55329	10.1154	10.738	4.56137	0.334735	10.1805	1.00345	7.71855	5.98314	5.95463	5.66134	1.82771	9.0037	1.02779
acsl1a	67.9396	61.7236	60.7168	113.185	40.6371	81.6627	62.2806	64.5609	72.4519	29.6355	50.2015	38.2407	97.4942	42.3955	73.7291	37.6112	60.7912	45.8004	60.2842	61.2032	64.7281	68.9637	50.8447	55.075	79.5896	97.5154	67.1913	71.2956	58.5288	81.5069	46.1912	63.7323	53.4154	63.3747	45.6807	60.4848	43.4796	51.0201	45.9948	91.9618	46.2478	40.066	76.1101	49.8603	79.417	59.7359	56.9147	43.5613	36.9002
acsl1b	14.6067	15.3755	5.37441	1.36466	3.76045	10.4236	10.3581	7.76534	20.8606	5.70773	8.38468	6.66603	22.2058	6.82845	11.2073	8.61378	4.23343	16.2607	17.7579	15.4832	16.3914	16.8403	13.2238	10.443	8.13133	26.5705	15.8256	13.1062	1.98927	12.2197	14.6275	16.5832	13.9696	0.0841588	2.29075	9.16129	12.5467	14.0726	15.7161	3.46923	15.5696	9.01556	17.43	10.9716	6.94532	5.71822	8.52073	0	2.05136
acsl3a	44.6665	48.3118	17.147	45.1064	46.1472	27.5403	29.0758	14.8515	7.93114	4.7297	5.29053	14.3673	18.6004	14.4472	13.3873	4.78521	14.099	1.04364	20.532	25.4898	26.8312	2.22251	9.17068	14.954	28.9473	22.2175	35.1349	21.8561	8.21187	26.1111	77.5817	43.5744	24.8891	31.2119	20.7628	20.7621	28.6253	34.7261	58.2185	27.5642	27.8641	27.0448	19.261	18.9477	21.8408	13.6248	15.8213	21.439	22.5131
acsl3b	172.767	159.43	171.413	153.109	276.074	197.924	161.865	147.996	146.862	200.273	199.684	184.742	118.904	148.66	112.66	198.944	212.3	215.674	155.054	156.987	129.758	157.881	199.255	206.173	167.939	120.336	207.834	241.713	258.554	315.591	197.256	173.558	207.336	200.993	254.078	210.119	202.072	179.105	196.102	257.78	215.878	208.336	194.506	195.459	167.743	241.061	262.22	231.816	240.139
acsl4a	79.5887	84.3326	79.8498	50.0721	135.935	63.1853	114.544	119.317	105.184	104.408	123.382	163.737	106.754	123.963	114.408	113.395	122.251	111.92	130.095	129.036	129.316	131.049	114.892	137.509	194.019	130.53	169.405	168.057	203.704	203.74	359.224	290.83	291.017	130.171	109.871	160.045	144.844	102.057	143.71	107.77	125.014	88.1436	105.952	105.71	101.249	91.2695	74.134	64.0585	146.702
acsl4b	7.73765	11.3206	19.068	12.7444	7.30409	15.5939	50.7747	37.5006	32.7462	21.025	24.0948	34.4588	46.3403	43.2395	49.5381	61.0419	51.1153	57.9863	42.2339	30.8426	34.7911	41.2544	30.5088	29.8848	28.5293	91.3807	40.1682	39.0696	32.7302	23.351	18.3865	23.3911	22.0032	12.9567	9.8804	18.2655	22.8238	31.3554	29.5498	9.28486	19.8641	18.03	15.4198	19.9485	15.8848	2.45752	22.0024	5.19024	3.12032
acsl5	16.5518	11.3037	16.9157	5.93179	2.62039	2.70793	12.7527	9.56678	12.9059	6.67525	11.486	4.73808	12.495	6.38933	17.1285	1.32181	1.29107	0.0160435	7.50754	6.60981	14.193	3.20682	0.0158353	7.98225	16.5927	16.639	8.77279	3.80967	0	3.89791	8.07715	14.2575	12.5165	1.15919	1.18307	0.124342	12.4039	18.2054	9.22452	1.9416	4.24145	2.0053	17.4278	13.9656	12.9126	2.41012	0.38949	1.63444	1.02782
acsm3	46.5793	49.3725	59.578	61.3181	32.2897	60.2234	13.5899	32.2385	29.7688	39.3204	37.6106	33.5099	28.1179	13.1659	17.6258	22.9234	28.6651	21.3689	22.1865	13.6188	20.388	43.2176	38.606	17.3498	42.786	5.2214	28.7953	32.32	27.3236	30.9596	34.9488	44.7964	23.1548	76.1273	45.6342	58.1218	39.9493	26.1433	33.1009	38.7688	65.026	31.0512	30.7628	27.9186	54.595	48.4782	73.1042	68.7922	24.6521
acss1	16.5166	17.4634	12.7889	12.7848	13.084	7.92063	18.2988	8.66073	8.92862	11.5092	6.31299	5.70075	13.2159	15.3129	7.72533	11.5958	5.58987	7.13463	8.68994	8.75672	9.16328	13.5748	12.1923	6.98103	13.0586	12.1719	11.3926	9.56468	10.181	3.83201	17.0634	13.3725	7.96502	9.69801	5.52696	11.4146	9.16138	7.64228	7.31704	8.7364	17.81	8.01366	9.63352	10.971	12.911	4.63305	11.1619	4.33984	9.22423
acss2	179.6	164.54	141.593	110.266	145.958	139.384	163.064	128.067	132.977	91.9365	98.3251	114.847	198.885	173.905	158.151	123.511	141.307	110.919	234.646	279.167	206.069	172.939	156.584	175.459	275.995	326.898	252.474	160.221	179.903	170.047	198.956	222.617	219.636	162.332	173.812	136.053	183.687	163.848	203.591	152.14	129.265	114.186	179.163	165.546	152.865	106.034	101.237	114.924	83.1321
acss2l	38.8249	57.5422	47.8503	37.1199	12.2451	37.6027	34.7918	33.0939	54.5976	14.2976	34.5007	25.8094	20.2563	22.4959	15.9174	9.41611	13.0737	8.16023	23.0857	29.8123	13.883	20.1142	15.2658	27.3937	22.1024	16.0049	34.4176	17.0641	8.28144	12.0229	27.9994	26.8544	28.3965	22.6058	26.0721	22.902	20.5756	32.4163	19.3061	25.5928	14.7858	16.0271	21.2195	14.958	10.9119	12.4774	8.99448	26.0584	2.08332
acta1a	2.90261	5.12897	3.2077	3.49673	5.80067	0.359277	1.51283	2.70828	1.98728	0	0.0105	0	4.53134	3.82349	0.484959	0	2.51764	0.00632336	1.87896	7.08619	3.60029	0	5.07108	0.0756433	2.28556	0.576711	2.6457	2.04409	1.50947	1.58618	0.763891	0.0245595	0	2.11704	3.1726	0.0288521	1.16127	2.14633	2.81254	0.0962932	0.0744552	1.00193	3.87457	0.99592	5.96748	0.0525805	0.150241	1.75463	0
acta1b	3.89701	4.09765	2.14255	0.0707818	1.27288	3.39696	5.27052	8.94411	2.97376	3.82561	2.12087	0.919585	3.49532	10.0726	0	0	0.858094	8.10785	3.71955	2.62042	1.73357	38.6019	0.0172639	0.14399	6.47523	9.38486	1.69812	1.9638	0	0	2.37238	6.51653	1.54095	1.11267	3.24031	0.063418	15.6201	1.1867	7.36702	3.26415	15.0644	0.00158699	0	32.9267	7.93692	3.54255	0.430564	13.458	0.0133923
acta2	20.4031	30.7769	14.9242	7.18084	9.70047	14.5666	43.3087	30.4886	49.6356	29.6983	8.45608	16.2089	23.7777	26.85	17.8834	18.5049	3.44617	12.224	20.4698	14.6004	17.0057	13.3193	19.3131	20.5681	32.8751	50.485	21.7906	7.6358	27.5007	12.7671	22.4008	21.2653	27.7321	16.176	22.7902	13.8492	21.7017	32.4231	48.2178	3.66102	9.70043	13.0229	37.5537	52.8582	77.4543	26.0535	19.12	11.3618	30.8271
actb1	302.83	352.76	438.501	300.261	333.45	362.086	1854.19	1709.97	1466.68	1746.68	1515.09	1347.66	1679.81	1922.38	2024.22	2920.2	2422.21	2279.03	1515.62	1375.05	1375.45	2134.71	2360.69	2244.03	1590.11	1044.44	1787.88	2194.64	2332.2	2008.02	1262.2	1132.62	1298.43	1128.51	1199.1	1167.08	1174.5	1059.09	1108.66	916.801	837.526	1185.91	806.013	712.034	726.583	957.638	827.564	1028.89	1663.41
actb2	2522.76	2255.42	2654.85	3142.83	3071.68	2506.84	5576.96	5108.03	4258.15	5950.95	4891.34	5318.04	5009.12	5276.23	5013.06	6207.38	6300.25	7168.76	5578.23	5246.83	5665.06	6440.83	6334.87	6332.46	5936.02	3271.51	6325.37	6293.53	5955.9	8241.46	5130.11	5093.28	5756.49	5765.99	5685.91	4200.17	4326.15	4303.64	4812.14	3852.85	4167.82	4700.57	5207.87	4863.58	5118.88	4108.06	3900.76	4693.73	6811.69
actc1a	1.94163	4.08523	3.15829	0.0517655	0.0598242	0.190547	0.712799	0	2.98532	0.957988	0.0077847	0	0	0	1.56657	0	0	0.00096314	1.57599	0	0	0	0.00108987	0.00875028	2.41719	0.321285	3.65359	0	0	0	0	1.07571	0	0.00285657	0.00326629	0.00518501	0	0	0	0	0	0	1.94602	1.99605	0	0.0187126	0.0524511	0	0
actc1b	6.81264	4.12182	2.17922	4.65463	8.11017	2.30552	1.51189	0	3.98022	0	0.0105548	0.951516	2.63573	12.1348	0.439388	0	0	0.00772031	0	0	0	11.668	1.02463	2.30214	1.49298	0.449966	0.831179	1.3217	0	4.31612	6.80913	2.24904	0.699573	1.10866	2.18212	0.0589143	45.113	2.33174	1.68834	2.1958	72.2542	4.00956	1.85932	86.8027	4.95056	1.34153	3.53068	0	0.0193249
actl6a	39.785	40.121	58.4705	58.9097	34.5626	31.1557	72.1512	46.9907	43.6586	36.3628	66.8662	39.205	57.7525	51.0877	79.1481	51.9687	44.1238	74.2565	85.5569	87.9337	76.7635	63.7443	51.8702	79.0591	80.665	51.1464	67.3191	26.1599	58.715	65.2361	56.8286	64.7687	47.7567	43.0284	40.2488	40.0709	38.8475	58.4644	34.9427	48.5099	43.3997	22.038	49.1218	52.8557	72.4776	28.3374	31.686	35.5692	12.3454
actl6b	2.88652	5.15102	7.42785	5.81374	11.5457	2.42982	18.2864	25.2825	25.8028	22.9886	21.9709	26.817	12.1207	23.7078	14.9801	25.9597	22.4787	13.2426	13.2518	9.62601	3.92542	7.49815	12.1864	5.83895	7.01947	8.7026	7.09325	5.58537	0.56051	0.627091	3.1052	4.47754	6.63154	6.39838	1.15915	3.47157	9.02342	1.1794	6.44465	7.10189	6.57698	7.01104	4.80006	5.98331	5.95509	5.65408	7.0047	6.24201	12.2807
actn1	34.99	29.8028	21.315	11.8232	15.625	28.1424	92.4024	79.4832	54.5779	41.1566	19.9624	44.9533	59.6354	58.6116	52.3511	40.9936	40.0509	36.6434	35.8575	45.9431	29.6254	27.5716	37.617	44.6	50.9109	79.7753	35.7235	24.2238	37.4678	40.6771	40.1055	34.6714	40.665	27.9824	29.3585	19.5986	41.0616	54.1255	58.1674	37.3507	18.9453	17.0303	58.8494	27.9213	44.6761	31.5788	13.5196	21.2611	16.4377
actn2b	89.2884	109.006	91.5694	119.239	119.68	60.0504	87.4933	55.6334	48.6155	46.8928	95.0897	91.9369	55.2767	38.3109	55.2508	24.0915	62.0536	23.4283	62.5617	65.1258	51.1136	51.2166	44.7439	39.1139	54.9107	50.3935	21.6416	62.4943	31.9498	15.9372	77.0567	39.2866	35.4039	35.5573	89.9026	36.7035	30.9709	50.9533	35.8552	54.1428	37.0506	52.0828	36.6191	34.905	21.8302	24.8698	13.4683	47.4727	23.6082
actn3a	12.6601	10.2651	8.50443	4.75398	2.58081	5.741	9.65889	7.80048	27.8287	2.821	2.15133	1.8558	11.7668	4.28278	7.7639	0	0.191364	1.03194	8.97906	8.98657	14.1456	4.94121	0.0162076	3.56811	10.2535	12.0429	11.6273	0.318186	2.14496	0	5.45569	15.4163	7.24592	4.3649	3.34986	11.2958	7.94622	18.1308	4.55501	1.8754	6.60576	0.00152396	11.6037	8.97655	13.9115	3.49571	1.8679	1.64911	0.00239208
actn3b	16.5386	13.3561	10.6535	12.6965	4.96676	6.09391	12.8876	6.91262	6.94319	4.75269	12.4995	5.7128	10.6005	10.157	7.21202	5.09385	5.79155	7.12569	3.69189	12.8498	15.504	5.76722	9.14797	2.47173	3.73894	1.13512	5.28361	2.56301	3.88175	5.80259	4.75981	7.73745	8.30243	2.21077	3.30758	3.49926	4.57538	8.56569	3.65516	0.268705	8.77625	1.00311	1.86626	12.9644	30.8033	13.4973	14.0711	0.718302	10.2403
actn4	85.421	95.6295	91.5222	86.8949	70.124	63.1854	202.129	166.371	175.647	124.512	164.164	156.964	181.127	250.132	253.636	242.144	174.829	172.977	190.624	185.231	178.459	146.932	130.149	147.923	128.978	110.328	115.318	64.0159	111.204	118.173	120.79	120.771	106.142	71.0212	98.8481	78.9194	95.8626	113.856	101.319	60.8106	102.539	70.1144	105.947	95.736	102.241	103.609	61.5942	88.2269	53.3866
actr1	231.977	272.533	234.215	252.658	289.403	244.601	261.583	266.453	282.814	424.51	322.047	353.213	238.794	289.491	276.113	500.334	509.165	491.396	291.013	276.204	298.863	513.487	510.348	472.097	271.096	116.296	258.441	358.508	432.64	380.599	263.502	230.666	229.023	297.711	334.492	433.652	278.575	251.816	281.736	319.781	367.002	314.506	192.553	224.379	241.2	299.649	319.039	329.064	373.527
actr10	138.782	168.669	134.185	148.432	242.88	181.786	119.656	121.886	157.788	154.279	105.65	157.001	108.459	144.659	153.715	117.208	106.817	150.569	135.578	121.601	98.4859	141.185	149.44	123.818	163.808	65.7865	141.491	151.78	181.149	122.077	144.385	166.819	189.523	211.691	250.778	164.523	161.03	176.897	197.992	177.95	175.17	213.342	169.473	171.526	167.748	227.463	174.679	174.709	207.304
actr2a	61.1937	47.3037	46.8286	30.3148	26.3676	53.01	106.603	115.086	81.3674	85.2525	106.632	75.5787	96.3236	98.3529	108.094	83.9364	73.7208	78.3519	65.1339	78.4749	68.3549	57.9291	53.8914	35.7495	68.1548	116.27	76.0289	38.6045	64.9254	60.9953	64.0484	59.2746	71.5196	37.7004	39.1902	48.026	72.7706	68.2264	60.8509	19.4762	26.8133	37.0611	80.0168	60.8343	54.5955	47.3547	20.6713	33.7453	28.7466
actr2b	17.4479	30.8241	24.4762	18.6481	28.3523	18.3699	33.2046	33.9449	24.8005	41.2217	29.3068	48.874	30.5063	32.4876	35.4907	55.8059	54.5677	46.7968	31.8253	21.0766	29.0262	37.9007	36.5926	34.3554	33.402	5.25673	25.2481	29.4574	41.7823	34.2821	25.4464	19.1685	28.2989	23.7009	51.9063	30.8288	22.9827	23.958	34.9983	33.0377	35.497	49.0763	16.3137	25.9267	15.8701	34.8864	43.4499	51.0655	43.1126
actr3	39.7783	22.6764	42.608	61.2524	70.8353	46.4942	112.191	104.394	67.4646	170.585	162.039	212.591	101.378	110.03	128.098	236.131	175.386	159.733	88.3829	113.456	120.753	114.185	174.839	131.781	105.815	59.4757	120.452	140.695	141.73	255.66	74.101	60.6057	83.3154	144.929	125.882	83.4429	78.8754	77.1191	72.6601	93.3326	106.528	153.243	70.2848	68.809	49.6204	82.2172	83.6051	99.9831	69.8018
actr3b	14.523	13.409	4.38635	61.6842	17.9584	34.6457	4.77265	7.69488	2.96449	19.2094	39.4624	7.60915	13.2378	5.40505	0.785866	9.96713	11.6161	17.2626	8.16326	4.96711	1.74272	6.67054	12.1792	12.4174	6.78159	1.82066	7.88079	5.31782	17.1383	0	11.852	3.55503	9.5237	28.8142	20.5517	15.9736	6.85927	3.33332	0	17.2852	6.62575	8.01248	4.7764	2.98816	0.982244	21.0118	13.7614	12.5652	0.0127621
actr5	19.4063	11.3502	27.6097	26.5188	6.25949	32.5081	14.5163	26.2124	25.8052	16.254	19.8812	26.8312	25.3718	24.8673	15.4339	22.1239	37.9664	28.4831	16.8444	21.5153	23.7067	18.4765	17.2872	10.4904	14.1628	16.6086	23.6407	9.82354	20.347	35.4895	25.7502	26.7322	25.2702	6.57643	9.89542	22.7796	22.7341	16.3096	15.6144	17.3095	10.8899	26.0399	20.1967	34.9071	26.8014	17.0345	30.9455	21.3342	33.8505
actr6	13.5992	12.3399	9.61327	12.7266	16.4308	4.52415	18.0153	13.0583	24.8284	5.69244	5.29091	10.5049	15.7586	13.4073	17.3054	13.2033	9.17559	23.3747	14.7652	19.2649	26.8135	13.3337	7.14167	19.4322	9.07415	8.25532	14.1368	5.91986	6.91943	9.79549	6.31158	12.1616	4.71102	5.41833	9.7291	6.88547	9.23796	3.38683	6.34722	35.1057	11.9276	12.0197	10.6212	7.97803	15.8994	0.123921	1.89193	8.02672	4.12108
actr8	20.3514	38.0285	23.4702	43.7909	21.5401	33.654	39.6302	54.8521	65.4989	61.33	57.5093	61.2689	77.1723	69.9508	69.6558	51.4484	40.4246	50.8825	84.4187	71.6332	84.2009	55.3474	36.6266	51.6949	44.7671	46.3944	58.7238	25.6608	34.3132	37.3992	43.2117	41.3863	36.3954	20.5376	33.7149	55.7258	27.5164	40.1199	42.4039	26.2334	36.853	41.0654	33.6743	38.8916	22.8181	68.4384	71.3188	22.1077	63.5637
acvr1ba	8.7523	5.15566	6.39608	8.0599	9.35802	0.560443	1.99778	5.24246	6.95191	6.73375	4.19247	2.84544	5.276	8.21391	9.95794	0.940081	0.160939	3.06117	11.5196	16.5415	16.7079	9.15821	4.0894	8.12567	13.911	2.29881	14.1227	2.99388	14.3665	3.84312	3.14493	7.66016	3.19554	2.18886	0.0531427	5.61953	5.71209	7.54935	8.35367	4.4668	1.61339	5.00845	10.6934	4.98719	4.96553	0.0789594	1.686	0	1.03495
acvr1l	161.13	95.6921	173.494	155.325	175.537	199.048	148.443	160.212	125.026	197.389	210.136	234.562	150.498	164.406	166.637	195.344	175.148	182.116	173.328	222.142	196.861	197.427	171.826	181.135	168.821	125.038	172.005	195.636	230.404	238.869	146.088	141.086	153.837	159.075	205.188	167.855	165.542	162.793	155.58	177.818	156.786	206.331	167.548	154.572	177.676	220.716	132.469	219.407	205.234
acvr2aa	181.49	214.954	196.969	292.997	243.174	214.29	125.538	154.193	132.971	123.567	164.143	189.568	158.549	137.452	155.027	117.181	101.927	123.115	131.646	109.074	113.672	136.209	93.547	99.8008	170.502	231.245	147.552	157.809	143.965	129.353	182.064	189.16	191.122	196.681	179.248	229.43	180.377	167.151	194.3	207.782	188.247	171.276	220.532	214.409	229.295	188.22	190.375	201.456	169.331
acvr2b	137.841	96.7047	119.248	170.15	82.1394	166.772	64.0629	65.2007	51.5901	72.7888	113.913	149.453	86.6566	81.7974	98.7379	97.2617	100.139	54.966	209.896	151.143	114.094	145.284	150.47	146.745	107.351	179.403	79.2687	138.635	151.992	174.522	106.14	96.3472	83.188	148.243	142.221	139.227	240.37	91.267	96.587	79.6016	147.358	163.262	186.883	97.7273	133.009	155.407	61.8722	163.24	104.688
acvrl1	2.9123	6.13126	3.1863	1.24076	0.0863448	2.0097	5.96695	7.95247	2.97176	9.64302	2.13048	1.87477	5.17129	10.9643	4.33587	9.78087	3.15967	11.1742	1.68145	4.30724	1.08502	14.8043	3.06242	9.01744	4.2157	31.7208	5.98004	0.855355	9.30861	22.5386	2.2278	0.0890358	8.31516	10.6026	4.36563	3.49493	2.31665	1.13359	7.52585	0.183961	2.67063	2.00378	15.5637	2.99021	0.985642	2.34232	0.264112	4.44332	3.11745
acy1	14.5402	30.7939	10.7221	27.5769	14.3669	11.5135	13.7001	19.958	10.9036	24.9138	39.6317	34.5201	18.3747	13.2774	22.0188	22.1983	17.3594	16.2859	10.3634	24.4689	20.579	17.5543	23.3781	28.4893	4.15125	10.0542	25.6514	15.1739	14.0971	11.3056	25.7444	19.0478	19.4143	19.3559	21.7035	12.7129	14.989	18.5011	16.5037	18.8941	27.4532	39.0589	13.4498	17.95	13.8906	11.4098	22.4857	32.3485	43.0732
acy3.1	3.88081	3.09447	2.1664	0.098173	12.4261	0.375395	4.33166	4.30292	4.9601	1.87585	9.35427	7.6858	6.12571	6.43227	3.72871	4.17389	11.5909	3.06657	4.70716	2.76656	2.62897	11.2946	7.10516	0.106658	6.97338	1.33345	2.52388	8.63742	0	7.48248	2.9451	4.5844	12.3528	8.59753	7.62351	13.5112	5.84374	7.64947	2.64769	21.7328	6.82611	17.0248	1.89282	6.98231	9.93824	5.62013	1.76685	3.50856	10.2212
acy3.2	17.4598	33.8732	29.7047	9.49896	13.2363	13.2331	9.6451	18.6373	1.97426	10.5539	6.30437	5.70847	15.8892	15.9826	4.14731	10.8875	11.4376	8.15143	22.453	12.9819	19.1169	30.501	16.2776	19.5111	27.232	3.08415	24.7515	12.2428	4.35107	3.76741	37.3046	14.6545	22.7336	9.78229	19.5679	17.2057	28.4803	31.4005	12.7731	27.1598	28.8226	21.0348	33.738	21.9378	29.7809	13.7066	43.0959	15.9081	4.15344
acyp1	26.1783	18.5581	40.4295	50.7685	58.8964	22.4071	16.7811	19.0903	17.8567	42.2816	20.9267	19.1193	24.3942	29.0528	35.1142	22.8315	43.7921	42.7146	28.8282	37.5622	35.4213	44.6018	47.7702	37.8459	30.2157	5.51067	18.1525	37.1851	48.1229	45.0388	37.5979	32.4874	33.1703	31.1973	31.5294	39.8974	27.4161	29.2921	33.1936	14.9637	30.2192	32.0509	24.0286	26.9229	34.739	37.1912	49.2127	50.9591	49.261
ada	20.3971	21.579	24.4083	16.2662	12.0334	8.16749	8.71666	13.1139	3.95882	24.0848	6.32049	10.5196	14.0534	9.81479	9.73602	8.00286	15.3217	15.2503	4.35932	6.43403	8.43506	11.8465	6.11355	20.2215	24.5977	168.081	20.7247	27.6775	30.2562	38.9737	25.5435	14.708	23.4193	24.7341	31.4397	34.1105	30.7931	28.2234	31.3275	34.1694	22.6128	24.0397	26.9518	32.9102	37.7263	22.6343	20.2955	33.0284	33.8635
adad1	0	3.06519	2.11354	0.0423584	0.04893	3.08751	0.677652	0.848937	0.991448	1.92919	0.0105672	1.92754	1.79182	1.47771	1.36905	0	1.23238	0.00361269	2.29792	0	1.52431	0	0.00259332	0.0208934	0	0.276356	0.859837	0	0.750376	3.50278	0	3.19072	0	0.00832667	0.00952341	0.0151357	2.26109	2.16046	4.71388	0.119988	0.0926287	0.000564095	0	1.99522	3.98008	0.0311372	0.0878887	0.868062	1.01768
adal	33.0133	19.5726	20.2932	41.4976	29.6692	31.945	14.6171	13.8372	18.8546	27.852	12.5902	22.0383	12.2033	6.73166	10.3223	14.994	15.7612	24.3816	17.2658	8.34392	13.0582	35.4874	26.4329	54.4215	13.4669	3.65201	9.44631	25.8725	22.0968	20.4548	10.9244	14.641	14.4233	33.148	20.6263	22.773	20.6045	9.90442	16.5	14.82	42.5447	34.0523	13.4357	20.9414	6.93463	35.8119	24.0749	34.0577	48.2014
adam10a	318.392	287.968	272.528	292.04	262.291	278.452	312.147	256.023	294.727	329.616	262.469	291.934	289.714	356.887	298.922	313.997	327.471	303.197	210.015	227.924	247.471	185.552	221.633	192.628	212.154	219.4	198.24	206.588	174.47	219.981	278.084	259.63	299.032	227.879	215.111	211.358	263.669	235.508	326.055	246.801	244.932	214.346	292.752	289.202	345.434	238.955	266.975	261.165	295.541
adam10b	6.83237	5.1261	3.203	1.26489	2.44451	0.340896	5.26643	3.44574	5.95848	3.82515	2.12121	3.82111	5.41398	0.524214	0	0.109248	6.87177	2.03823	4.15817	7.87752	1.983	1.58204	2.04117	1.24018	2.07782	28.4822	0.748617	5.58366	0	2.30651	0	2.26334	5.93274	2.16766	5.34103	0.0663265	9.84968	3.2492	1.80774	1.62541	0.143823	0.000862094	3.845	6.98332	9.94181	1.23039	3.01446	0	0.00665994
adam17a	144.634	135.759	174.506	121.77	129.385	116.499	247.252	211.693	224.274	160.928	127.632	231.661	202.222	231.599	221.093	192.997	160.357	187.212	153.998	156.503	168.715	128.487	112.863	85.0326	146.304	270.572	113.459	94.3358	92.9089	100.814	160.781	162.145	142.637	87.1514	119.503	89.2463	121.03	143.196	167.693	112.108	108.152	104.169	152.165	159.561	165.771	100.425	126.51	127.439	77.998
adam28	45.6292	50.3743	43.6387	53.1584	6.34782	51.1556	27.4997	24.3999	31.7638	18.1728	12.6104	24.8925	12.2801	13.6837	9.80018	6.42706	14.1026	10.179	25.6327	13.1098	20.08	20.2665	9.17001	8.21371	16.6717	29.9929	18.3832	15.0121	13.996	8.72447	26.3683	42.2609	16.7939	9.80417	22.8446	35.2263	14.8536	9.84697	13.7885	17.0821	19.5032	15.0243	27.9922	15.955	25.8178	14.7172	14.4384	6.95861	0.0110186
adam8a	15.5348	19.514	13.8501	7.1536	19.9806	9.59494	415.251	220.22	297.702	384.248	294.874	260.317	223.104	273.33	324.301	351.291	184.773	393.717	135.377	25.2268	71.7386	123.968	54.9167	22.1088	19.6177	33.366	18.276	19.8091	10.6404	31.2278	16.8865	23.2759	15.4367	4.41365	9.84388	12.605	14.6677	10.8317	18.602	4.74527	5.55093	2.00551	19.3228	11.9669	18.8713	5.7814	7.46195	6.11557	3.10447
adam9	64.0431	87.4048	70.283	89.1445	79.483	69.9095	125.569	142.846	112.128	170.577	168.311	139.739	101.549	78.0573	79.7533	97.9679	115.189	126.143	69.1244	62.5882	61.705	79.0639	39.6759	92.6268	54.4462	23.3735	65.5439	80.0273	62.6668	61.9183	60.529	72.7814	81.8367	94.5152	101.99	51.5722	101.381	71.6349	67.1849	64.7807	64.6778	72.1164	79.9334	72.7985	75.4374	65.426	68.3225	91.9105	62.6161
adamts10	33.93	35.0078	53.2445	95.7469	27.6223	95.9685	45.1956	42.6946	41.6785	29.6592	34.5333	50.766	52.0699	25.559	25.7191	23.1089	17.5846	18.3324	30.6301	22.7101	35.8574	29.4442	20.3473	20.7456	38.805	29.4349	49.1542	23.7262	35.2986	15.1632	32.47	45.9472	46.8907	85.7888	56.4593	45.7532	47.9621	45.6031	52.502	64.0575	44.8767	38.0627	66.482	36.8951	75.4505	66.3558	41.5109	28.3491	91.3162
adamts15a	5.82202	6.16972	6.38067	0.129952	0.150764	16.8751	6.87509	3.43496	2.97314	9.66067	1.08604	1.88088	6.24408	2.73657	3.23374	2.79473	2.87082	4.06844	3.8125	4.24906	9.50555	15.6065	2.05118	2.43662	4.55634	13.5414	2.54507	4.08004	2.1978	3.18153	3.07312	4.49807	3.98487	2.20778	9.63633	5.6823	2.3464	2.21196	9.39387	5.47753	0.170783	1.00284	3.82416	2.98921	20.8809	0.111799	5.78112	4.38984	7.17676
adamts3	34.9486	51.3645	37.2313	40.4414	21.5747	8.65485	31.9783	23.4649	54.6092	10.4657	10.5354	25.8381	38.6879	32.9282	49.2638	6.89051	13.1847	25.4414	17.6492	23.9339	21.5562	13.3383	12.2135	10.4689	25.6745	17.4871	28.3804	3.59623	2.76355	3.77428	22.6557	23.3204	16.2249	17.1731	2.31912	8.1637	13.717	21.5775	19.4181	11.6905	14.4792	3.00752	22.1987	21.943	25.8234	6.93089	4.88671	6.9824	2.07076
adamts5	32.058	32.8822	31.8799	26.6336	14.4807	10.1773	53.4643	52.3589	40.684	32.5368	34.5407	44.9902	21.1461	17.1782	23.716	11.0278	12.4066	5.11464	41.6154	51.4142	49.5534	19.9443	19.34	15.1488	32.7513	28.8918	9.48257	2.1676	9.98081	11.275	14.552	9.00558	12.2027	6.51755	6.59514	14.7227	21.595	24.8512	24.0295	15.9115	5.771	11.0194	39.5651	38.8985	33.7585	9.23087	11.9602	8.72031	13.34
adamts9	61.1523	66.8387	68.0978	63.7127	38.2203	60.6804	51.447	39.2354	52.6075	13.3327	38.6771	18.1167	50.3434	19.7123	25.1047	15.2678	17.6457	24.4215	49.3785	20.5171	28.6076	14.932	15.2689	11.6792	47.6707	31.8627	43.9642	16.7766	6.603	14.3936	40.5855	63.6751	39.5276	74.0206	35.9354	46.8644	53.4516	41.2195	34.0313	47.015	33.0875	22.0378	41.4505	32.9096	29.7766	29.3284	28.5339	23.9802	5.15427
adar	188.3	184.105	213.95	199.349	162.708	257.774	136.679	161.169	163.739	162.889	133.864	159.852	165.531	133.769	135.521	130.678	142.009	148.542	135.922	162.174	174.117	170.526	169.785	201.613	196.019	403.358	226.173	166.375	203.435	266.438	188.429	220.453	204.078	256.794	207.461	173.683	167.887	149.834	183.213	284.568	237.989	146.237	201.247	201.443	182.634	283.787	215.834	250.561	176.503
adarb1a	357.206	396.969	404.469	287.541	354.765	307.33	395.953	354.6	336.407	214.564	258.3	306.288	259.272	237.31	289.067	124.622	150.027	153.649	193.065	278.476	282.652	119.87	142.354	172.015	267.554	316.245	270.827	198.811	175.154	208.421	326.888	246.271	380.201	244.006	211.882	222.796	349.149	256.131	384.098	224.157	186.067	291.469	213.789	193.465	171.716	214.059	162.192	267.591	268.865
adat1	4.83837	6.175	5.34663	8.05049	5.97088	8.53911	2.78023	4.32691	2.97242	9.65141	3.1619	5.75349	7.90545	2.51765	10.2511	8.70858	9.98559	1.03839	8.35938	6.67497	6.41389	4.10373	5.08886	4.64929	3.74639	5.58778	2.55148	1.81903	3.88848	7.56989	1.47333	3.35776	4.10749	4.27329	5.36332	0.0760577	3.49906	2.24011	7.42262	0.291607	13.5648	3.00591	3.85467	5.98598	5.96227	0.0732723	0.211892	3.56268	11.2759
adat2	17.4954	11.326	11.7339	15.0237	8.48075	15.756	15.2129	15.5284	14.8758	32.6213	37.5597	30.6634	23.8222	35.3325	15.1541	7.74972	4.71773	8.16166	10.6399	13.243	14.9934	25.6216	4.09253	11.5264	7.34843	19.9027	12.2367	11.6505	15.8604	6.30973	17.0201	12.3002	9.62816	11.8233	9.81259	8.10119	12.5867	10.8968	8.20711	19.5616	10.7078	18.0276	14.4954	6.97919	13.9053	11.2092	5.98678	1.62761	0.0176047
adat3	19.4502	8.25549	8.57552	23.9783	13.0709	4.60945	11.1439	11.3551	6.94068	14.414	8.38523	7.63115	14.9875	8.35293	2.0878	7.53424	14.1051	20.3107	8.48533	6.28407	12.731	24.7526	9.16431	19.3166	4.38535	1.70079	2.48659	12.2357	7.06687	7.36421	12.1263	6.7873	3.81934	7.55627	7.63941	16.8486	15.7371	7.62941	7.32931	0.418362	21.333	1.00384	14.5021	5.98159	3.96242	11.1921	9.84238	6.16904	5.15831
adck1	33.983	21.6262	22.4143	47.2083	14.5397	43.4916	11.5311	12.9435	17.8606	13.3767	27.1243	29.7507	15.7921	9.71652	20.2687	10.0293	11.189	17.2862	15.4369	20.7661	8.82672	19.3527	15.2581	27.2747	14.2373	11.3128	12.996	20.0034	31.8722	12.8749	7.61236	33.4098	14.3472	35.3409	27.1143	22.8585	21.7931	22.8414	21.1128	46.3173	28.9346	25.0409	23.1309	17.9496	20.8458	18.0638	18.5419	17.794	19.5045
adck3	227.132	251.962	267.149	165.916	230.195	244.285	176.724	181.186	147.854	188.759	184.023	186.654	154.078	152.373	171.52	136.13	131.579	156.682	125.175	164.603	145.68	133.515	111.85	175.23	180.217	212.162	168.488	232.231	196.534	184.853	186.184	174.59	174.137	141.926	156.443	198.614	162.18	189.902	184.146	192.2	192.195	210.338	232.063	231.36	215.39	267.016	273.844	313.015	241.16
adck5	72.7868	80.222	71.3548	109.866	54.8135	94.0855	72.4135	43.3465	125.057	58.4065	78.4166	74.6542	72.1783	35.4648	49.2291	28.3164	24.1137	30.5382	46.2305	26.9668	41.9462	53.9578	43.7131	28.8074	88.7052	27.9016	70.0904	54.3483	29.4452	13.4324	41.2856	84.8778	61.546	77.3091	55.4309	46.9523	47.9315	55.2836	22.8829	52.8662	64.051	34.0564	47.1612	67.8149	38.7028	75.3289	60.9361	48.0728	65.6288
adcy1a	141.712	159.401	135.215	166.798	151.853	120.147	46.4402	57.5176	52.5932	44.043	46.0339	74.7237	72.9364	48.4444	60.5807	25.5649	23.9987	47.8184	59.5226	79.8931	66.1064	74.864	48.816	52.829	116.748	63.5311	126.735	116.78	111.212	98.49	100.742	102.898	107.056	64.5698	75.0048	85.6805	84.5794	108.502	115.132	103.304	106.611	100.162	94.3644	93.7407	85.3598	102.518	132.827	80.1479	82.0323
adcy1b	32.0564	18.5379	30.8281	27.7754	20.2995	21.8017	8.41563	4.31281	4.96071	4.78277	2.13032	5.748	3.5435	1.27395	2.63632	1.80995	4.54676	1.02691	0.463731	5.53421	4.53275	0.747646	1.02488	1.2097	10.0071	19.552	10.5837	0	6.17101	5.59577	20.3049	19.963	20.5765	6.5359	2.30863	4.76485	9.06256	11.8225	10.1966	4.59039	2.94132	3.00648	7.70242	2.98872	14.9047	3.5057	5.88083	9.86881	6.15852
adcy2b	47.6478	29.8142	18.1624	36.8741	10.9926	11.9108	34.7757	16.5007	22.829	4.71493	15.7071	15.2903	19.6226	17.0038	14.369	1.69348	1.18006	1.0414	15.2691	4.83729	14.4755	13.5462	7.12983	6.99417	28.493	31.0566	30.8662	5.62229	9.09922	7.03377	7.73729	23.3022	12.8852	15.0456	21.6087	7.03509	20.2113	8.71938	16.6915	6.13442	9.31578	1.00398	29.9872	5.97979	21.85	4.69305	3.46518	13.3618	2.05136
adcy3a	28.1389	39.0558	34.0444	26.7353	23.8786	32.0615	24.763	16.5313	29.7882	21.1064	2.17275	6.63311	14.1308	11.4866	14.9799	9.92341	4.30729	4.091	7.36609	14.482	10.8618	1.45993	8.13459	5.82185	11.5305	11.5233	10.5317	5.9419	4.47147	9.81427	18.9719	29.0723	27.5439	22.6124	33.601	28.5277	18.2559	22.7168	15.6234	19.9383	18.4062	10.0181	30.9211	16.9534	19.8567	4.71502	19.641	4.26927	1.05066
adcy5	113.54	133.71	154.34	174.868	112.896	182.946	84.1755	81.804	116.111	67.9789	101.413	113.937	93.8204	63.9419	68.0466	57.8171	67.9015	78.3366	79.6591	56.6907	58.9198	53.6779	54.9079	61.8964	93.3298	60.4795	107.601	70.5214	96.4779	49.4121	82.0405	120.852	101.954	151.443	108.64	124.433	101.592	65.226	94.8198	146.893	96.1711	95.1536	105.91	92.7415	124.077	158.692	95.4556	134.669	171.325
adcy7	31.051	27.7874	53.0906	23.3495	20.4176	47.1229	41.0313	25.1903	32.7499	25.8494	37.6002	13.3281	47.4098	46.5767	52.8416	23.7664	15.5098	30.5333	34.6577	48.4535	34.9173	23.3754	23.3985	21.9287	37.1785	78.5537	34.9354	15.9238	32.8388	20.1023	36.2244	33.4602	21.7614	22.6039	16.3923	22.8983	22.8941	38.9229	39.7371	16.2872	19.9955	17.0292	27.9546	25.9297	30.7796	17.0005	14.6354	16.8495	4.13694
adcy8	34.946	30.8638	16.0748	23.3478	53.0034	43.823	31.123	24.3175	18.8458	43.1903	31.3562	21.9799	27.9549	20.2921	28.9847	27.6113	38.1908	46.7722	30.5381	15.0831	20.3103	35.4004	28.4687	43.3007	22.4129	14.7075	37.5723	45.6067	39.2155	45.7997	28.6243	40.2282	17.5093	33.332	40.1436	47.7716	38.9033	29.4118	35.8405	73.6185	52.5271	49.0788	40.448	25.9252	41.6908	43.8925	38.3773	42.8235	45.1767
adcyap1a	6.80402	11.2602	6.37563	0.126379	1.37065	6.90357	3.85795	0	4.97005	0	0.0201466	4.82993	7.12146	6.63554	2.41593	2.08615	5.57394	2.04741	6.43238	2.85573	3.51539	4.21997	1.02968	3.46059	2.26609	0.622847	5.42167	1.24162	0.660697	1.57441	20.2994	9.04487	12.9552	10.7815	9.82965	12.576	5.89792	17.3056	11.9385	18.2825	14.4561	14.0226	16.3406	12.9609	23.8243	12.5537	33.3623	31.3556	14.3763
adcyap1b	61.1259	61.7317	80.8961	93.7499	73.6153	95.6701	467.288	490.395	380.06	673.624	441.272	570.496	103.201	90.8055	92.9027	157.784	123.935	186.153	143.635	133.381	124.894	118.323	167.74	172.952	246.886	382.463	191.997	275.94	314.151	207.531	293.332	212.714	222.651	268.662	285.599	187.425	156.446	196.365	147.274	186.35	180.313	168.271	204.191	149.586	84.3576	188.09	180.116	175.65	205.221
adcyap1r1a	11.6728	8.23017	3.26685	11.4673	6.04476	8.87647	0.5388	8.1239	4.96734	0.930391	3.13705	0	2.62943	1.28907	6.61863	0	1.66668	3.04901	1.159	8.84747	3.6442	0	2.03854	0.069729	7.12171	13.0609	6.22183	1.09921	0.585962	0	3.22745	5.46665	1.53147	2.16795	3.24574	0.0665714	10.1076	2.2541	11.1746	3.20255	4.13416	5.00868	3.85957	7.98341	3.97225	0.067892	0.195717	1.7255	0.00856386
add1	635.808	461.796	531.195	678.954	499.59	467.951	285.47	260.408	286.788	256.761	271.865	309.183	322.14	363.982	409.197	227.782	301.388	337.784	368.038	422.815	386.723	319.165	294.846	262.622	446.773	1384.94	412.98	350.93	381.829	432.35	447.342	457.725	507.144	505.091	457.26	284.557	446.256	363.561	554.452	390.232	330.681	333.538	515.235	463.722	444.689	302.114	274.556	515.388	463.831
add3a	829.903	699.382	657.945	1007.06	1506.34	1068.3	778.55	810.906	784.941	1096.13	948.358	1076.85	634.606	667.068	672.661	809.953	818.772	781.378	561.635	539.671	513.573	651.089	701.492	671.588	499.103	152.654	481.149	802.886	822.59	749.634	654.867	594.411	655.091	1025.23	1007.85	938.583	716.969	668.538	765.13	1018.15	964.845	1256.02	752.062	709.041	722.61	1134.49	1109.63	1184.03	1732.17
add3b	54.332	86.3626	75.5588	53.4543	74.6996	67.8954	38.3464	63.8365	66.5038	24.8504	31.4124	28.6644	57.2495	47.4576	45.4488	9.88466	21.7969	15.2908	55.8922	71.448	60.8282	19.0209	25.4413	27.699	51.665	70.9925	41.8937	29.8264	36.6584	39.8382	53.4692	64.8486	69.0046	48.408	64.0422	36.7264	69.6251	84.5614	65.3597	57.6513	69.7584	59.0961	65.528	60.8344	60.5549	50.6996	24.8391	32.8494	33.8894
adgra2	20.3402	33.9481	30.9092	65.577	18.1025	50.6905	22.588	32.1752	34.7308	44.1066	52.2045	28.6829	15.7427	13.3743	16.5485	8.27218	31.3109	10.1921	21.8212	13.0207	13.9722	27.9608	12.2176	23.9582	11.7885	17.0346	29.8489	28.4545	34.0865	6.16617	16.5294	19.1353	26.7245	42.8283	19.6254	33.0042	31.9293	23.9306	24.8151	45.1012	21.3577	29.0469	37.5746	29.9165	34.7425	43.791	10.735	36.5923	20.5312
adgra3	30.1031	27.7649	32.948	23.2484	23.7998	18.5768	27.3108	34.0531	32.7509	23.9285	20.9534	30.638	31.4883	34.9355	27.5735	30.1792	42.5415	29.5126	46.0314	53.9653	43.9685	35.127	52.8602	49.269	28.0466	23.2482	35.0601	28.8805	29.8179	15.2169	25.7533	22.3402	16.0842	25.7253	12.0455	14.9518	20.6327	29.2554	17.4161	24.4426	32.607	25.0404	25.0274	33.9088	35.742	17.0491	32.3792	15.9052	18.4713
adgrg1	2.91705	1.04209	7.30873	1.22593	0.0760908	0.244946	9.68718	8.71247	17.8826	3.78693	2.14979	7.64626	13.2401	9.97979	16.4922	8.26627	3.04077	6.11893	7.08001	3.59991	10.6451	1.54121	1.03162	1.26912	4.50116	1.31212	6.16085	5.54439	2.99473	5.74486	5.85217	0.0578216	5.92123	0.0371528	0.0425501	3.40116	1.24651	7.48301	5.57158	5.51554	2.75587	0.00106424	7.78706	4.98876	0.988368	0.0592613	1.58504	0	0.00237438
adgrl4	31.0851	42.0975	22.3783	25.4909	8.63782	16.8317	20.7222	15.5874	11.899	13.3714	37.5089	20.0987	16.9323	12.4119	6.42257	7.85823	1.82489	5.10163	22.3616	5.5331	18.0777	6.52323	7.13528	17.0747	17.4577	15.1934	24.6461	17.1862	9.12866	13.7519	14.2105	21.2357	20.2659	16.1619	15.2639	28.3455	11.4738	19.4284	12.8792	11.64	18.1401	6.0118	16.3772	25.9343	16.8763	5.82076	14.2842	10.6053	23.5869
adgrv1	270.796	338.356	270.427	479.429	197.252	356.463	219.568	223.841	253.051	186.798	284.361	218.221	215.627	128.021	166.257	104.431	140.175	104.815	223.791	216.909	204.69	223.54	164.713	143.439	253.185	233.489	263.873	183.018	209.009	183.136	265.16	287.612	224.194	345.992	266.126	275.223	303.573	218.189	290.066	326.692	305.273	199.323	297.584	235.349	232.266	244.539	324.612	227.265	232.921
adh5	180.521	174.863	224.606	234.064	244.337	256.384	110.348	105.45	100.228	96.7708	75.3235	80.3731	140.016	150.202	149.455	168.908	141.901	164.818	339.391	382.049	398.775	361.216	328.392	351.896	360.596	183.565	458.681	394.752	309.146	479.219	239.518	294.317	311.109	270.851	261.788	292.316	252.296	206.256	267.033	225.476	248.893	370.594	206.077	243.331	231.281	196.083	172.061	185.377	243.189
adh8a	7.77219	17.3869	8.48759	0.142185	3.70939	0.564725	7.60438	14.3755	5.95561	0.91528	0.0360797	0.91333	6.25661	3.54955	7.11046	0.507946	0.855515	3.05601	11.4325	8.29664	9.57098	1.50054	3.06362	0.121709	8.57887	14.7652	9.78812	1.72729	1.32959	1.43126	12.3689	5.62796	10.7893	2.22603	3.32963	2.42311	17.8282	9.71907	10.1849	3.28563	2.95754	0.00163328	8.71182	6.98235	9.93839	0.0953437	1.76462	1.68081	2.04671
adh8b	36.9449	25.7025	30.8019	4.94001	16.7743	21.6098	42.8448	32.3645	31.7623	11.4313	12.6138	14.302	34.3314	30.1666	30.0723	18.0067	10.7845	17.3114	32.1467	19.7152	29.2846	27.7701	19.3297	20.7198	24.978	35.4182	46.6759	11.845	21.8161	14.4109	22.2606	33.4648	34.2174	32.1864	14.2401	18.4077	35.2406	38.9344	37.8636	14.9303	21.2877	11.0205	30.8631	27.9252	24.8177	10.3315	17.3231	19.5682	18.4507
adhfe1	26.2943	15.4146	11.7302	10.5169	0.233299	12.6068	28.9662	11.2517	11.9048	7.61643	15.6708	6.64457	18.5849	9.08822	14.0732	7.49837	6.8074	13.2211	18.888	15.7547	14.413	5.69456	6.1178	4.76703	14.6062	12.6375	12.2641	13.207	5.22291	7.17703	34.47	12.3554	11.2271	15.0365	4.47676	4.77985	21.5026	31.1756	8.19541	11.7202	8.24782	6.01199	22.197	11.9652	29.7998	6.93281	15.6133	4.27512	8.18586
adi1	9.7007	4.14952	10.6443	12.6709	8.39521	16.7322	28.5984	39.2031	37.7083	41.2089	45.9749	35.4014	40.9948	56.1675	39.9232	73.6043	82.4596	63.0777	29.6418	29.3489	28.2287	42.1269	44.716	31.0043	29.4728	5.37612	27.8894	44.3762	25.6874	43.4138	25.6691	12.4618	20.1941	32.1282	19.5826	19.4678	11.5678	14.1688	15.6123	22.6852	24.7079	22.0346	12.4925	11.9648	18.8624	16.8971	19.658	17.8522	41.0237
adipoqb	2.91432	5.11323	2.14258	1.23444	0.0819166	3.39731	1.51214	0.849095	3.98023	0	0.01054	0	0	4.7345	1.26417	0.229987	2.59197	0.00549207	1.19629	1.36075	4.52812	2.51924	4.05611	0.0620752	0.605862	0.674475	11.0127	0	0	1.56192	6.63215	0.0697538	9.36981	0.0447583	2.21317	1.2396	3.36162	1.11904	3.73419	4.00361	0.11145	0.000674757	0	0.99662	4.97578	0.0349617	0.0988979	1.79335	0.00351112
adipor1a	72.8034	44.2631	61.7732	46.5594	68.8375	124.119	48.4367	58.2355	62.5118	129.469	73.2036	87.1233	54.1865	64.0413	55.3471	69.2631	77.928	70.1985	88.2383	82.635	58.6845	86.5842	84.3796	67.7102	91.7774	31.1963	65.3997	75.382	96.4612	116.811	65.4724	50.4795	45.1161	86.9689	85.7132	67.3813	58.2616	82.3664	36.7105	64.523	78.6801	54.088	55.8081	59.832	103.239	83.368	96.2155	83.8106	89.2957
adipor1b	341.718	281.785	227.835	233.009	265.751	175.863	283.319	318.06	283.813	215.545	220.655	245.979	308.203	353.517	313.086	232.045	212.058	240.123	241.266	258.213	280.941	165.293	219.606	229.252	347.232	465.572	260.231	193.83	204.904	226.291	342.011	454.103	335.408	223.631	244.455	200.039	312.709	348.248	316.789	218.463	264.714	242.391	395.839	377.96	295.796	240.105	268.485	224.536	200.115
adipor2	444.551	372.331	401.37	453.202	732.844	570.425	240.946	285.735	272.895	291.28	265.591	271.833	256.437	250.473	253.853	319.746	292.536	338.789	194.272	177.477	185.953	268.944	235.866	288.66	226.576	61.6099	213.104	261.109	265.672	233.847	357.895	362.589	376.693	361.106	308.51	306.119	305.986	342.908	339.767	367.086	337.046	360.58	333.181	355.02	344.433	360.553	383.134	368.194	464.861
adka	41.7179	42.1858	62.749	41.8315	80.251	33.0868	66.6769	45.1761	58.5477	45.953	67.9398	67.9822	52.4567	61.2378	62.209	63.277	71.9141	47.8334	89.0579	83.4801	70.3007	73.9291	43.7418	71.0814	47.5322	40.5605	62.9068	61.8024	46.7961	90.814	53.4285	60.4362	53.3684	63.3969	56.5025	69.5745	35.5081	45.5835	23.809	58.3872	67.8802	44.0713	35.5915	51.8573	53.6027	54.0443	55.1951	44.5286	64.6058
adkb	15.5093	14.4232	22.3355	8.36067	30.5429	29.2621	28.676	32.1932	34.7319	43.1523	39.7103	26.766	26.1405	30.4479	27.4908	43.1568	52.4516	33.58	14.6538	22.2299	13.956	15.8648	25.4014	23.971	24.2506	4.49361	18.2444	22.5867	38.8527	21.9397	20.8443	20.1168	24.4919	11.8986	17.3962	13.8099	17.1301	15.2236	15.6291	18.5682	12.1133	23.0355	20.2144	29.9209	14.8821	25.8371	18.6375	17.7675	26.701
adm2a	0	3.07394	1.08816	6.6184	0.0660501	0.21123	0.677397	0.848813	4.97697	0	0.0105885	0	0	1.28423	0	5.08314	7.60513	0.00816942	1.2791	3.10752	0	0.776698	5.05767	0.0468439	4.04655	0.497002	5.46711	0	0	0	0	1.11532	0.79175	1.07356	1.0844	1.13623	0.0222028	3.15566	0.919985	0.0578657	0.0448583	0.0002773	1.93472	3.99259	0	1.14141	0.0881346	0	0.00460003
adma	1.90725	5.15719	4.30452	10.2843	12.7365	7.14739	44.0802	68.8666	63.5105	60.3556	80.4582	51.6581	46.2008	81.9108	84.7578	115.435	69.6075	73.2607	11.5757	21.0903	22.4522	28.5045	49.7809	54.6127	8.08729	9.83869	8.6185	8.63089	13.307	28.3367	11.304	5.68794	8.90142	6.49398	15.0669	4.70373	3.47821	3.29247	5.54778	4.3552	2.80587	7.00998	8.68344	1.99134	3.96446	4.58988	7.10652	14.5191	5.17764
admp	56.2593	67.9024	62.8743	152.436	64.2588	108.027	32.2438	39.1181	50.6119	36.3741	61.6343	56.507	43.9984	29.1807	32.5388	28.8214	19.4075	19.3506	34.9523	20.46	29.2564	25.1816	14.2564	28.6079	36.6164	322.772	65.3735	67.6501	52.1232	20.7238	39.6187	64.9483	67.1909	113.724	58.7079	70.7981	63.882	47.8098	40.4208	85.289	81.1485	33.0558	72.2323	51.8544	46.6436	74.3201	97.2017	61.4688	43.1095
adnp2a	59.2269	40.1338	56.3971	48.7129	51.0329	50.0685	61.3672	75.9007	55.5682	62.2782	61.6922	48.7803	63.056	67.7977	70.3647	63.3202	37.9806	49.8651	63.0552	74.7175	66.904	57.0798	56.9383	41.4368	66.5645	164.173	48.7451	50.4013	56.9614	71.6516	70.6095	68.1104	46.0948	28.0606	52.1292	35.557	58.1751	47.7847	65.4425	34.9729	62.988	49.0796	57.7673	73.7983	66.5063	34.0084	85.9517	52.5285	36.9616
adnp2b	35.9119	25.7408	29.8491	41.6451	46.0982	37.4298	30.4073	42.9432	15.8673	32.6017	15.7453	24.8711	31.5332	28.4194	37.3381	17.2035	39.5808	23.4141	37.4914	43.1324	37.1386	26.797	22.383	17.3999	26.2771	126.081	32.2618	12.4028	20.8287	23.3939	35.441	31.2389	40.9316	11.937	14.2328	12.7671	30.6643	18.501	29.5403	24.3171	17.3557	15.0259	35.6551	25.9272	32.7583	29.3067	29.8235	23.0937	26.6705
adnpa	59.2248	41.1615	44.7461	57.8864	63.9153	43.3361	69.6597	61.8506	40.6767	66.1236	52.3062	69.8974	55.0881	63.3725	67.5691	53.9543	59.4905	73.2436	77.8396	86.3191	72.3282	89.0915	89.4621	75.7012	61.3301	51.9726	77.8495	58.2338	74.5398	48.7069	64.8065	57.0816	54.2232	68.726	46.7657	46.9194	60.448	65.0494	59.8768	53.1425	56.5826	31.0525	58.7404	49.8607	78.4256	51.8916	38.8501	71.4078	67.7254
adoa	3.90631	0.0109781	2.12899	0.0568577	4.54615	0.210148	3.78884	2.59552	0.987692	0.931986	5.18653	2.86994	5.1555	7.79187	7.17369	17.3503	6.42088	3.07225	1.89019	1.31485	4.42549	4.27639	3.05045	2.33243	2.9662	0.98087	2.57074	1.86379	4.7891	5.8601	4.04984	3.3582	0.661981	5.31696	5.36376	0.0762534	3.41576	6.40106	1.80345	2.92006	1.48254	2.0039	2.87733	4.98744	2.97573	1.21736	0.219033	8.21868	2.05896
adob	0	0.00824801	0.0182773	0.0425599	6.63556	1.75127	0	0.91088	0	0	0.00165406	0	0	0	0	0	0	0	0	0	0	0	0	0	0	0	0	0	0	0	0	0	0	0	0	0	0	0	0	0	0	0	0	0	0	3.20523	0.04021	0	2.03142
adora1b	0	0.00130852	1.04291	0.00668912	0.00771346	0.02377	0	0	1.99117	0	0.00326783	0	0	4.16993	0	0	0	0.00233629	1.57599	0	0	0	0.00108987	0.00875028	1.65392	0.13949	0.888326	0	0	0	0	0.0165919	3.54124	0.0107116	0.0122524	0.0194832	0.0059088	0.00369207	0	1.25498	0.0118764	7.41867e-05	3.91559	0	0	0.0186904	0.0523881	0	0.00121699
adora2aa	2.89657	6.1554	7.38759	5.73485	2.48696	0.415103	1.53709	1.78542	0	1.93304	0.00912956	0	2.64663	0	4.30218	0.699587	4.69199	0.00719183	3.62116	2.22657	0.554307	1.65048	2.03398	1.19438	0.673686	0.411088	6.44452	0.56559	0	0	1.56283	0.041342	3.36112	0.0266143	3.21332	2.26941	0.0659332	1.13063	5.6208	5.31548	0.135105	3.00473	6.78557	4.98753	0.986978	3.39529	4.19744	0.80376	5.13561
adora2ab	0	0	0	0	0	0	0.809038	0	0	0	0.00164855	0	0	0	0	0.598118	0	0.000484534	0	0	0.788322	0	0.00055531	0.00445298	0	0	0	0	0	0	1.7423	0.00860917	0	0.0055631	0.00636183	0.0101049	0.00586261	0.00366323	0.944527	0.0151566	0.0117834	7.36079e-05	0	1.99674	0	0.00969616	0.0270418	0	0.00121401
adora2b	6.84151	3.08557	2.15027	0.0792355	0.0916946	4.87103	0.755538	0.886175	0	0.964385	0.00479314	0	1.75014	0.587443	2.03006	4.83328	0	0.005731	0.588018	4.09644	0.635422	0.809141	0.0039916	0.0322631	0	0.608635	0.809652	7.73466	0	2.457	1.56158	1.15617	1.58778	5.25993	0.0306795	1.18467	4.57799	3.29506	7.44013	1.7645	1.57127	8.01108	6.77228	3.98858	1.97991	2.33188	6.76985	3.53359	0.0148159
adpgk	40.7621	53.453	39.4069	69.1477	21.6625	27.703	14.6134	18.2798	12.8935	21.0941	14.6684	28.7893	20.1362	16.2061	21.2349	16.6526	32.1353	10.1981	27.3665	24.4268	17.5763	20.1143	22.3663	17.2909	17.0024	75.5936	36.6804	27.1629	36.8004	35.8209	38.2916	34.761	50.3826	33.3682	40.1951	44.4932	40.0093	33.7158	37.7055	41.7137	49.8936	61.0961	40.4233	59.8375	35.7269	70.7431	37.2488	39.15	32.8598
adprh	32.0075	36.0102	34.1065	47.4339	48.5316	47.7592	38.3467	33.871	43.6635	67.1626	44.9541	25.7841	48.9373	63.4443	66.3059	78.2936	44.7616	48.8486	56.068	46.9177	72.6208	79.9573	64.0514	63.0571	64.7127	22.187	57.7349	26.9601	47.7442	60.4518	35.0924	32.5169	27.352	47.2203	44.4768	36.5619	44.4643	35.8445	49.7941	33.2624	39.5193	34.0557	28.8646	38.8936	29.7738	33.8263	25.9373	51.8965	32.8458
adprhl1	0	2.0532	2.1189	3.36131	1.22389	0.173212	3.81216	1.69112	0	5.80338	1.07049	2.87272	3.55459	5.36309	2.66588	0.108464	1.66916	1.02616	0.647951	0.721329	2.38156	0	0.00259947	0.0209433	2.09628	37.244	0.754709	1.80392	0	0	0.750307	1.13088	0	5.22236	0.0208519	0.033212	0.017077	2.11063	0	1.33181	0.0344459	0.000213635	2.93584	0	0	0.014267	0.0398908	0	0.00462086
adprhl2	32.9749	55.5099	58.4698	29.1662	56.7576	29.4593	33.0069	53.2105	43.6615	44.0659	41.8408	56.5099	41.9333	60.7311	45.495	63.172	48.0476	42.743	52.7608	49.2708	47.4243	56.2755	58.9647	70.9182	61.519	16.3404	57.6875	64.7961	54.0432	46.3391	43.8376	44.8154	56.7941	61.1967	53.202	35.5506	53.6204	38.0586	47.8631	40.4885	64.1795	55.0882	48.1398	58.8392	43.6704	48.4789	64.8695	40.0262	50.2796
adprm	3.88842	2.06923	1.10702	2.37126	2.43205	7.66731	8.62914	10.3733	8.92448	13.4126	14.6285	23.062	3.31472	13.6577	12.6408	10.2884	7.46237	21.3258	1.8052	2.04663	6.71405	1.56215	7.09687	3.46442	4.38744	7.00194	3.38289	1.67398	12.1279	10.8324	13.1072	2.37488	10.6931	8.58161	2.27271	6.88481	13.4216	7.58394	1.74764	4.57222	5.40383	8.01247	4.78969	2.98888	9.93138	8.96056	1.87315	13.5777	7.2206
adra1aa	15.5731	10.2825	6.43723	2.53113	16.3113	5.97962	2.90687	3.48614	2.97573	0.927733	7.24902	1.89236	8.0506	5.0526	4.66373	3.89171	1.44341	2.04696	5.41166	6.74682	4.14002	1.51565	7.10816	6.81797	2.16493	0.909555	4.41532	0	7.41697	3.24564	8.03906	11.0557	5.58578	4.35293	3.33833	9.06049	7.97288	9.71308	8.30518	3.27349	5.43071	8.01267	2.86743	7.98112	0.985695	3.43293	6.82297	5.37044	1.04281
adra1bb	4.85796	10.2208	0.0442528	0.104212	8.05874	0.400521	8.41598	5.22008	8.94045	0	1.09087	6.71905	12.6608	1.1486	1.69289	7.58654	0.172026	3.06029	2.04796	3.94064	2.15926	0	2.03297	0.0492765	6.18199	1.24658	5.26061	0.348966	12.3942	0	4.63238	5.65941	5.55984	18.0357	9.72862	1.31383	5.84004	18.275	0.804147	13.9746	20.2675	2.00556	8.74642	0	0	6.61168	5.40779	0	3.07302
adra2a	2.90236	7.1631	2.16364	2.39228	3.5796	3.64223	8.86327	9.60056	11.9139	0.900436	11.4729	9.57749	10.7785	2.64571	3.11187	0.921264	5.50213	6.09778	1.81204	6.96318	5.91844	0.701862	6.08635	0.0881405	9.36366	9.62894	6.11723	3.9235	2.94702	4.82044	9.0022	7.76294	9.12025	4.33172	0.0711583	2.40741	2.3928	5.42272	2.7038	1.79373	7.66052	10.0135	5.78319	3.98787	0	12.0915	4.37828	4.42669	0.014962
adra2b	15.4925	27.7646	24.5015	32.3344	37.6963	18.5711	23.9272	12.9572	12.894	9.52659	29.1879	18.1855	18.3976	14.0632	12.962	11.419	32.4263	14.254	12.6309	20.8304	18.5542	18.5227	18.2966	10.468	21.2115	25.1681	12.0678	21.2787	21.138	25.3711	28.67	26.9323	10.1446	29.0477	64.8346	33.1109	32.9975	29.2765	25.7681	21.7933	26.3624	23.0379	35.6492	29.917	36.7311	22.6505	29.8749	28.4937	28.7191
adra2c	0	0	0	0	0	0	0.809038	0	0	0	0.00164855	0	0	0	0	0	0	0	0	0.738158	0	0	0.00216166	3.23903	0	0	0	0	0	0	0.854862	0.00439073	0	0.00283859	0.00324573	0.00515234	0	0	0	0	0	0	0	0	0	0	0	0	0.00237438
adra2da	2.93505	1.03216	0.0156674	2.25339	0.0420832	0.132519	4.62495	0.785311	1.98205	2.87296	4.16085	1.89834	0	1.273	2.63463	2.43103	3.8035	5.06999	1.17753	0.558862	2.86173	3.40593	6.07563	1.2169	0.602718	0.688658	0.800035	7.63727	3.18772	0	0	1.10661	0.806963	2.10218	0.0124373	0.0197779	1.15281	2.13916	0.907155	2.6252	0.0657519	0.000403796	2.90172	0.996177	4.97294	0.0458443	0.130488	1.76868	0.00457925
adra2db	0	0	0	0	0	0	0	0.897693	0.994229	0	0.00326052	0	0	0	0	0	0	0	0.760329	0	0	0	0.000554751	0.0044485	3.40883	0.18452	0	0	0	0	0	0	0	0	0	0	0.0115462	2.09905	0	0.0299339	0.0232488	0.000144702	0	0	0	0	0	0	1.01768
adrb1	0	0	0	0	0	0	0	0	0	0	0	0	0	0.746096	1.52536	0	0	0.00142905	0	0	0	0	0	0	0	0	0	0	0	0	0	0	0	0	0	0	0.0115656	0.0072217	0	0.0299844	1.22317	1.00128	0	0	0.995033	0.00493428	0.013725	0	0
adrb2a	0	2.03808	0.00832768	1.13407	0.0222797	0.0692842	0.780393	0	0.994234	0	0.00325005	0	0	0.691247	0.628143	2.49857	0	0.00270159	0	0	0.788322	0	0.00055531	0.00445298	0.717576	0.277552	4.61619	0	0	0	0	2.15972	1.70689	0.0108274	0.012385	0.0196944	1.10593	0.0071932	0.935275	0.0298653	0.0231956	0.000144373	1.9555	0	0	0.00968375	0.027007	0	0
adrb2b	8.78628	2.07578	1.11801	2.40821	2.47547	7.96326	0.694747	1.78501	1.98792	0.95523	0.00917747	0	2.68336	3.88317	1.26242	1.44315	0	0.00552649	0.571188	6.68991	0	0	0.00442069	0.0357669	2.41942	0.317681	0	1.39775	0	1.66627	0.832214	1.08697	0	0.00559697	0.00640056	0.0101665	6.67356	0.0487321	0.861122	4.20428	8.57842	0.000965103	0.949676	0	7.96351	0.0426604	1.49315	0	10.1697
adrb3a	3.85897	13.3138	14.7453	4.72989	1.39599	0.567458	7.19855	2.60572	2.97767	0	2.10223	0	3.44842	4.21722	2.39326	5.63831	6.23335	5.08554	6.34494	2.02031	3.46514	3.30409	6.08981	3.48042	0.639572	0.53395	1.73199	2.06865	4.13618	0.729815	8.19563	2.3323	4.83288	3.26771	3.30756	7.87217	5.78087	5.47622	4.53922	3.2921	15.132	11.0163	7.71362	4.98487	5.95383	2.38312	0.335767	16.3935	13.3305
adrb3b	1.93627	1.04132	1.09261	0.0633152	2.37525	7.30273	0	0	0	0.964317	0.00482332	1.94451	0	0	2.17998	0.96891	0	3.03518	0	1.54712	1.4936	0	0.00311795	2.2091	6.75985	0.405899	0.837862	0	0	0	0	1.11528	0.791829	3.14161	0.0153251	0.0243835	0.037413	0.0232881	1.8531	3.84774	2.50338	0.000464988	1.93463	0	1.9871	3.26837	0.0884395	0	1.02969
adrbk2	116.58	54.5265	74.4787	38.4812	39.4237	60.8755	20.5712	25.2758	30.7695	19.1333	15.734	31.6302	14.7778	29.6365	37.3814	11.8039	7.11407	19.3341	27.0427	22.3798	24.5683	12.4764	8.15614	3.69092	17.3001	32.686	39.7149	19.1425	5.86095	11.99	31.945	45.7012	32.4001	22.6443	31.506	25.2282	22.9729	48.6785	44.2999	15.0562	26.5399	35.0561	28.8572	62.8336	31.7588	39.4236	31.4929	31.1284	47.1595
adrm1	97.068	98.7284	70.3248	84.6775	132.579	82.513	130.7	141.051	184.582	146.578	164.155	175.18	126.819	158.028	156.72	172.306	189.263	164.823	123.079	136.318	142.049	132.647	179.937	177.543	131.738	65.8821	148.498	163.543	172.459	154.83	109.406	75.1423	137.866	114.996	112.962	121.009	133.52	107.482	132.61	154.5	72.918	146.234	95.2942	104.709	126.06	164.367	155.814	134.623	106.731
adsl	42.6805	65.8056	59.6046	76.2824	44.0667	52.0426	69.5797	65.3284	83.3656	70.9148	43.9714	52.6115	61.297	60.5502	79.2019	57.6799	47.2399	41.7335	27.4468	39.845	49.3333	36.0793	45.7392	29.9191	57.008	62.8413	56.8675	43.1257	38.208	27.4192	52.7089	75.9003	46.8856	38.7672	54.3033	46.8877	71.6459	50.9877	56.2151	32.0802	35.8478	40.0656	54.8971	55.8466	71.4786	40.6671	29.0308	55.2957	29.791
adss	43.6601	54.5056	47.9272	68.1975	52.2207	46.7474	35.868	19.9403	19.8413	37.435	23.0193	14.2995	18.434	14.881	15.1471	20.861	11.0745	14.2502	19.7699	16.1538	11.0595	21.0974	19.3122	16.0863	23.9734	91.5636	16.3776	38.5369	22.4376	32.5267	59.4287	32.5565	33.8754	40.8526	39.1278	44.5133	48.96	50.9105	32.1732	29.0912	29.253	43.0688	43.3348	40.8866	48.6413	39.476	35.7463	45.4875	48.2361
adssl	8.7564	8.21295	6.38932	1.3306	9.33302	2.45672	11.7859	9.49989	12.9009	16.322	11.5123	11.4757	10.4253	12.7603	9.65385	14.5199	17.1479	15.2561	5.77272	11.113	12.2184	7.45642	13.2051	10.3167	9.79684	12.4751	14.9809	15.4789	7.68306	2.98672	8.14247	4.52248	9.98959	0.0620663	6.50009	3.51647	6.94619	14.0233	16.7115	0.438616	14.1675	5.00978	5.76615	8.97693	5.95366	0.114274	10.8737	8.06073	6.18323
adssl1	26.1986	21.6212	16.0567	33.5199	33.1271	39.9874	38.4818	28.6385	30.7578	62.3889	24.104	35.4066	14.7834	24.4168	14.2558	27.5177	12.8088	23.3916	16.5362	11.3419	17.4306	50.0747	40.6368	24.1244	11.0288	20.9999	11.1833	39.4192	21.9552	18.6684	22.192	23.587	24.1736	27.9609	27.1812	51.011	18.3702	13.1365	16.4958	36.531	28.7632	29.0457	13.4188	24.9295	29.7775	52.6075	24.409	33.9199	41.0454
aebp1	15.5121	32.8461	21.2735	26.4774	6.24763	11.5653	26.6351	50.981	20.8341	22.0144	17.8217	15.2592	50.0686	46.5692	48.7085	26.8842	21.709	23.4224	21.4297	44.84	29.1775	32.8605	12.2279	23.0099	45.4013	22.6218	28.879	11.8474	16.9952	23.5737	27.1806	20.2346	29.2293	24.7353	36.8083	16.157	30.6624	22.7916	40.733	7.90767	13.5444	18.0301	22.1561	19.9446	27.8012	23.6079	19.9313	8.74173	1.06593
aebp2	84.4252	86.4102	89.4558	116.971	113.834	125.993	108.506	116.654	159.774	109.194	136.97	159.883	124.345	98.074	129.828	90.6192	111.273	133.272	143.483	173.36	151.262	161.277	144.376	197.013	136.423	125.071	131.017	130.415	150.494	92.6474	86.8484	92.9991	122.317	138.594	137.886	130.132	135.717	92.3016	87.402	148.592	100.203	106.171	100.144	80.7746	79.4014	130.565	103.638	123.107	152.851
aep1	4.83443	25.5381	8.49463	0.146462	0.170058	0.58392	12.2336	9.67158	19.8781	0	0.0440341	0	25.4602	8.05901	3.03863	0	0	0.0147052	6.35594	7.72791	9.08599	0	0.0115338	0.0948882	18.5743	1.50383	12.5207	0	0	0	6.25769	25.1764	19.1951	0.0798802	0.0916701	0.148026	9.04102	16.024	12.1026	0.346752	0.263615	0.00152381	12.6473	2.99068	6.95593	0.0811867	0.235872	0	16.4168
aes	15.5161	20.56	30.7319	7.20071	16.6696	17.9336	27.6242	25.3417	23.8192	18.185	20.915	8.54456	29.8121	24.1096	39.6274	19.9747	19.5018	24.4235	21.3774	49.3313	25.4355	16.575	23.3955	38.8105	26.1353	19.5934	22.8241	5.62994	18.0209	12.8861	32.8127	18.0592	20.8625	47.1331	39.011	19.5746	14.9599	35.6056	28.6418	26.8651	14.756	2.00629	36.6398	19.9426	35.7421	17.0483	25.6308	24.0278	14.3716
afap1l1a	104.828	93.6051	104.331	145.782	53.7386	136.502	58.9918	72.3108	90.3123	55.5363	74.229	65.0737	65.709	73.623	52.0979	47.8964	59.5899	50.881	91.1156	47.083	51.8498	34.2369	60.9904	25.473	68.8333	129.388	105.002	84.5405	49.8202	30.5638	84.5329	101.847	93.0728	104.246	112.922	107.315	82.2169	66.2726	70.8431	104.343	106.332	82.1326	78.9446	86.76	71.4613	86.7842	127.042	88.2418	109.788
afap1l1b	43.6655	62.7076	54.2693	64.7167	18.1756	51.661	50.9703	51.3689	55.5722	46.9271	66.8751	45.9197	48.982	41.045	39.3562	59.4446	90.868	34.6147	51.1508	27.7292	39.7726	49.7022	39.6517	29.935	73.5414	95.4998	75.1531	79.8047	57.7984	35.5136	138.231	122.03	114.906	120.402	136.844	151.792	139.194	92.3271	137.23	143.176	104.218	124.2	141.534	162.551	127.046	185.852	160.48	216.772	123.147
afg3l2	28.0996	35.0047	46.8739	69.3668	45.211	100.737	32.8974	58.3897	36.7074	117.096	37.695	43.0367	54.2181	35.8763	44.6318	69.4421	105.365	51.8993	32.7379	49.3111	33.7085	61.4045	79.2691	65.2174	64.3822	78.6278	25.065	67.3011	70.5431	82.4736	69.5833	60.4539	41.88	47.3593	41.3825	110.308	34.4904	82.3951	70.9158	60.429	49.0378	101.159	29.776	59.8328	45.6492	120.221	79.3796	104.491	120.064
afmid	24.2307	45.2313	26.6783	35.9563	43.7928	47.4501	33.1747	25.9972	39.6957	27.7482	52.2098	40.2135	57.0133	37.5315	54.4757	51.993	55.0626	16.3145	50.049	61.3472	88.9067	28.2946	37.6355	51.6044	34.6794	21.4095	46.329	63.0543	19.9738	59.7535	20.5085	40.2043	60.5415	5.53418	37.9746	31.9989	28.5651	20.7056	41.5447	19.1506	22.6418	44.0682	33.6821	34.9023	25.7985	48.3553	62.9603	32.912	52.3538
afp4	4.83167	12.3042	11.6385	0.152045	7.15092	8.74558	6.83284	5.23913	12.9235	0	2.12677	0.9155	22.3926	5.46228	8.58393	0.688888	12.4572	2.05771	15.5706	8.07529	3.94551	13.6702	2.05495	5.82746	10.9018	28.6817	84.7832	25.2123	8.1654	20.9887	46.9296	21.3361	25.0808	13.0089	6.68479	39.7061	11.5761	25.9526	20.2671	26.7452	20.9914	9.01686	13.542	9.974	12.9144	3.50815	1.89446	3.45074	0.00759387
aftpha	24.3126	22.5915	20.178	7.17311	10.844	8.07438	13.5255	12.2571	4.95326	1.85468	11.4889	15.3694	11.3974	7.62732	13.4529	9.83927	10.1731	10.1768	13.752	11.8387	16.7421	11.7822	5.10319	4.76244	13.56	25.5697	22.9046	10.7233	9.16461	12.1116	15.9878	16.7645	13.6999	23.5304	5.56242	15.9805	4.6977	12.9301	8.27476	6.01976	18.8743	1.00379	16.417	10.9696	22.8516	2.4377	8.73349	3.4096	0.022888
aga	130.044	155.303	117.169	269.55	110.587	185.109	102.642	93.9639	130.993	135.119	117.112	125.398	103.46	63.1377	77.3632	60.7465	86.2103	77.3263	90.4564	64.7801	86.2091	56.1419	59.9951	69.9388	111.597	95.6794	91.7093	82.2333	97.1525	62.493	73.9304	152.157	104.291	201.9	145.526	142.727	86.7922	85.7539	98.5439	101.679	89.5695	87.1407	95.3009	128.645	53.5854	162.078	196.2	97.9704	174.441
agap2	63.1165	48.3465	25.6607	60.1755	54.5543	58.5488	53.5375	48.8658	36.7134	27.7366	19.9443	57.4941	66.6852	57.0966	42.1122	45.0584	43.097	46.8073	41.8815	38.9169	54.1834	40.2373	45.7519	54.9195	34.7034	6.17891	51.6506	56.7375	43.0971	36.5733	40.6119	53.6753	50.2366	24.8442	45.6403	72.803	55.9606	41.3294	62.6337	53.2348	74.6956	59.0951	78.0409	31.9072	49.6246	72.0292	74.8846	59.7127	56.4328
agbl2	28.1376	39.0576	22.4178	47.2272	19.2206	30.4495	16.2186	28.1364	12.8949	7.60395	22.9575	13.3721	14.9154	14.2813	20.3524	10.0956	6.70933	13.228	16.5007	14.0622	13.5246	13.4505	9.16289	9.27765	19.0692	26.2282	32.7396	11.4026	4.31908	6.22809	15.0302	15.7417	13.5913	32.0875	25.981	13.8283	12.6625	28.0439	13.7651	21.2241	20.8684	5.0108	26.0186	13.9583	27.7985	9.21974	21.3719	34.0663	6.14207
agbl4	35.9216	29.8367	37.2332	32.471	37.8851	23.9344	31.2634	32.3492	29.7746	16.2403	20.9392	19.1084	23.682	20.6199	21.8611	19.7927	22.9777	15.2763	32.1586	23.5357	30.7765	15.7725	31.5028	13.95	18.3778	14.27	13.0667	23.2419	9.99906	5.42245	28.0712	29.0174	17.6563	34.2829	20.6768	11.6309	24.0387	28.2123	22.9718	32.7439	33.9957	23.0381	32.7634	22.935	14.8784	34.8212	33.7742	25.8233	29.7291
agbl5	31.0261	44.2296	50.0149	55.5141	53.2939	41.3719	32.2881	29.4657	27.7758	50.8055	67.8646	50.7552	42.8243	42.5513	74.7703	52.8479	42.4946	40.7096	68.3404	58.7831	73.1798	51.0539	85.3898	99.5036	70.4712	131.194	48.7676	43.4874	81.5922	47.8402	48.695	41.4908	53.4951	60.1325	37.0146	58.1599	46.8713	56.4125	45.0693	54.4929	47.5355	67.1065	37.5101	67.815	23.8081	78.6741	82.9668	46.279	33.8903
agfg1a	59.2619	46.267	42.5716	40.5704	19.303	32.6756	35.6165	36.6594	38.7077	26.8052	18.8803	28.701	28.8695	31.3699	32.5092	22.4509	27.5645	34.5835	22.1346	32.6029	29.1791	20.867	17.3035	42.1391	36.5675	19.0607	34.1294	36.6431	24.1337	20.1665	47.4939	22.5029	29.9193	43.9641	22.8925	21.8481	44.2441	29.2961	38.7707	20.4884	23.8814	13.0236	32.7365	30.9138	58.5847	21.5608	32.7058	23.0605	47.1603
agfg1b	25.2312	43.1321	22.3901	23.2496	27.281	15.2638	35.062	21.6997	25.8003	40.3206	15.7412	16.22	19.9989	43.2041	23.5694	25.6269	27.577	35.5981	24.9405	32.5901	24.7469	21.7175	35.5682	26.3956	27.3735	4.5431	26.2334	24.7209	14.6079	35.3202	39.3836	48.9541	25.8325	8.74458	29.3303	21.8212	29.5109	20.6322	25.8311	13.388	24.8703	13.0229	23.106	24.9315	29.784	22.5632	16.0391	24.9727	61.5328
aggf1	132.004	136.787	145.824	154.066	137.646	118.25	150.175	136.732	128.009	134.125	133.851	164.66	138.322	143.178	140.283	130.795	162.233	91.5912	147.288	127.595	132.24	127.699	99.6479	105.543	134.153	118.846	142.431	153.34	115.807	86.1056	138.153	156.644	119.733	153.672	172.627	118.87	171.16	156.258	147.309	144.997	101.8	196.314	131.913	137.62	83.3665	162.192	196.67	156.933	116.981
agk	31.0511	33.9405	26.6625	30.2004	44.8764	35.5965	41.9311	55.7635	63.5154	48.8484	51.2443	57.4401	50.6675	58.9905	61.4448	71.3625	61.9132	79.3437	38.0627	40.7297	30.4282	31.8749	33.5522	28.7419	56.1076	16.3722	40.9386	57.7507	68.3675	63.6762	47.1194	64.7429	39.5652	33.3982	32.6817	63.7608	35.4657	31.5444	40.5043	36.0807	51.082	52.0824	24.0184	38.8916	37.7154	51.7371	50.8327	52.6872	45.1614
agla	143.669	121.368	123.501	135.581	156.475	104.168	75.3046	81.8578	86.3343	83.3521	83.6528	93.8195	85.8308	93.4879	75.3401	80.6486	74.5285	59.0282	88.6829	98.8641	81.556	103.388	78.2954	107.656	83.8956	209.583	95.1517	99.45	72.5566	78.0069	123.908	109.689	109.323	112.847	86.9697	118.728	105.071	133.417	112.326	120.421	131.465	82.1341	119.422	108.7	128.051	127.241	85.5498	85.4823	85.1795
agmat	5.84942	6.14292	1.11028	5.67317	0.104155	0.341612	4.76656	1.71963	0.989209	1.912	0.0177745	1.90996	1.70904	4.52091	2.65466	3.10542	0.31107	2.03866	1.26269	3.08695	2.15663	0.770856	2.03308	1.18879	2.16211	5.08792	4.4132	1.88666	5.67786	1.51086	1.49103	2.27044	2.38471	8.42256	0.043832	2.3198	2.23807	2.14645	2.8124	0.0964863	0.0746035	0.000456888	6.77294	1.99256	3.96935	1.23027	5.52764	5.38719	1.03642
agmo	19.403	19.55	17.0752	14.0733	46.6985	10.0278	28.7866	5.89682	16.8712	11.465	8.42044	21.0999	22.811	25.1522	12.8597	24.2193	21.7644	11.2138	35.46	35.5824	27.64	26.8261	22.3806	26.4188	11.8246	11.8637	27.2185	27.8483	18.739	17.8495	15.7663	13.5807	24.3145	26.8362	35.6909	22.8563	19.5209	24.9723	29.4994	32.6325	14.891	32.0504	14.41	13.9587	27.8009	18.0824	15.9149	32.2936	26.6809
ago1	20.4054	17.4786	15.9733	15.104	10.8495	16.1129	21.7465	21.0338	10.9093	12.4301	15.686	10.4893	17.6746	16.6992	14.057	7.48399	2.33477	12.2083	23.8947	17.5813	31.8207	14.9906	21.348	9.38405	21.7881	13.1446	11.335	6.51365	6.81983	11.3772	28.8407	4.63093	21.5153	4.39862	5.53208	1.35239	7.98028	13.9493	1.74197	9.80006	4.20709	7.01159	8.68297	4.98465	15.9022	5.68444	3.21563	2.55511	3.07504
ago2	47.5735	44.2215	52.1104	50.8873	16.9681	42.8591	33.3381	26.9402	57.5809	13.3405	23.0438	29.664	27.3488	23.0447	27.024	3.99785	9.71171	15.2693	36.5917	35.1473	33.1327	4.7209	8.16257	16.1799	34.389	63.0234	38.663	9.72843	13.7869	4.50171	31.8681	56.8114	35.6287	39.7383	30.4596	17.3625	39.6634	34.6139	22.9964	13.4964	30.0754	7.01438	45.3213	27.9219	27.7899	20.4262	17.6083	44.7458	6.169
ago3b	17.5141	7.22394	8.55571	7.09341	20.9353	4.48743	11.9559	18.5839	16.8833	7.64154	1.11027	1.85202	3.37087	15.6654	12.385	2.86468	3.8092	7.12509	13.6007	9.83383	6.35349	3.21009	5.0914	0.130282	9.97095	7.72384	13.2882	2.3312	1.26445	13.3107	4.65423	13.2144	6.43696	5.40997	9.7139	2.43571	8.00408	15.0307	4.53189	9.87779	1.69656	9.01424	12.5421	9.97245	15.8929	6.84882	1.96173	9.80092	4.10819
ago4	31.0702	38.0191	50.9062	20.998	9.83528	15.3414	16.8545	32.4783	25.807	3.75203	18.8345	23.9501	25.5497	17.0315	36.2251	10.3177	6.54371	11.2104	26.6695	28.2872	28.738	8.97758	18.3086	16.1618	33.871	28.853	27.208	13.3923	10.6594	11.1564	45.5067	25.6804	21.0253	16.1834	3.42443	17.2275	25.0922	34.5939	22.078	14.8334	23.7109	20.0331	24.0891	30.9188	18.8566	8.0967	21.307	22.3	2.07734
agpat2	121.307	147.075	159.667	194.519	144.805	148.232	141.158	155.056	150.836	163.851	151.616	145.48	146.181	139.474	134.141	187.691	138.91	138.376	186.603	154.096	163.483	136.838	165.714	126.2	127.174	237.946	124.835	137.23	130.696	92.6052	120.483	143.258	144.984	112.916	186.706	145.026	162.083	121.62	155.604	152.139	169.741	185.297	140.58	135.624	120.098	166.721	178.595	184.623	303.721
agpat3	1235.69	1068.56	1117.7	929.513	1067.81	711.083	321.246	272.679	269.92	234.724	216.472	210.544	333.599	311.93	391.452	296.596	227.109	209.611	376.959	428.808	425.325	220.714	276.547	232.852	547.158	462.9	478.632	432.28	389.782	530.378	1195.98	1116.89	1343.15	1032.84	778.861	814.343	1298.89	1208.81	1317.72	926.926	950.672	1010.63	1829.73	1700.31	1846.26	999.559	988.446	1163.31	906.121
agpat4	35.9037	38.058	36.2153	29.1239	61.3069	34.2945	52.221	72.294	59.5352	91.0651	77.3639	77.5414	64.6627	68.8468	57.7928	111.146	97.7525	101.728	59.3865	81.232	51.5424	79.0139	86.405	75.6305	54.3808	41.4012	48.7848	92.5072	45.1572	100.609	51.8755	55.9526	57.5374	51.6074	54.3133	53.6876	36.7203	39.1699	58.9302	57.4231	81.1336	74.1176	49.0705	68.81	59.5521	77.687	54.2963	101.842	56.4823
agpat5	89.2823	120.313	96.8929	91.6438	138.574	89.6997	150.247	140.262	122.055	139.892	110.868	135.918	145.242	161.57	149.998	148.532	209.261	191.267	105.55	117.229	118.661	134.493	128.096	102.098	121.896	46.3148	166.969	147.729	131.546	150.809	141.398	126.515	144.193	148.298	122.78	145.008	201.908	182.268	161.128	120.97	152.818	164.265	104.949	119.67	141.949	96.9895	138.783	92.6207	173.421
agpat9l	7.82695	3.08492	4.22805	0.0779098	0.0901545	0.292932	6.41279	1.70548	0.988603	0	2.09767	1.90527	6.2452	2.73822	6.29532	0.49029	0.840692	6.08971	0.570699	1.48465	3.94896	0	0.00443341	1.16254	4.8245	4.3197	0.807086	0.491254	1.49382	2.45043	3.30189	0.0441441	3.34397	3.19137	0.0325227	1.18998	1.20153	8.44318	0.879183	2.81967	0.120089	0.000725119	2.88503	2.99156	4.96834	3.37169	1.61792	1.72981	0
agps	98.0165	101.834	106.477	135.497	111.577	147.27	150.825	160.292	143.888	124.521	168.327	174.226	207.582	160.829	178.656	186.792	153.28	139.402	131.323	169.801	175.067	126.761	114.898	142.141	157.449	341.916	145.757	140.412	184.029	119.487	122.986	142.077	98.637	150.408	117.334	123.352	122.165	150.768	136.3	126.25	101.63	117.189	128.093	126.652	73.4422	130.635	123.389	106.046	47.219
agr1	13.6221	15.3813	10.6251	3.66125	1.4334	9.00046	8.30558	10.6374	6.94792	0	3.17388	6.70545	6.22995	7.52099	6.24725	2.75193	0	1.03157	5.45765	1.97426	7.33332	6.81251	6.09489	1.28063	10.4074	11.1605	6.18703	0	3.02367	0	4.72142	6.68718	10.8545	4.33273	5.44291	1.28659	3.40679	4.29946	1.80743	5.35854	0.144353	2.00381	8.74462	4.98762	4.96666	0.073402	0.212283	0.805128	0.0126408
agr2	1.91364	12.2747	4.28286	5.78587	4.79075	2.36748	4.25984	7.88556	12.9157	1.86945	0.0418043	11.5517	4.27739	4.78254	9.47648	2.89766	20.4214	0.0171238	8.70347	9.55426	7.65221	10.9556	8.1408	13.6268	7.44765	8.38441	6.90587	13.3509	3.63816	15.7826	6.44666	2.33912	0	8.52654	4.37605	11.1525	3.52806	1.17803	9.28237	12.129	6.56465	4.00748	7.71246	7.97884	6.9483	2.38479	3.19993	10.8302	3.09987
agrn	67.9681	58.6199	49.0036	70.5493	41.7171	50.3282	65.3588	55.7893	55.5736	52.7	35.602	38.2457	60.5015	65.8624	74.7662	23.4565	34.4435	38.6773	109.131	89.4903	80.4314	51.9095	44.7572	49.4599	85.4562	288.87	93.4148	38.434	60.7442	60.8089	56.0796	39.2402	61.8053	54.7616	36.9939	24.2107	69.386	46.6741	70.1233	45.9898	33.2655	20.0354	67.4707	63.8276	65.523	10.4257	26.1897	46.3445	28.7516
agrp	0.955729	7.13851	3.17626	0.0660829	0.0764243	1.94303	1.38158	0.803387	6.96291	0	4.14772	0	2.71015	2.27129	0	0	2.6974	0.00442098	0.499956	10.8227	0	0	0.00642224	0.0522037	1.54659	3.47508	3.6513	0	0	0	0	2.15972	1.70689	0.0108274	0.012385	0.0196944	0.0414075	2.15402	3.76287	1.4768	1.3601	0.000513975	0	0	0	0.0049238	0.0136958	0.924074	0
agrp2	0	0	0	0	0	0	0.809038	0	0	0	0.00164855	0	1.74187	0.573699	1.22959	0	7.15807	0.00619312	4.00728	0	0	0	0.00258887	0.0208573	0	0	0	0	0	0	0	0	0	0	0	0	0	0	0	0	0	0	0.958675	0	3.98109	0.0271089	0.0763447	0.875371	0.00121401
agt	31.0113	45.2785	37.3461	67.1434	72.2249	102.917	53.293	26.7913	58.5529	58.4699	58.5273	44.0076	31.593	18.213	26.4455	26.3471	25.1964	29.4994	31.8385	19.5713	25.3714	38.7646	35.5771	37.7316	29.4337	14.3789	55.3381	50.711	26.4576	15.1537	26.1357	34.7368	23.2312	53.6246	33.7096	55.7103	25.309	40.1696	22.8955	52.6907	65.1664	46.0737	48.1382	35.8978	43.6701	71.9164	60.7687	47.2089	108.674
agtpbp1	79.6129	70.9605	64.9502	62.641	59.4276	69.5683	90.6841	70.6114	43.6541	63.2341	50.2265	57.4128	68.4515	57.0914	59.0813	32.6774	48.0517	36.6455	61.9136	68.1799	64.2328	40.1876	39.6648	30.016	55.2784	105.355	62.9394	71.0152	31.7621	20.7897	75.975	88.273	64.7517	47.3766	60.8632	67.3866	69.5227	70.4636	93.2003	47.6377	33.3898	29.0496	65.4999	43.8763	94.3165	36.2307	31.8959	73.2105	44.1227
agtr2	0.968345	4.06963	0.0132894	0.0308791	0.0356498	0.111802	2.37068	3.64855	0	0	0.0104326	0	0	0	0.752608	0	0	0.000487514	0.625764	0	3.20629	0	0.00309012	1.13975	0.82381	0.0468563	0	0	0	0	0	2.14709	0	1.06214	0.00951751	0.0151264	2.16104	0.00722236	0	0.0299872	0.0232901	0.000144957	0	0.997371	1.98935	1.11518	0.0526094	0	1.01768
agtrap	7.78235	4.1286	5.33456	12.4064	1.3744	2.40525	6.7595	5.21143	2.97147	9.63921	7.29426	0	12.3206	3.14959	2.80535	11.0615	16.9755	13.2137	1.61592	4.21797	7.10168	14.6658	4.07976	10.1877	3.48688	2.19479	6.02033	8.90496	9.4122	18.4119	3.0215	15.3007	8.22457	7.4939	0.0738131	1.29136	10.1752	5.47356	3.60542	8.51631	17.5021	0.0016289	5.77509	4.9854	3.96614	2.36853	9.49234	8.09591	6.14339
agxt2	35.953	27.763	30.8323	12.9857	27.2676	18.5468	11.7292	17.525	15.8809	13.4111	15.6662	5.6839	13.9695	14.9167	8.16938	28.7847	15.0038	9.17564	21.8359	29.2324	13.9804	11.5803	17.2882	17.2354	23.5189	21.5866	20.9315	19.0597	24.3297	22.8136	23.3058	22.3228	21.9565	17.2195	12.0386	14.938	21.6867	18.4856	20.2416	36.2935	4.52715	25.0395	18.2747	28.9228	16.8686	30.2749	15.9772	21.3776	8.23573
agxta	32.9969	29.8397	24.5483	38.1902	20.4221	60.2757	25.3763	20.0351	37.7326	4.71291	13.6354	15.2842	29.1737	11.1029	18.6114	4.01896	15.5338	23.3812	25.0173	19.3675	15.6357	8.20177	7.13934	14.919	17.2711	21.2263	37.8931	12.6496	17.8911	20.3279	24.9514	22.3279	18.6035	15.0961	18.4778	13.8223	16.0956	28.1344	22.1003	41.6814	12.2455	9.01713	18.2827	31.9169	26.8074	14.7569	14.5597	15.0645	5.14286
agxtb	6.81147	11.2498	4.27493	3.55037	1.35412	0.450922	2.80946	3.43604	6.95286	0	12.4096	0.917711	0.776307	5.16628	7.12371	2.23803	4.33311	0.010585	3.94231	5.16584	4.17425	12.1844	2.04727	1.28046	2.87937	1.26832	7.08599	9.47342	0	4.88795	1.40435	13.0691	3.99232	3.26174	2.23669	4.58422	15.6479	5.47473	3.60455	5.93398	11.5184	3.00658	6.79046	0	9.94641	1.20998	0.204395	0.808502	0.0066072
ahcy	70.8766	68.8929	70.2206	36.1621	65.2144	50.4879	175.246	163.716	140.906	172.456	168.354	234.567	237.98	255.375	292.936	347.568	399.5	364.228	247.774	298.661	277.047	347.059	338.542	260.261	287.221	108.789	314.533	275.97	209.66	365.246	116.504	128.733	130.364	160.083	156.352	115.429	116.385	110.676	112.35	75.1058	96.243	126.202	129.106	110.697	89.3338	37.4452	90.8615	82.8654	129.259
ahcyl1	269.844	253.009	191.689	257.319	346.229	297.637	209.344	211.707	176.634	212.716	150.613	215.378	161.96	163.8	162.098	157.734	161.321	136.346	140.4	120.876	150.874	119.24	120.988	103.271	185.414	357.947	170.178	223.023	220.776	220.713	232.487	220.485	231.671	213.892	263.867	168.016	259.025	247.377	256.027	201.024	159.673	217.35	221.496	186.484	268.013	205.076	141.077	215.754	278.1
ahcyl2	446.5	437.102	408.805	317.758	723.289	469.246	598.82	736.068	792.887	965.853	773.735	461.291	326.386	400.025	329.723	575.453	549.315	500.565	253.092	300.012	214.886	389.898	444.261	396.458	337.041	62.8935	304.725	568.416	497.573	407.366	581.56	552.884	505.313	449.316	558.289	760.32	611.937	696.681	644.512	747.296	1034.13	696.121	470.861	566.436	642.217	587.062	770.325	731.099	1509.48
ahi1	287.319	217.032	232.11	287.401	316.696	336.538	193.656	187.216	196.482	186.812	204.946	287.219	213.582	222.159	284.235	229.002	167.519	194.338	252.696	294.376	291.489	254.513	244.007	220.166	260.178	267.673	164.102	215.612	189.437	104.733	233.97	227.254	220.184	278.337	305.139	271.755	213.609	201.942	260.552	353.848	254.236	425.682	286.946	378.956	175.677	423.505	361.834	387.867	268.859
ahr1a	136.843	150.166	134.178	261.492	114.138	183.41	123.676	111.521	117.1	66.0487	95.1709	116.791	93.1294	62.0479	60.9534	37.1723	44.1967	38.6828	81.0782	54.4583	59.6639	44.3575	58.9693	60.7507	97.9595	71.3737	129.61	80.3059	64.036	28.0994	114.293	150.869	97.9394	92.4696	97.783	75.5318	115.211	99.8402	113.295	91.9743	74.0606	106.171	128.11	109.698	107.202	100.309	92.4858	89.0769	146.661
ahr1b	123.271	121.363	112.867	133.244	180.003	79.6342	126.955	68.7003	89.3114	84.3065	65.9189	86.1402	82.3071	99.2782	108.361	49.0341	55.5087	74.2768	74.4834	88.6467	83.9481	73.0455	66.0936	71.1125	102.201	250.129	89.865	61.9319	81.2052	89.4584	167.087	135.453	171.863	106.481	161.794	114.319	181.429	161.691	181.434	120.951	165.856	156.252	257.17	223.385	252.132	111.759	128.329	183.617	70.8384
ahr2	71.83	69.9374	95.7124	68.4034	54.7461	59.3854	125.19	127.292	91.2916	86.2001	88.9057	102.412	134.948	125.516	129.284	85.6696	79.0169	84.4618	81.3144	83.3574	93.2691	105.208	51.8731	63.1668	97.46	73.7185	91.0332	39.3372	49.9076	42.1052	98.3857	95.0722	85.0422	88.1198	76.068	59.5464	96.8922	70.5709	93.9835	97.127	45.2553	62.1013	98.2668	71.8011	94.3043	60.9484	57.1969	73.0771	25.7016
ahrra	1.94391	2.05316	0.0202269	0.047139	4.50378	0.172878	1.24966	6.19032	2.97387	2.8555	7.26855	3.82232	5.24274	4.15252	5.27004	7.29897	0.72611	9.13535	3.98689	2.78947	1.88655	6.84282	6.09226	5.68519	3.09624	0.658227	0	0.482718	8.47129	0	1.57505	0.0385588	0.732426	3.18042	0.0284212	4.4009	0.0455603	1.10923	5.67542	0.120137	2.54934	0.00056477	1.94187	0.997157	0	2.18575	0.0648767	0	0.00853145
ahrrb	28.169	25.7026	42.3939	12.9566	1.52869	26.4577	20.0454	26.3162	13.8874	10.4897	17.7795	18.1852	21.2429	10.5359	15.3963	4.69859	6.74066	18.2935	16.6832	4.05242	18.2591	15.2686	4.08917	7.00611	15.988	3.14287	29.2347	22.511	4.3453	2.11724	14.3046	21.1592	12.8418	14.0028	12.0112	21.5614	18.2581	16.3011	18.4215	23.9467	13.3926	15.025	10.573	14.9597	15.8857	5.79783	21.942	8.82153	9.16543
ahsa1a	41.7892	42.1165	27.6831	2.63639	20.342	31.8109	31.184	54.4924	37.7194	22.9719	10.5368	3.73942	28.8634	31.354	31.1113	16.1481	37.0229	35.5998	31.2179	22.6426	32.7853	19.1319	30.4992	39.9404	30.5017	12.8467	20.0097	31.8938	21.0346	23.5932	19.2147	28.8651	26.2023	10.8295	4.49487	14.9161	25.1789	37.8893	41.5589	24.613	28.9734	13.0237	28.8937	28.9205	45.6773	13.7147	17.5174	28.5349	18.4767
ahsa1b	223.243	252.994	226.756	274.57	201.837	254.956	620.576	615.902	608.31	539.414	449.651	536.004	355.285	320.737	413.925	674.322	628.949	450.724	448.304	477.687	431.052	587.228	718.766	689.842	248.43	506.091	219.133	200.096	210.448	206.728	187.579	189.22	255.245	239.65	275.796	188.521	258.996	217.03	227.451	227.982	170.111	188.304	199.336	202.441	181.644	225.28	174.827	209.518	207.284
ahsg1	21.3987	31.7717	19.0971	4.86995	0.240044	2.90601	12.8356	16.8279	21.8595	0.900128	0.0497723	0	9.7876	12.8034	14.2481	0	0	0.0150755	12.6046	15.2982	13.2087	4.90713	0.0174803	0.145871	9.17738	28.0289	17.8561	0	0	2.2086	10.3154	23.182	21.5026	5.46395	3.38347	4.75109	23.5939	28.9529	15.7157	0.486151	0.36611	0.00205323	18.4017	12.9675	14.9021	2.41031	0.38989	0	3.07275
aicda	0	0.0049176	4.14496	0.0252609	0.0291556	0.0910599	0	0	0.992405	0	3.08566	0.956897	0.874278	1.52156	0.623312	0	0	2.02493	0	0.703187	1.4947	2.6622	0.00309856	0.0249931	0.753873	0.185262	0.87802	0	1.66797	0	1.64524	0.0242137	1.66669	2.1164	0.0178693	0.0284453	2.22652	1.09399	0	0.0853257	3.60815	0.000405431	0	0.997369	0.992917	2.17267	0.0527173	0	2.04147
aida	23.2788	31.8692	14.9957	52.7883	11.0044	31.7882	15.3696	17.3826	19.8476	9.52307	20.9002	29.7498	14.7938	14.7441	14.2844	12.3955	45.2721	11.2124	11.9706	11.599	11.1262	13.3681	30.4512	14.9261	16.0306	3.02273	19.3698	15.2018	16.5771	2.94559	14.2215	12.431	12.7714	25.7135	17.4038	30.5581	18.3014	18.468	13.7383	17.3853	28.5274	21.0336	12.4771	15.9542	16.8704	6.97389	29.2211	37.7663	13.3213
aif1l	313.509	290.048	298.107	388.18	476.69	365.69	183.226	178.472	177.624	278.867	219.576	250.807	220.426	288.901	293.522	457.67	363.054	393.732	288.472	271.902	287.62	425.264	363.962	350.698	330.285	136.739	347.629	366.624	427.792	399.282	305.825	295.547	342.575	342.86	466.922	366.55	324.227	280.04	356.352	377.104	302.971	446.717	451.635	408.87	502.261	440.584	492.451	496.587	531.56
aifm1	162.1	139.887	145.866	203.798	172.003	144.899	121.212	141.164	113.123	121.671	141.139	125.383	132.971	130.068	127.378	197.574	164.34	203.465	136.154	157.949	129.945	127.624	136.237	144.403	168.041	381.586	145.725	159.675	176.087	151.332	178.122	181.305	165.971	185.925	204.148	156.529	162.088	166.016	172.211	147.897	155.392	150.242	163.703	178.508	155.837	195.961	139.409	164.02	254.463
aifm2	11.6616	2.09659	5.38381	21.5183	0.200732	16.5577	12.5211	15.7405	3.95757	18.2468	12.5558	15.331	24.5672	22.8381	26.7332	15.4741	15.9202	21.3667	11.2642	11.6073	13.3794	15.1039	21.3319	19.3836	9.25137	16.1156	9.70738	3.10897	2.90442	4.77069	12.8561	7.91758	10.4961	13.9265	9.80311	10.308	5.81664	9.75558	7.32984	11.2637	11.6591	8.01338	8.64098	18.9521	25.8325	1.31717	8.78693	6.11529	2.07655
aifm3	15.5464	19.5002	22.222	9.38262	1.47221	6.23106	18.7176	13.0302	22.8373	12.4394	9.45149	7.60626	8.77554	15.6079	12.3289	1.75562	5.76971	3.07184	10.0601	8.68818	17.4777	5.69443	9.15843	15.8996	9.28744	18.5083	9.72585	2.39747	3.7402	1.40395	15.317	19.9365	15.5299	8.65206	7.68013	3.63076	14.8048	17.2967	10.0753	14.2876	10.7034	12.0198	15.4105	17.952	17.871	9.14134	11.6066	15.1583	5.14719
aifm4	4.87174	2.06859	6.30812	1.25444	0.0961852	3.52427	2.8391	7.11175	4.96375	1.88719	2.11983	4.79466	2.6994	5.65179	0.537702	0	0	0.00485407	19.8635	18.5409	14.8414	9.90753	15.2535	17.1734	16.7216	10.5444	15.7252	11.4341	25.4972	8.74455	3.02748	10.9991	7.37103	2.2202	5.4462	5.72392	5.64559	12.7401	0.849323	1.73306	1.54848	2.00434	5.81152	3.98947	4.96714	0.0711348	2.92467	1.71977	0.00459088
aimp1	60.1772	51.442	73.4042	53.3987	66.3967	62.4469	183.455	169.842	148.847	164.786	168.35	200.075	142.601	180.915	203.355	175.711	138.704	181.098	113.983	125.61	108.069	91.4906	77.2838	91.7603	116.597	77.038	139.806	126.295	145.005	130.359	119.103	90.734	99.5543	126.769	94.5422	113.032	65.1685	90.0234	92.1287	81.728	66.0418	77.1244	58.7181	68.8099	69.482	81.0462	73.7337	63.2515	75.9385
aimp2	165.976	135.783	153.324	213.095	185.055	190.636	303.754	298.677	288.766	388.051	430.753	462.364	291.436	284.61	303.482	390.001	414.484	340.838	211.256	250.785	223.762	238.573	226.722	263.553	271.937	95.9792	266.357	311.746	332.174	388.049	198.78	173.597	229.2	235.369	254.125	291.039	188.448	184.542	161.965	269.315	253.916	292.469	135.747	157.564	201.504	173.519	198.469	164.899	214.473
aip	150.469	114.176	113.941	98.6757	150.584	161.648	218.944	232.636	189.535	192.567	189.275	223.031	189.939	224.45	217.113	209.124	162.799	178.058	215.68	206.586	172.567	199.128	159.629	166.271	200.009	261.318	178.993	210.787	168.207	171.762	171.787	156.707	178.259	163.365	134.747	165.578	156.368	182.231	170.387	123.696	133.13	135.218	188.768	159.559	204.485	167.876	139.384	120.229	201.113
aire	6.77389	7.21659	17.9604	2.53029	15.1775	7.53597	7.479	10.6267	6.94749	2.83561	3.1753	5.73386	20.8332	4.12242	6.71356	0.846151	1.33538	1.03597	5.74358	0.52133	3.57561	0.716647	3.05212	5.60682	6.63983	18.3611	16.8326	8.84985	6.9001	3.83994	6.50447	3.41147	7.46484	5.36311	0.0632749	4.58337	12.3072	11.8001	4.55786	5.83982	2.91384	1.00348	8.70721	4.98581	3.96707	3.45347	6.91914	3.50236	0.00753495
ak1	260.117	225.265	295.947	312.912	405.535	365.183	134.417	110.464	130.984	146.577	227.855	197.22	135.576	195.256	183.995	200.911	154.496	155.674	148.87	151.761	191.268	155.331	193.16	197.063	209.768	190.309	235.837	314.892	202.698	201.917	317.125	269.798	309.373	356.78	320.413	324.306	313.886	235.556	314.002	331.173	280.51	328.528	333.19	348.04	323.588	350.396	335.019	333.406	455.602
ak2	32.9509	52.4732	42.6635	53.4241	129.71	76.2171	156.529	162.783	152.813	286.557	230.007	213.458	189.751	248.191	205.872	439.183	505.95	390.678	149.446	134.622	151.093	236.211	227.722	248.534	100.352	33.916	150.147	241.438	213.187	283.177	74.8412	74.0141	111.794	126.768	124.853	130.064	81.2158	81.4877	97.5502	111.961	150.99	167.266	58.7057	70.8035	77.4228	64.3144	85.0294	107.147	140.572
ak3	11.62	17.4844	14.9316	11.7357	33.8426	13.0385	8.5185	18.3186	26.8071	14.3518	10.5044	22.0527	18.3004	21.2837	21.0677	19.6556	22.2149	33.5481	21.1336	17.6472	10.2855	17.609	26.4118	17.2304	11.935	3.45504	13.9197	14.2966	21.3477	23.0458	29.5748	20.2597	20.885	52.4309	19.6393	26.3073	20.6437	15.3004	28.5691	13.5221	33.9077	41.0628	17.3047	9.96808	21.836	32.4993	25.4185	28.6154	48.2328
ak4	37.8173	32.9554	45.8284	71.7175	75.7242	85.9767	27.6909	32.0623	62.5252	61.3566	51.2315	61.296	42.7809	53.3369	55.5429	49.5209	70.831	61.0403	68.3839	58.0644	82.6193	89.2126	59.9941	61.9694	56.2124	22.1495	42.7391	40.9956	71.6788	43.918	42.1007	71.5476	49.2619	109.373	57.5873	32.2122	40.0004	26.1621	30.2983	66.54	49.8683	47.0754	76.0861	48.8619	61.5376	83.2898	66.8182	82.9822	121.058
ak5	8.72674	10.2832	4.33303	9.30053	20.8316	4.38711	1.20808	14.3946	0.984827	4.78596	1.08936	6.72318	3.46527	3.47565	11.6129	0	4.19623	3.05943	1.82649	4.50371	2.74101	1.57105	2.04234	8.87102	4.36245	1.7928	10.6123	6.83177	12.0782	2.22634	19.6964	8.9837	8.8545	2.25368	6.58279	11.376	6.9107	5.48975	4.52756	12.4871	10.3976	11.0167	8.6597	10.9708	9.92692	6.83659	1.94496	15.3272	3.08448
ak5l	4.84633	9.22194	7.4147	3.56847	0.143807	6.87056	7.53488	3.39242	9.9336	1.8741	9.3596	1.87119	9.798	3.35307	0.916443	5.41392	1.98544	13.182	3.20056	1.97951	4.96803	4.15459	5.08324	10.0578	5.26723	1.47072	12.5317	2.45432	6.3038	2.26924	4.65349	15.369	6.43607	3.29512	6.53415	5.7661	3.4362	0.0503769	5.58411	10.3309	1.5094	0.000997153	10.6022	8.97482	5.94958	12.3081	4.67606	12.5644	12.2783
ak7a	20.3891	23.6342	26.5343	15.1666	13.22	13.1723	23.4665	15.7241	13.8926	3.76526	17.7408	6.6453	19.1843	30.9311	30.0955	16.9623	19.6431	21.3713	66.9663	57.7591	86.2992	18.1625	23.4117	22.0342	21.6316	9.96282	22.0638	6.44619	9.20766	9.62767	30.007	12.4145	13.6347	24.6317	8.80533	14.9157	13.5641	6.57204	12.9553	8.7153	5.54766	9.01481	19.3302	15.9589	8.92945	4.66664	7.43108	9.76589	12.2927
ak7b	0	3.05776	1.06724	1.16006	0.0357758	0.112206	0.677791	2.7077	1.98725	0	1.04992	0	1.73987	0.570384	5.19747	0	1.78013	2.03437	3.59182	2.20959	2.11795	0.758707	1.02373	2.29135	4.00962	6.43862	2.65087	1.27134	0	0	4.32281	1.12961	0.76733	0.0178162	0.0203859	0.032467	1.22021	4.2988	1.80784	2.89611	2.67586	4.00584	1.92827	0.996442	2.98185	1.15679	2.68846	0	0.00121731
ak8	0	0.00256203	2.07611	0.0131191	0.0151328	0.0468492	0	0	0.994227	0.96797	0.00326595	0	6.39231	0.558476	1.96956	0	2.48403	1.02405	0.569998	2.33209	2.25317	0	2.02888	0.0360202	2.34411	0.451944	2.67597	0	3.29972	0	0.751568	2.19277	2.54596	1.08297	0.020593	0.0327981	0.00588197	1.05597	0	0.0152068	0.0118224	7.38505e-05	0	2.99386	2.98347	0.0311394	0.0878951	0.868058	0.00350852
akap12b	355.27	375.373	376.801	314.12	305.013	289.53	612.524	779.908	733.358	339.114	339.889	322.498	532.203	625.254	729.391	582.255	547.592	488.377	849.672	905.593	960.138	907.271	880.439	834.451	565.429	644.598	412.192	351.787	448.653	337.021	344.334	297.747	350.763	289.148	371.413	300.387	359.509	311.456	438.419	279.988	245.199	322.519	432.42	373.969	297.777	330.164	304.003	347.675	285.287
akap17a	141.705	117.274	145.857	154.153	201.476	172.747	131.549	134.112	123.046	114.941	168.307	170.412	145.299	166.749	198.276	158.871	116.997	104.816	192.692	191.187	181.338	131.757	133.197	138.781	156.821	158.564	133.551	187.643	180.236	114.648	167.814	163.377	140.849	176.22	144.487	133.696	145.074	189.873	160.186	206.237	156.81	188.303	188.753	183.494	106.197	197.125	212.581	176.505	218.551
akap1b	95.1335	99.746	83.0491	62.7638	108.982	75.4136	141.506	109.728	105.186	126.489	74.3015	123.487	101.545	99.6553	115.964	113.712	85.8079	85.4754	73.2324	81.2831	75.4057	54.4618	72.1822	58.5517	95.558	89.2469	89.9788	85.079	86.124	68.2647	102.37	105.115	98.8963	53.8502	68.5073	99.2862	107.157	86.8109	109.664	80.4531	58.3187	68.111	100.188	97.7328	83.3799	69.9248	54.4545	69.4753	60.5583
akap8l	521.239	425.81	470.554	486.839	812.361	640.023	453.164	414.511	382.044	604.602	674.359	630.81	372.779	396.312	471.533	780.538	687.939	398.849	450.316	515.346	487.285	701.604	681.156	599.42	481.81	192.397	451.505	578.155	661.22	574.404	481.661	441.01	561.405	408.465	566.915	507.015	672.253	561.042	555.213	500.912	535.942	760.222	519.048	427.817	466.521	630.851	624.195	468.871	1002.57
akip1	7.82636	2.06679	2.14962	2.35761	0.0908453	2.03949	1.41394	2.64737	3.97609	0	3.11591	0	7.15312	2.71712	2.46375	0.468382	9.31506	1.03152	6.73879	3.43489	19.7125	4.94495	4.07971	1.31468	3.15818	0.536828	1.73145	0.520489	0	4.27185	1.57643	1.15002	2.48688	0.0246329	1.10966	3.3325	3.31984	1.10432	3.76326	0.108507	0.0838303	0.000511916	2.90488	4.99027	1.98535	0.0424526	0.1206	0	3.06299
akirin1	64.0809	46.2992	42.6374	75.1085	55.7689	45.1641	65.0833	60.945	56.5599	71.8778	58.5711	67.9673	80.575	61.7436	55.8923	75.1471	80.1589	89.5197	64.1782	76.7072	78.2061	74.7562	75.2342	76.7853	68.7768	126.038	86.4898	58.6695	68.7587	89.6645	67.1802	58.2197	72.2251	67.6781	53.2647	41.2806	68.3876	58.5946	52.4556	62.9701	55.3486	44.0724	47.1631	59.8355	52.6062	46.2823	67.8	58.8561	88.2464
akirin2	30.1277	20.5749	13.9086	22.0189	24.8382	16.6176	45.7929	33.83	44.6532	51.7491	52.2671	57.4608	48.0487	45.2926	64.2487	78.7615	53.3789	67.1427	61.9143	53.8719	29.4003	62.2922	42.7113	54.9828	30.8622	15.1505	41.946	27.8012	55.9355	54.8453	32.8349	31.3105	32.4679	32.218	26.1009	17.313	34.2243	23.951	35.0086	41.2018	32.9118	26.0431	14.3905	25.9279	40.7096	32.5957	17.5067	30.348	27.7146
akr1a1a	5.7949	18.4548	13.7875	17.1238	0.208206	4.41959	12.0168	11.3916	4.95425	8.61529	7.34117	9.57378	10.6348	14.1807	3.65248	1.28301	3.85504	9.14706	17.3093	1.87809	7.07794	9.32968	6.10598	0.136775	6.00343	10.1704	7.90139	15.3184	2.09982	0	5.40897	16.557	13.1544	4.37826	9.76648	4.70888	5.6971	5.42651	10.2631	1.80235	6.48375	1.00326	14.5213	9.97427	2.96982	2.397	0.362674	12.6417	0
akr1a1b	13.5918	10.3006	12.7794	9.38619	15.3421	15.6823	30.9186	18.9613	24.8003	49.8818	53.2446	36.372	31.3409	48.3496	41.4259	51.767	67.9305	62.0489	38.4002	47.196	35.9878	67.484	44.7369	43.5965	32.5108	5.64824	36.7033	38.5486	34.4368	44.9979	24.7809	22.4117	23.4703	19.3926	19.6025	31.8207	29.6325	26.0542	19.2629	27.2457	21.2807	35.0547	30.8271	30.9156	32.7601	24.8401	27.034	19.5029	25.6544
akr1b1	9.75195	7.18193	3.23248	2.44059	4.7788	2.34146	5.11302	7.01389	0	6.71728	7.29968	7.68145	4.17089	6.71585	5.41881	14.3786	38.8774	17.2884	17.1169	5.50197	14.9515	12.5416	15.2476	19.3428	11.8147	11.9723	20.9653	26.3667	16.2988	30.4333	15.4455	10.0787	11.3913	9.68343	5.51641	6.95422	8.08738	12.9914	5.43153	3.44338	17.9501	18.0265	9.65037	10.9723	8.936	2.39712	5.86908	6.19721	18.4287
akr7a3	20.3833	19.545	10.7312	4.92394	47.7662	16.5055	51.9463	52.3575	40.6839	28.6922	37.6666	47.872	42.8153	35.9933	48.2054	61.0898	66.0603	48.8401	20.8241	21.2521	28.5633	25.2035	30.4879	20.7136	18.6787	13.4444	19.9704	38.1742	30.6121	36.8714	25.5332	22.4453	18.4395	30.0605	29.2971	30.758	11.6178	27.0825	12.785	27.0291	19.8925	38.0577	17.3138	20.9422	16.8699	29.1315	19.9385	18.6839	16.4452
akt1	3.86535	5.14909	13.6679	5.80263	2.53297	2.40484	22.6967	15.7298	17.8686	5.69056	9.44757	8.57308	21.178	14.9723	22.3887	6.75675	11.1724	9.17371	8.68578	16.6613	11.4531	9.19895	5.10134	8.0955	11.7024	16.2444	9.70042	2.37215	7.03496	0	12.0061	7.9217	14.724	13.9308	13.005	4.74525	14.4634	7.56641	8.33511	1.85363	2.90024	1.00344	3.82373	11.9716	1.97711	6.75976	7.06309	7.14551	1.04029
akt2	74.7494	51.4515	64.953	126.912	47.6828	45.6019	78.4127	81.0395	103.215	54.5665	37.7248	96.721	54.2171	87.3766	64.2255	43.225	63.8563	49.8667	72.6867	79.9163	56.7202	50.2718	59.9877	56.2309	72.262	60.6071	53.2536	36.6646	50.8191	57.8582	45.4334	54.8161	66.6291	49.4539	42.4201	48.0056	50.2408	45.614	58.9749	32.1323	56.4948	60.0957	58.7408	53.8504	81.4051	47.4187	24.9366	81.2929	41.0292
akt2l	15.5183	16.463	18.0967	6.05275	36.1599	13.0792	10.7666	21.8349	29.7845	31.7105	7.39179	10.4747	28.9668	39.075	15.4844	15.8553	24.0509	20.3581	29.2028	26.511	28.4549	14.0386	27.4506	36.5108	28.9286	22.3721	34.233	18.2637	24.2574	16.919	32.4572	16.8234	25.3295	7.63782	10.9603	14.9291	12.7527	20.6585	22.0755	28.4434	32.5448	26.0415	18.2836	22.9377	20.8449	29.1226	21.2561	8.74318	22.572
akt3a	320.321	292.091	328.919	263.189	335.73	338.75	243.318	197.637	249.08	175.289	257.205	299.641	175.961	215.332	225.36	135.39	137.474	145.504	199.313	201.408	235.55	140.966	192.149	135.413	264.645	275.975	212.227	160.958	194.094	183.972	295.73	237.289	267.341	198.894	298.616	182.87	229.502	238.757	331.591	214.033	179.43	329.528	323.574	377.96	297.781	289.594	254.37	257.569	306.826
aktip	74.7312	74.0596	61.8022	113.31	72.4613	85.4972	47.2913	47.8962	31.7454	65.2073	46.0178	50.7351	51.5185	62.5218	56.6228	77.3232	82.7313	87.4819	53.2657	50.6291	60.2768	84.1683	70.1479	80.1214	41.3166	35.9381	61.0884	75.6469	87.1756	90.6796	66.2381	61.6214	76.1806	91.2703	58.7139	69.6774	74.2298	63.0053	55.1562	94.3178	117.806	61.0998	75.1062	66.814	59.5494	73.2723	93.3591	95.4869	195.975
alad	5.80957	10.2639	4.31111	18.0415	2.5779	2.55696	11.4948	3.37054	4.95794	3.79999	7.31218	7.66873	4.23629	6.94785	7.80304	12.9359	13.715	8.14479	17.7865	5.69531	6.20302	9.2561	7.12392	4.72014	9.89159	2.21188	4.22711	8.89749	11.0685	12.375	12.8054	16.6714	12.9897	8.65206	13.0202	6.99421	10.2572	12.9537	5.44932	11.3197	15.3536	2.00549	8.67592	6.98014	9.93051	5.70065	8.44932	5.27902	4.12209
alas1	173.755	161.471	179.877	109.156	220.415	136.179	405.439	322.25	337.396	323.831	331.469	366.603	272.221	300.524	352.263	321.736	288.892	186.215	280.025	245.542	257.273	241.068	257.216	202.99	309.745	377.314	335.369	368.657	312.333	370.68	296.347	324.518	387.403	207.524	288.932	285.522	386.803	299.512	402.494	190.02	237.275	327.527	287.94	339.067	344.443	250.184	168.151	244.214	213.471
alas2	28.1309	24.71	22.4289	26.7749	56.4865	43.825	32.5676	27.8203	32.7484	32.5807	39.6905	20.0492	35.2273	32.4076	8.64717	23.3573	22.8143	17.3112	10.4098	13.7802	22.9043	31.4133	16.2751	19.4862	11.7996	12.1421	14.727	29.2153	26.8038	27.0418	25.3712	24.7397	18.3336	36.5299	45.5209	55.6317	36.514	25.0439	40.5562	37.224	45.7399	24.0405	31.7588	27.9205	47.6529	42.7475	41.0149	28.4367	32.8789
alcama	52.476	31.8893	34.0657	15.337	23.9192	43.8241	68.1865	64.5008	71.455	63.2459	37.703	45.9066	57.7521	65.5974	60.1839	69.9828	41.6588	63.078	106.726	135.626	132.074	108.206	173.836	192.335	94.9186	81.918	61.0293	80.3376	71.1764	73.2625	70.4647	55.9784	64.8795	45.2036	48.9304	58.2422	59.2895	58.5616	71.0122	34.9488	26.8576	59.0944	48.1165	54.8473	72.4649	93.2586	50.0029	50.7347	48.2608
alcamb	32.0572	23.6621	25.5496	26.6369	19.1354	23.4227	101.502	112.533	70.4508	68.9507	87.8288	69.8399	63.9138	60.4801	50.0096	62.7023	42.8579	90.5186	81.6837	139.726	120.964	110.911	98.6227	79.2367	96.9871	50.4254	93.4424	109.321	108.97	96.1218	67.249	50.4148	64.0819	49.4763	59.7217	43.519	24.1218	45.4836	27.5633	37.212	48.2727	25.0419	18.2668	20.9409	33.7584	17.0209	26.8417	26.7785	7.21367
aldh16a1	90.2713	84.3416	97.9129	54.7071	74.8798	133.982	80.5218	82.7225	96.2607	72.789	118.085	66.003	92.0843	69.0511	66.0763	68.6376	70.4288	45.8067	66.3977	40.1715	76.9257	62.1186	68.1158	80.1133	76.5849	53.3774	72.4981	84.6574	64.9087	66.742	50.8436	106.159	77.7283	81.677	51.1672	107.143	71.8931	86.7231	61.6582	71.665	51.6486	65.1052	66.4105	89.7526	67.4904	96.8452	133.89	64.9673	32.8618
aldh18a1	183.431	255.043	213.984	208.669	200.62	300.437	258.732	245.568	258.007	327.707	279.181	314.929	295.817	312.473	339.351	390.487	327.947	370.337	236.223	304.606	259.227	285.599	322.278	330.015	237.147	94.8913	253.336	223.694	310.407	250.946	247.559	260.785	274.583	233.267	278.045	312.797	262.475	228.978	208.979	266.565	225.186	216.349	230.137	252.304	238.223	245.652	259.741	298.726	381.715
aldh1a2	24.2928	31.8181	10.723	10.6227	10.8975	22.7415	45.1418	15.5256	25.8016	20.0932	27.1738	13.3398	19.1766	24.9539	16.8744	21.1945	29.822	29.4923	26.0664	31.5424	33.9899	58.2943	38.6331	36.7002	34.6939	78.7692	36.6227	34.8048	29.5248	44.0187	31.9686	34.6488	25.8033	34.3661	29.3448	27.4666	34.2977	37.9827	38.6761	40.0916	36.9035	37.0599	20.1828	37.898	23.8173	24.8625	28.4686	41.1557	59.5052
aldh1a3	21.3766	14.4118	21.2438	17.3801	9.70764	16.196	17.8423	17.4576	10.9092	22.0862	4.25834	20.1344	18.4097	25.3644	26.3927	7.16616	12.3072	11.2086	9.69421	14.5936	3.99886	4.05915	7.11875	3.57489	16.1063	16.9242	3.29565	6.49323	8.43413	24.136	10.4105	2.40001	10.5608	20.2147	9.77823	3.60056	22.5106	10.8815	15.7075	3.48105	13.1325	7.013	12.5391	12.966	12.9086	2.42892	3.35841	14.3755	5.13777
aldh1l1	52.415	59.636	52.1638	51.0141	40.5018	55.1824	41.7561	31.3652	36.722	21.9966	26.1642	22.9349	38.5102	40.6259	49.9792	31.4912	39.7457	29.5205	70.0012	75.4865	74.1723	42.6658	54.9064	38.0209	95.0779	100.627	105.087	45.5769	40.382	31.4101	101.631	106.186	91.5971	55.9822	89.0425	49.3217	130.988	64.1185	121.666	73.4697	58.3466	81.1313	56.8324	62.8292	61.5476	41.7752	42.8355	34.641	23.5912
aldh2.1	10.6637	18.4781	8.57034	13.8783	14.1923	9.43069	21.7263	5.01226	6.93543	28.8489	12.5757	19.1671	16.4378	21.7541	27.6089	23.9307	43.8757	56.9245	34.2896	19.4218	22.9732	60.7189	60.9756	63.9296	10.3055	23.7785	9.43813	12.7575	31.0414	22.9553	15.843	9.12958	16.0795	9.77873	23.846	43.9504	34.0431	20.6571	9.0696	20.2991	33.7947	24.0387	36.6509	13.9577	26.8016	23.6919	21.5044	26.7621	52.3312
aldh2.2	12.6237	8.24857	19.0525	13.8382	9.57986	4.51039	29.5168	12.9872	9.91521	19.1827	16.7282	7.59776	8.52869	33.1205	25.1761	20.1121	25.3326	30.5078	10.4752	9.24517	8.8451	12.4686	34.5128	28.3639	14.967	11.7775	14.7482	24.9698	14.704	32.1551	26.5013	14.6672	17.7026	16.1813	22.7989	30.6442	22.6733	17.352	14.7057	25.1465	10.8266	7.01365	26.9816	19.9436	39.7224	20.3368	14.6604	15.9378	50.2364
aldh3a2a	17.5398	8.23448	15.8518	2.52034	4.91999	2.66269	11.656	25.529	9.91623	12.4333	15.6816	14.3493	12.097	23.5941	18.3685	28.9872	20.4022	21.3662	15.9335	19.0088	19.7437	28.6804	35.5539	19.5639	8.81323	14.6807	18.4143	12.1656	17.3049	18.8588	7.85389	5.71917	12.2101	8.63468	15.1189	13.6132	10.2196	8.68249	8.27793	1.95213	14.0348	7.01197	23.1664	2.98698	19.8581	20.1728	11.6413	13.3265	5.14815
aldh3a2b	32.0501	21.6169	31.8969	11.8503	15.6673	47.8382	18.4754	21.8438	24.8165	1.83852	34.3774	8.55194	14.9539	16.6629	14.0201	10.7765	1.10224	15.2504	16.5652	19.6107	20.4401	3.95966	8.14758	2.51575	21.616	21.2564	17.5628	10.0586	9.20156	5.43066	20.8307	26.7046	14.4424	24.6487	18.4723	5.94929	20.4506	21.6258	13.7721	15.8431	15.8445	10.0179	20.2361	27.9278	16.8728	10.2893	13.0985	16.9164	8.22967
aldh3b1	1.91298	8.20473	5.33039	1.31625	8.16201	8.32846	4.29851	4.28763	0.983897	11.5739	7.30275	6.70793	14.4393	8.13029	0	3.73371	2.03076	3.06331	5.16729	3.38611	6.24333	8.40671	16.228	9.13688	2.95868	1.00307	0.768144	6.5285	7.36319	0.6551	7.24479	2.35335	4.77214	2.22382	2.2573	17.7241	6.95765	7.65025	2.64733	19.1705	20.2967	6.01122	2.84827	6.98025	4.95802	7.87924	16.0062	6.19888	0.00660518
aldh4a1	35.895	47.3007	52.1143	19.9832	34.552	69.5674	34.2096	32.2918	20.8326	25.8563	29.2724	23.9062	22.7977	20.6382	26.0849	18.207	25.5828	8.16784	27.8057	26.5235	30.6858	19.1669	34.5511	20.7441	21.0563	27.2168	23.5394	33.2501	12.9792	36.0944	52.085	43.6433	46.2177	32.31	35.896	43.3923	24.1112	49.7687	36.8544	37.1612	26.5685	26.0432	21.1606	16.9501	21.8329	30.3618	39.0592	27.6496	5.17246
aldh5a1	1.90568	7.20223	6.40726	9.20128	8.27213	11.6451	0.564232	1.69524	6.96107	1.90408	4.15524	0	6.2353	1.9444	6.26408	3.37483	4.25869	0.0114073	7.12399	6.06869	5.84759	2.42242	0.011657	2.37853	6.15339	1.31094	5.24819	4.77592	3.8302	4.87623	7.9403	7.86431	6.36208	13.871	15.0605	0.147223	5.76944	2.26644	12.081	7.20441	2.94682	12.0172	3.82425	9.97531	9.93357	3.48193	4.49195	6.22697	5.10704
aldh6a1	211.605	188.221	119.335	242.117	285.656	212.324	108.49	90.4186	128.011	133.175	166.208	180.008	118.046	122.903	127.385	182.447	197.218	201.431	147.515	162.159	157.64	190.76	192.143	177.643	311.817	171.809	313.39	767.702	471.421	663.456	300.968	297.813	321.413	410.535	482.152	481.742	293.372	226.881	259.619	302.635	260.831	430.69	183.888	174.515	211.42	399.644	239.982	292.482	296.543
aldh7a1	98.9948	104.909	94.7792	102.039	176.295	77.6376	58.3203	75.8745	41.6684	90.1327	56.4855	58.3706	54.1034	82.5623	77.9464	121.383	86.7037	77.3308	68.154	77.3045	62.924	99.2147	97.5927	112.151	55.6228	63.4539	87.243	187.759	93.0587	141.171	147.769	115.386	146.582	133.305	117.381	225.779	117.667	110.758	115.963	147.649	147.376	190.304	89.5144	103.712	96.2756	182.28	147.328	129.275	146.771
aldh8a1	11.6279	20.5413	21.2184	26.3126	7.36024	0.905605	21.3622	31.5068	33.7511	3.74863	29.2408	19.117	22.1233	24.2003	15.3509	7.91243	6.07421	3.08021	13.6843	11.0091	22.81	4.82564	9.15963	7.01666	12.3989	14.2735	6.93926	8.22107	10.2928	0	8.62755	21.0355	14.6681	7.59428	13.0255	8.11501	23.5947	13.0079	9.15784	15.4817	1.77759	8.01426	18.3771	9.97239	8.93141	2.42709	13.8254	5.23527	7.14141
aldh9a1a.1	100.981	49.4071	44.8143	71.9216	95.9581	112.859	52.7678	28.6003	14.8698	51.7762	59.5246	39.2332	35.765	54.2203	27.9234	53.9223	49.9672	70.1731	51.7841	55.7753	91.9273	107.817	66.0922	73.3745	89.2497	98.0991	101.297	100.844	104.137	124.78	97.5141	99.5605	49.0796	89.2117	116.117	86.8168	73.1286	73.8314	89.3373	84.6202	90.7334	84.1355	122.341	66.8123	98.2683	95.7799	99.325	90.9023	124.167
aldh9a1a.2	65.9591	77.169	50.161	216.031	74.9902	178.131	77.3041	29.3986	24.7941	20.992	131.478	49.7525	28.9856	11.6705	14.8222	21.2306	49.8243	11.218	45.28	27.9268	23.9305	45.6439	17.307	21.92	27.2008	28.4997	45.6717	35.9284	32.971	4.48613	42.0891	13.7094	18.1952	153.202	112.663	31.0832	35.4376	16.4333	18.2782	58.0184	89.1776	16.0288	89.6445	23.9286	76.4406	92.0723	17.9331	38.1994	16.4269
aldh9a1b	23.2569	25.7435	24.5624	81.5482	37.9758	32.5322	14.3786	28.7396	17.8528	22.9653	47.9871	39.2986	26.3086	16.8237	22.4318	17.489	22.8223	33.5499	24.541	18.3079	17.5947	21.8467	21.3508	22.8964	20.8857	91.1399	24.3236	48.5149	20.0512	17.6223	22.8612	31.437	14.1902	80.314	45.5841	49.0023	29.6904	33.6078	20.17	39.6904	44.2329	12.0222	31.7881	25.9273	35.7393	29.3001	29.8021	21.2945	29.7485
aldoaa	147.528	130.639	155.434	150.72	196.803	197.38	175.637	219.409	207.393	413.056	320.962	258.428	106.579	153.539	111.221	269.605	259.393	259.418	108.673	107.313	99.7579	197.573	233.8	206.129	120.122	26.881	134.366	250.356	243.06	287.215	216.331	168.048	227.487	291.222	344.186	307.076	237.486	184.578	225.546	251.104	373.257	286.461	107.778	141.605	176.676	314.163	290.542	363.111	403.281
aldoab	18.4121	16.4905	16.0498	27.8044	45.8088	36.5596	17.6192	14.6922	17.8587	12.406	31.2919	28.7689	21.0833	20.8071	10.8709	17.9356	12.9212	20.3407	15.5021	5.45247	9.60061	27.1945	31.4703	10.4665	11.7794	4.30831	16.4892	34.2087	37.3108	17.7971	13.4187	13.5214	11.1246	25.7001	17.3934	27.1907	18.3066	6.65668	11.8754	26.811	36.033	20.0323	16.3458	25.9306	11.9021	23.6103	26.6093	18.6841	29.7248
aldob	88.3875	114.049	92.4676	28.1058	8.74567	21.2325	58.1241	89.5002	76.4381	0.872469	5.33018	8.51903	50.9143	56.7525	76.0597	13.3833	19.7985	15.2947	106.445	93.2932	106.543	31.6144	38.6605	32.3663	87.0499	204.963	111.02	62.0434	15.8947	94.4924	97.0706	102.675	91.8467	38.8022	37.0641	17.4547	93.4339	107.256	93.0928	43.6668	42.6053	48.0795	148.424	124.662	114.161	19.4603	46.1215	47.0689	36.9408
aldoca	1.9045	8.22567	4.3139	14.753	7.15827	10.2571	4.49582	0.761259	2.97461	3.83119	7.26068	2.8563	0.7873	4.42573	2.57195	0.566203	3.70621	6.08363	1.2268	2.20731	2.92998	2.53874	0.0069048	3.37277	2.87685	26.336	2.53044	1.77078	0.55561	4.8853	0.583944	3.41767	3.98079	2.20877	7.53361	12.2001	2.3437	3.26764	1.79422	6.69227	5.10636	2.00409	1.90053	6.9836	1.9803	4.49484	1.6985	6.32705	6.16101
aldocb	5341.6	4561.2	4690.17	3289.19	6748.38	5045.18	2756.11	2932.89	2997.88	4880.8	2868.11	2516.36	1545.84	1885.33	1570.77	2744.32	2521	2959.66	1786.65	1906.14	1617.75	2425.32	2676.88	2870.93	2136.29	326.114	1954.57	4075.81	3418.29	4245.29	4890.42	4605.38	4976.36	5022.31	5137.45	7132.3	5305.63	5559.19	5551.46	5618.55	9414.29	8003.88	3381.96	3919.18	4469.7	7667.05	6754.42	7134.79	7982.56
alg1	38.8207	34.9828	39.3963	23.4073	59.0058	46.0444	23.518	24.3301	43.6787	23.9317	25.1115	24.8692	46.3595	37.4652	53.6732	63.2322	44.9786	49.8546	42.029	51.1218	38.29	42.8628	25.4389	43.5278	44.6845	47.5683	52.4818	56.5898	36.6484	29.914	64.2217	38.1285	48.6346	26.9763	49.9368	43.427	43.4605	49.9277	61.7548	46.078	56.494	46.0748	64.5087	75.7918	92.3223	57.5502	51.5169	69.5334	71.8043
alg10	12.6533	9.25001	8.51477	8.1255	3.75016	5.81415	12.7301	11.3563	9.92272	6.67335	8.38492	10.5309	6.97701	6.29441	8.69383	2.31919	9.88603	11.1747	8.69123	5.63305	9.928	6.59027	11.1797	18.0483	10.4847	13.5775	10.4162	10.8458	12.509	18.1353	3.04393	9.90467	8.26774	3.27388	5.43709	2.40314	11.2483	8.64749	3.61122	4.58533	6.63585	7.0114	7.68874	11.9688	7.93826	9.02562	9.89081	7.98625	9.17671
alg11	142.674	161.467	143.735	159.932	176.705	162.317	141.234	140.231	174.66	141.8	153.69	93.7436	110.215	122.374	116.921	139.453	145.212	150.569	136.201	126.018	114.214	145.375	120.992	161.492	123.376	120.356	131.858	149.732	144.113	149.124	127.674	192.359	117.261	152.616	137.976	174.63	146.151	158.427	158.38	137.922	144.912	181.291	169.49	153.575	149.881	149.904	223.604	130.062	148.779
alg12	21.369	21.5827	20.2072	19.6714	14.3586	9.85409	17.583	31.5516	23.8183	15.2911	28.1886	12.3884	19.1607	18.9891	18.213	28.0588	45.1037	18.329	27.0264	12.8246	37.9906	23.4165	27.4533	42.1675	24.4583	3.87564	25.4622	12.0077	20.3997	17.8791	17.5984	14.5966	26.2573	11.8842	15.2314	12.6616	28.31	32.3535	13.748	10.5553	13.4262	12.021	13.4459	20.9426	18.8581	25.7984	19.8877	18.6977	32.8274
alg13	40.765	60.6285	42.5763	33.7201	23.9978	44.4369	30.4989	29.6893	42.6896	11.4299	17.8187	17.1849	25.633	23.2146	18.7176	7.23325	10.4572	7.14589	34.9113	19.2231	18.4943	12.4561	9.17219	10.4834	30.8491	15.8698	38.9126	5.61492	9.8964	7.02862	36.8912	53.3869	27.4662	19.4348	28.2647	15.0679	29.5157	32.4159	28.626	16.1216	12.2447	9.01712	45.3481	24.9303	37.7287	14.8268	24.3012	15.0008	3.0657
alg14	3.85277	6.18561	6.41711	5.88727	18.4317	7.32459	12.4903	11.2539	14.8864	11.4766	16.7057	15.3253	10.3937	11.9173	14.4908	15.4247	26.1696	11.2048	17.0857	14.7431	8.18487	15.1292	10.1806	21.5816	11.6455	1.91448	9.6765	6.77897	8.66944	2.21244	16.1471	12.3137	5.41999	20.2862	4.46376	13.6661	18.012	5.51594	11.0547	4.78889	11.7787	11.0177	6.74538	5.9832	5.95479	1.26297	8.28296	8.08268	11.2842
alg2	41.7142	25.7619	53.2272	55.6064	89.6497	50.1539	65.5909	84.4967	47.6203	116.002	87.8226	93.8231	55.874	68.8827	100.211	86.7143	73.87	97.659	75.327	69.316	67.4737	79.0555	58.9769	58.5445	70.271	66.8987	93.494	98.321	93.2455	87.1593	83.0213	89.5309	91.5459	83.8489	86.9007	90.2071	88.9722	63.0098	81.0328	67.6849	73.8236	98.1565	50.9872	104.715	60.5419	95.6709	104.508	57.8288	19.5499
alg3	19.4204	15.4388	19.1486	12.8759	18.9549	19.4517	14.8507	14.837	16.8748	14.3771	8.4093	10.5021	20.2809	7.46972	20.2507	14.9744	7.94731	14.2451	17.0251	9.29719	15.6316	15.9698	13.2241	20.4978	11.4279	18.7874	7.78661	15.521	6.87737	3.8276	14.5519	13.3658	7.97246	4.39317	1.21191	22.4336	10.3118	15.123	11.9776	12.7988	6.87127	10.0167	22.2401	11.967	15.8883	3.56128	11.407	4.30515	15.387
alg5	31.1122	15.4482	5.4394	7.21882	33.9975	27.7	47.1509	45.1918	40.6779	104.584	54.381	45.9115	29.5762	49.802	42.7785	60.5684	66.68	53.9207	34.3287	35.9837	33.165	45.4027	64.0168	37.8833	26.8412	99.6873	40.0479	62.6291	47.6512	59.521	31.1435	26.9206	32.4153	36.5001	19.6562	38.711	19.5711	27.1629	27.5954	27.4153	36.6473	42.0655	25.9954	21.9377	19.8457	27.0431	28.3289	35.784	32.8581
alg6	23.3265	29.7605	17.0376	9.46527	7.39073	14.6352	34.6791	38.334	18.8421	40.2512	56.3752	33.4832	34.9018	38.9838	51.0615	63.4414	50.6909	34.6089	30.21	42.8427	30.305	39.4748	36.6054	55.9356	47.9665	5.91506	41.0851	35.6104	44.7735	34.9677	32.8641	21.3609	19.2381	37.5305	27.167	28.5472	18.2876	9.88002	24.0023	11.933	23.486	25.0388	16.3407	23.9347	18.856	16.992	28.0307	25.914	28.7316
alg8	20.3532	24.6998	22.4083	33.5416	40.1115	35.2141	36.2354	31.2952	35.724	50.8452	27.2252	31.5666	16.4646	19.6364	24.2982	30.4699	39.6908	37.6253	24.8248	23.3582	34.1851	33.6334	31.5176	39.9812	23.3083	13.7493	30.5822	28.0801	32.1684	40.1547	26.566	8.02427	20.2452	20.42	20.6336	22.786	29.6607	29.2918	35.0544	14.9631	28.95	29.0467	20.2083	25.9296	23.8234	19.2199	24.0702	21.3708	26.6729
alg9	82.4738	96.6932	88.4131	158.505	49.0313	204.182	87.1694	63.4201	67.4707	110.211	110.804	124.488	95.507	71.0494	65.2173	95.9164	75.7129	79.3615	71.6356	66.8933	57.9209	96.707	87.4311	115.528	109.807	32.664	99.4986	167.429	166.439	86.157	126.9	128.764	107.517	139.733	156.38	206.431	107.414	110.746	131.667	115.008	122.545	204.325	72.1681	107.702	56.5643	202.398	115.024	144.526	69.8151
alkbh1	12.634	9.26394	10.6425	7.06919	4.95045	16.7069	12.3275	18.2947	27.7988	20.1343	12.5873	15.2944	21.9647	9.5849	12.2412	28.3112	19.9811	14.2552	8.0689	13.6311	7.73598	10.1365	5.09772	5.83293	13.4558	62.3188	11.2192	12.0519	18.0091	5.37682	19.2716	15.6876	20.3832	14.0052	5.56765	21.5684	9.22261	15.1425	10.0902	10.2326	9.40469	18.027	13.4908	10.9689	10.9164	18.9662	12.7457	5.2053	8.22435
alkbh2	5.82454	5.14759	4.28565	12.3905	3.66756	0.493046	8.22062	6.96235	7.94052	7.67136	7.31708	2.82725	8.73845	8.49032	12.1799	6.63963	13.7445	3.07412	3.07723	5.83531	7.14941	8.49014	6.10281	7.96899	8.68068	5.95762	7.08765	3.27199	2.17682	1.45563	6.46437	3.42441	9.16429	2.21213	7.54221	1.27728	4.56607	5.4015	4.60547	1.74596	6.38913	3.00561	3.84866	6.98372	5.96068	0.0801555	6.71614	0	4.1098
alkbh3	2.89063	10.238	1.12891	6.884	3.65672	6.84111	3.61791	3.43814	4.96281	3.82263	4.18784	5.76132	10.7687	4.97841	0.954558	0.910017	6.18344	6.09859	8.66991	8.74069	5.36326	10.9365	12.1935	15.8563	4.46849	9.2432	7.96715	0	7.17158	5.71598	5.52391	5.63152	5.61019	6.4541	11.8101	3.53912	9.19914	14.0564	3.56946	25.7466	6.86614	8.01406	6.74511	6.98124	9.93445	2.375	7.02366	3.48146	1.04581
alkbh4	8.7197	10.2909	5.39654	10.4601	17.5246	13.8554	10.1414	11.2452	10.9107	22.1029	20.8531	9.53323	15.669	13.2242	13.5475	30.2038	23.0417	23.3927	16.845	10.7441	11.7705	24.5254	29.4517	16.1056	11.2258	3.10767	13.9691	12.9653	14.9096	19.7676	14.3604	22.2068	11.2117	11.863	4.47974	22.6169	5.88172	9.81662	10.0853	14.2226	15.6139	19.0284	9.62489	6.97878	13.9033	13.4213	6.03577	8.8816	28.7261
alkbh5	10.6608	22.5701	18.036	7.1337	6.16803	14.1904	12.2586	10.5893	4.95732	4.76444	1.09981	6.69489	9.59701	9.91367	9.13622	14.4127	14.1931	4.09204	5.93957	7.34403	8.59718	6.67314	5.09458	11.3161	9.93907	11.2769	13.2679	4.49381	5.30693	7.26831	7.89635	6.79558	12.269	11.7863	3.36722	14.6711	15.7307	9.75367	7.33133	7.35375	6.75663	6.01085	7.67643	5.98061	13.9012	10.1689	13.939	13.4298	9.21465
alkbh6	5.79164	13.3568	7.50254	11.5813	19.7925	7.69021	19.3792	10.3232	8.92197	14.3573	23.9825	18.2009	13.0511	16.3529	17.931	27.4382	12.3299	10.1929	14.2205	15.5485	13.4487	18.6207	12.207	9.30139	13.646	2.98909	13.9879	16.6918	15.7664	8.79388	12.7098	7.9686	13.739	7.61185	27.9942	14.8384	10.4565	12.0311	19.3315	24.0889	31.0033	19.0308	7.67029	5.98024	10.9166	14.584	15.3423	17.057	19.5044
alkbh7	18.4301	14.4259	19.1817	28.7898	25.9724	18.1907	17.6289	24.4683	16.8656	22.0458	15.717	23.9514	12.0871	21.315	16.9378	23.473	32.5374	24.4132	19.6904	19.9541	30.4407	14.1602	15.2598	10.4946	15.7123	4.15457	21.845	32.8527	20.3259	20.3362	21.6047	12.4446	17.7399	36.3421	14.1976	17.1983	19.437	25.9765	12.8008	16.0765	21.0592	27.042	23.1406	8.97141	16.8723	15.8297	14.4595	28.7241	30.7607
allc	48.5501	54.476	58.45	3.82488	25.1719	57.7786	24.3169	41.1901	51.6284	25.8634	5.32055	9.49295	47.7174	32.3792	27.2644	0	20.243	17.312	33.0677	20.5785	36.9122	3.87985	14.2516	21.7907	34.2857	13.4717	51.0524	22.437	20.9593	16.8697	35.2364	53.4021	39.8765	32.2362	0.147105	22.9664	19.5676	30.3844	36.8931	45.1335	27.7409	19.0326	43.324	27.9191	25.7964	32.8103	71.5037	74.2555	87.1685
alox12	39.807	57.5295	30.9058	27.9436	28.6166	29.0908	52.8427	31.2599	28.7706	45.0528	28.2773	46.9306	57.0314	58.0018	44.2979	34.912	30.8416	40.7035	44.6142	59.2156	53.3998	52.9749	46.7698	29.9985	50.9852	46.2181	45.4676	28.4837	22.3722	50.6693	43.3167	25.8473	42.2654	37.5966	26.1424	29.7654	41.0521	34.7512	47.9604	35.9469	24.0837	39.0627	46.259	34.9032	36.7263	15.9982	39.6338	42.8572	23.5914
alox5a	30.1139	30.8283	36.0853	24.3409	8.63195	11.8171	57.1862	54.0912	52.5983	54.6423	17.865	35.3783	66.834	55.1925	45.77	26.7293	25.9527	25.459	30.9703	23.6759	33.973	2.20163	17.294	18.4084	24.4258	16.341	30.8046	14.1388	29.3205	0.474423	32.2634	19.0809	35.2133	10.8565	17.4372	14.9857	23.9326	18.4905	44.4899	7.88725	21.1077	12.0215	21.1766	37.9018	43.6989	10.3353	3.61165	15.9447	6.17255
alox5ap	34.932	36.0048	35.1535	35.9761	53.1411	35.9279	62.0845	72.3652	64.5026	41.1436	58.5699	79.4867	62.2193	51.9144	37.9794	57.3148	80.2131	33.5994	26.889	18.0439	45.1654	44.7323	33.5496	26.4637	33.3875	14.0303	24.3577	48.7062	33.7261	23.4617	46.3035	35.9224	51.0732	48.3623	37.0014	63.7646	35.4333	35.8351	32.1778	41.4994	44.593	40.0643	27.889	32.9076	25.799	38.3208	57.4511	49.1362	26.6901
alox5b.2	10.7096	9.23811	4.30389	11.3853	0.166741	4.10746	7.91748	3.49094	3.97113	2.86692	0.0257816	0	6.32951	3.67924	1.87388	0.623962	0	4.06032	1.19729	3.00467	2.88909	4.32743	2.03649	0.061876	7.39863	0.659869	1.70994	0.482239	0	2.44107	1.60649	5.36409	0	0.0204917	1.1008	0.0373691	1.19341	0.0335739	6.61182	1.54455	2.59501	0.000668147	5.80523	6.98407	6.95713	0.0764805	1.6737	0	0
alox5b.3	2.89029	10.2388	7.41263	6.88703	2.52025	0.479132	3.88444	2.62951	0.988859	1.90935	3.12211	0	3.4668	5.06738	2.43885	3.30978	8.50893	1.03223	2.78974	3.04306	0.542885	2.53936	2.03489	1.20008	7.54266	1.97522	8.75841	18.1542	6.15637	0	1.44741	6.5933	4.06413	0.0464187	9.57852	0.0852402	3.46258	11.6887	5.56121	0.247871	0.189708	2.00432	2.90455	1.99454	0	5.42601	0.121615	0	0.00121699
alp3	20.4326	15.4123	25.3659	4.85433	0.230601	7.84297	12.6782	11.3343	31.7976	0.895393	3.20079	3.77035	15.1939	15.7455	6.54255	5.74925	0	0.0170049	12.4686	7.23798	16.9634	4.87835	7.12554	4.73005	13.863	2.40604	21.3402	1.56194	10.1774	5.51193	11.1415	27.5344	9.6195	4.40113	11.9509	5.87419	20.334	21.5504	11.013	16.9014	0.381648	7.01314	19.3297	19.9506	16.8837	4.66709	4.76213	0.723817	0.00350852
alpi.1	11.6332	6.20928	11.7407	32.9594	9.64763	11.1436	6.83674	5.24059	1.97847	4.78878	0.0341798	8.67227	2.65354	2.13743	1.19829	0	0.35935	7.08038	2.46964	3.57576	8.17046	6.83011	2.04653	4.59939	0.539211	1.02204	1.65976	1.10715	8.21771	7.6112	8.31106	0.0775916	4.90594	0.0497427	4.34222	5.64124	1.26653	1.16241	8.38747	0.273551	9.96901	6.00906	0.930526	4.98687	10.9379	0.0833561	0.242484	6.32033	6.13245
alpi.2	21.433	16.4174	16.938	1.38655	3.80218	0.752263	17.563	17.6961	19.8678	0.898327	0.0515541	0	11.4891	9.33456	25.7024	1.21795	1.21276	0.0183429	16.1625	12.7508	23.1528	0	0.0189133	2.48559	15.5392	32.9686	20.4692	0	0	0	13.1177	14.3134	8.98287	0.0731368	4.41277	2.44278	12.4353	16.1154	21.4605	0.414584	0.313737	0.00178674	25.1532	21.9458	21.8541	0.154996	0.470959	0	0
alpl	333.906	395.936	388.504	326.849	254.114	337.266	276.768	258.757	277.862	162.826	241.533	195.229	331.781	365.401	439.761	376.534	233.031	229.961	178.709	161.003	148.664	113.308	86.4402	96.44	185.95	120.709	184.459	146.928	104.695	93.4227	287.553	345.73	331.374	241.877	268.313	275.252	307.013	269.137	314.025	309.674	224.087	275.444	263.844	294.188	262.045	303.064	358.668	238.837	237.041
alx1	5.79752	11.3034	15.8687	13.7556	1.4402	9.07503	7.32037	5.12292	3.9616	1.86136	6.29762	24.136	3.48644	8.38377	7.8501	1.60938	0	1.03084	4.86252	2.05034	2.72251	6.00942	6.08657	0.0886164	9.04733	18.3533	6.90261	20.8857	6.07975	0	0.626446	4.44746	1.48524	12.6171	2.2144	0.0831378	9.05917	5.46563	3.61132	13.5421	7.84907	3.00646	7.68518	6.97894	8.93181	1.30117	15.0771	17.149	3.08577
alx4b	13.5912	37.8857	11.7294	2.56704	5.00293	4.5933	22.3083	8.66323	11.9112	5.70804	7.34861	2.81162	9.74976	5.60711	10.3291	0.285486	1.92655	12.1786	5.36317	5.09354	10.3955	4.11451	4.07558	4.63995	21.0751	1.52439	7.94079	0.994278	0.527523	0	12.0818	11.1626	3.80285	5.4474	15.0986	11.3777	14.6463	12.9445	14.8483	7.37385	4.2809	0.00181505	7.68484	23.9446	15.8932	0.140066	4.69194	4.32991	2.068
alyref	165.976	166.618	178.835	191.17	186.243	162.644	228.242	269.972	233.194	445.619	351.291	269.901	221.282	278.118	261.568	467.469	445.192	491.389	241.43	313.954	261.13	469.765	481.882	483.498	286.269	136.294	226.061	332.947	379.175	517.802	178.079	165.703	192.775	188.087	186.826	218.024	196.379	150.935	224.695	199.491	282.557	200.323	141.518	179.504	213.414	209.525	195.859	203.283	422.785
amacr	1.94663	2.05055	1.07636	2.26822	0.0482966	0.152691	3.61979	3.43898	2.97334	13.5649	0.0321994	1.88179	0.787718	3.61716	2.57418	4.22661	3.70966	2.0415	1.19384	3.83632	1.28573	2.51767	3.04686	2.3074	2.26603	0.623003	0.80787	0	0.660665	7.83397	1.64571	0.0241259	2.56973	0.015562	0.0178046	1.14464	1.23811	6.42042	2.73715	7.90972	2.73028	0.000997939	0	7.98506	0.988911	0.0536889	5.21386	0	0.0066612
ambp	416.385	498.814	410.968	500.722	607.41	882.735	59.4412	119.376	75.4085	123.617	96.2215	183.903	241.572	369.38	266.622	187.523	150.998	339.797	337.701	455.638	471.066	398.889	509.351	789.3	317.671	180.457	976.681	1017.1	671.775	1164.56	399.929	394.116	468.78	731.834	796.018	810.557	535.523	511.214	631.611	813.132	717.523	1284.06	485.355	398.898	339.463	413.564	606.897	493.92	811.667
ambra1a	97.0522	112.1	102.212	111.251	129.191	98.4716	94.1324	97.6905	92.2936	73.7644	69.0328	37.2487	87.6311	76.2108	84.8675	75.6712	53.7353	62.0746	95.7512	85.5743	81.6994	78.9318	67.1131	80.2527	100.346	91.9326	79.5083	50.3928	86.2634	40.4134	86.3839	95.0063	93.3233	62.3892	54.402	57.2342	78.7414	86.7614	83.826	78.8275	58.209	61.0996	103.074	106.709	88.3434	85.6241	60.0801	53.3373	88.1705
ambra1b	109.677	91.5583	93.7299	108.989	132.789	161.109	98.3971	85.3121	70.4488	93.8941	95.1497	115.858	88.4087	63.7555	85.9383	105.89	87.8369	97.6666	96.1537	86.1192	92.2725	99.1115	124.018	99.7265	89.2114	51.4947	94.2541	148.743	126.996	127.197	84.5373	91.819	72.681	112.815	114.002	124.337	80.0254	96.5964	85.5819	137.056	94.8762	108.174	79.8959	68.8067	84.3664	132.787	109.172	125.81	111.832
amd1	1516.18	1281.48	1371.1	1921.3	1746.41	1502.32	854.775	895.431	772.039	1074.08	868.916	1251.08	319.396	361.529	372.924	398.994	520.432	557.525	372.576	385.621	389.362	343.475	467.658	451.517	413.324	213.786	438.3	869.545	818.607	910.294	788.363	605.616	712.613	1089.71	1182.66	801.693	803.649	650.091	743.951	920.772	950.348	1181.9	416.91	433.799	583.646	954.15	796.117	1158.35	1006.68
amdhd1	17.4671	35.905	24.4175	11.7503	2.705	14.7198	17.0293	17.4407	25.8144	10.4972	14.6541	11.449	11.3878	13.7091	10.5396	2.66045	10.1425	17.2704	4.24078	9.39573	6.01639	18.6825	16.2553	22.6121	21.7498	2.80961	15.8171	6.49699	15.8273	3.79011	13.5589	14.5392	15.4416	11.8542	19.4558	7.02328	21.4612	10.899	22.243	12.9836	11.9619	1.00422	22.2093	7.9749	14.8898	8.02639	23.368	7.89886	10.2708
amdhd2	6.79043	11.2794	10.5832	3.61712	3.71988	5.6724	5.6101	10.4258	8.9271	11.4986	13.5701	16.3222	11.272	9.6418	12.3273	16.9791	22.1124	23.3778	12.8624	8.61913	9.75552	12.585	10.1762	22.6139	10.3796	32.8122	9.47264	11.4266	22.2039	12.9397	9.59415	8.96743	5.49729	7.55658	9.76877	13.5539	5.76199	3.33465	1.74633	16.0522	15.0461	1.00357	12.5286	3.98525	9.92373	5.77142	17.8299	16.1717	18.4384
amer2	131.979	136.812	162.892	207.333	220.493	195.926	149.042	167.118	144.872	242.424	266.586	328.407	224.907	227.691	221.39	297.917	310.906	268.599	329.876	280.713	362.412	399.098	372.1	404.521	359.746	204.188	392.144	462.12	499.024	482.384	281.228	181.463	244.531	308.405	345.283	229.62	213.586	270.204	211.708	238.345	303.94	379.608	194.516	159.557	163.774	198.318	249.399	239.003	302.726
amfr	96.0925	77.1591	79.8872	98.5109	150.256	80.8547	87.7768	83.4924	86.3271	153.369	129.624	118.7	64.5809	76.5446	82.3389	161.268	125.41	145.468	74.0649	112.029	94.9867	127.741	180.928	110.076	98.3875	63.5939	108.297	122.33	109.626	135.409	98.896	77.393	101.108	108.585	153.052	183.535	108.543	124.81	119.673	127.717	157.702	139.224	97.2358	93.7391	107.199	127.274	140.172	126.628	154.956
amh	6.76959	18.4578	11.6963	12.6796	4.95771	7.63493	9.09524	9.71515	3.9642	1.87076	11.4297	0.907578	14.4781	1.88416	6.10935	2.04405	0	5.08589	9.90675	12.3742	4.09316	3.23348	2.04991	2.42507	4.47756	9.15536	14.4022	0	4.6489	1.43943	13.9706	5.65714	7.26888	6.47222	1.1915	9.08129	3.48826	5.41452	6.48607	9.39742	4.04168	0.00124749	10.6719	3.98819	7.94877	3.43659	1.74569	0	0.00459102
ammecr1	82.5094	66.8688	84.0842	75.3717	115.925	49.2907	89.4632	84.4557	75.413	139.986	77.4024	69.8337	80.3809	84.4034	78.9395	133.155	133.236	187.16	97.9095	120.095	83.4266	185.938	110.829	187.703	112.7	84.0929	117.834	128.256	132.295	231.923	89.3302	118.579	102.83	74.2487	90.2064	158.431	105.1	125.868	120.618	76.6544	188.803	108.175	100.145	84.7641	127.061	99.1745	71.4772	127.591	212.411
amn1	53.3789	41.1678	63.8405	100.315	56.9562	19.4503	30.0965	43.6026	53.5972	25.819	36.609	43.0865	36.8284	38.6537	44.1236	9.89917	18.7002	43.7269	27.7862	29.5596	42.5042	25.1513	10.1969	26.3858	50.9364	31.0838	33.3322	13.9796	10.5937	11.098	49.8454	43.5451	34.8169	36.533	28.2998	13.9643	47.6814	25.021	35.9466	39.7841	26.5126	13.0238	33.704	37.8966	26.7951	27.1277	54.3902	19.4616	53.3096
amotl2a	37.8614	28.8167	44.6512	24.5089	27.4426	48.9266	34.2959	42.9801	30.767	11.4278	17.8223	17.1816	28.2136	25.2335	18.4949	17.2755	13.4959	8.16572	87.9063	94.1684	66.8384	39.2519	44.7527	46.0042	83.4597	107.405	90.9531	44.8331	56.9635	62.6053	61.7981	55.8531	58.5324	22.6951	38.0672	29.862	54.6775	38.0302	59.9535	41.7254	39.6393	32.0533	87.7728	29.914	50.6257	30.5719	30.3071	40.9631	15.4239
amotl2b	62.1305	69.9118	9.73308	73.9958	37.0267	90.9573	45.2616	25.9806	22.8131	12.3691	85.5166	39.2435	13.8239	27.8155	31.9997	19.9871	23.9394	38.6338	28.0227	17.4972	22.726	19.2361	23.3827	24.0497	26.3477	14.2427	36.7368	41.4894	7.36136	60.069	17.9949	32.5557	29.7648	47.258	81.138	42.2564	45.5518	23.9786	26.6213	49.6957	38.1696	39.0627	35.6031	12.9583	85.3924	22.7419	57.7225	48.1731	14.4037
ampd1	6.81872	8.18956	8.42427	0.106609	0.12354	0.41057	3.81353	5.3723	5.96462	0	0.0221461	0	3.52709	2.03201	7.28283	0	3.73892	1.02802	2.02125	1.40001	1.33105	4.36897	0.00651935	2.2846	2.36683	0.408577	2.6876	0	2.4405	0	0.738594	0.0316057	1.63104	4.19991	0.0233099	1.16247	2.29532	3.23118	0.878406	7.63729	0.121777	0.000734924	0	1.99454	3.97735	4.36736	0.121564	0	0.00237438
ampd3b	56.2782	69.9327	70.2506	66.0815	61.7707	79.7736	39.8512	48.8404	38.6983	43.1138	48.0799	37.3069	49.262	25.4072	28.2796	39.7148	16.8221	33.5737	45.0499	23.2869	29.6731	42.9669	32.5387	35.5331	65.3499	55.1204	49.7417	85.8742	53.2265	11.783	32.4819	53.703	28.0429	88.9787	57.5285	44.6102	44.661	39.1773	30.2455	127.05	77.3337	44.0727	60.6664	40.8838	28.772	82.0743	101.05	48.9477	52.307
amph	1136.66	1099.41	835.686	1103.25	1160.3	931.684	630.98	604.579	592.433	456.034	586.573	428.77	443.823	492.838	520.187	409.862	440.52	400.875	451.778	544.271	560.76	451.01	554.082	563.867	641.813	260.505	605.3	679.057	620.232	645.232	736.51	811.342	690.019	731.912	670.19	799.315	763.678	799.749	801.091	766.051	780.691	904.455	483.372	643.224	550.89	697.443	863.972	932.667	870.185
amt	14.647	5.15009	5.33677	2.46029	2.53685	3.9868	3.4198	6.93942	0.982645	6.69476	18.6678	8.62447	5.99219	14.4543	4.14978	12.0267	11.4446	18.2848	13.6902	8.67138	5.31196	10.8867	18.2752	12.5857	11.4898	15.0383	7.80869	2.99943	5.27131	15.7938	15.5318	5.69052	12.3076	1.1756	11.8884	5.81864	8.05918	12.9652	15.7657	7.43244	4.3103	10.0162	3.84134	6.98291	3.9686	5.59791	1.73452	4.44723	6.17015
amy2a	234.009	309.417	311.558	1.50998	1.59843	12.6372	218.387	276.048	212.388	1.82124	4.29056	2.77204	188.667	171.712	248.292	4.72116	1.47857	9.20031	181.472	183.165	206.832	0	7.15765	4.93111	222.11	793.16	201.769	1.33745	4.17844	5.25264	160.959	246.654	239.969	5.55379	0.177316	3.75632	274.37	241.656	229.55	14.0001	7.34854	9.01855	359.422	284.226	277.956	7.06959	5.24124	1.53639	8.21465
anapc10	7.74143	16.4244	5.39963	11.5943	10.7189	16.9609	6.52419	6.91669	8.93196	7.65589	14.5607	4.74798	13.0018	26.6615	20.5317	22.0624	12.807	22.3771	14.1476	15.4849	10.3952	13.378	20.318	17.149	16.5002	4.13635	20.9572	24.17	28.4415	20.3401	18.699	7.92915	12.1599	1.18769	18.3369	10.3252	7.01339	17.2981	10.0744	20.8692	9.45767	15.0237	12.5285	9.97164	4.9539	7.97628	16.5431	14.3393	10.256
anapc11	22.2902	43.1693	19.2541	24.4952	34.415	61.8875	38.2338	44.3734	33.7309	61.3595	69.9795	44.0115	42.6838	45.8271	37.7264	130.848	112.676	97.6561	49.7947	46.8731	38.6132	105.365	76.2437	92.6344	41.4055	7.26515	53.2351	85.0296	74.639	62.7784	34.9491	30.3709	42.8511	38.744	46.7129	88.5674	36.6861	63.9542	33.9664	57.2471	68.0994	53.0855	28.8304	35.8977	38.7042	68.5822	88.2731	53.4918	108.741
anapc13	49.5074	43.2059	38.3697	36.0699	59.1556	56.5657	44.9241	47.842	37.7002	101.712	53.3325	40.1574	65.4685	75.8511	75.0088	145.103	135.27	137.332	95.3789	71.1748	57.04	125.271	141.296	153.323	71.0894	8.31214	53.9877	99.82	120.254	105.309	62.3755	64.8516	48.4817	64.4497	40.2828	58.2334	53.8208	55.4393	46.8403	90.1159	112.637	107.17	70.2755	51.853	65.5059	82.2555	126.786	92.7684	112.874
anapc15	30.078	26.7613	35.1227	38.1785	35.5697	35.5829	15.1933	16.4021	15.8684	42.2544	35.4907	26.8059	23.4284	40.4537	38.1515	66.614	50.7151	50.8644	31.3808	38.0778	35.1796	53.7772	70.1278	82.1835	41.697	6.09061	26.9283	53.2414	49.5202	44.8787	32.6731	25.8605	25.7221	41.8759	33.6956	55.6699	23.049	32.6277	23.8205	69.2305	34.4532	70.1088	24.972	32.9056	37.7115	80.8355	78.6193	52.6015	35.9287
anapc16	55.2847	80.2326	69.2522	91.5475	114.876	123.666	69.2736	70.444	69.4572	125.585	88.8798	109.155	72.4571	140.423	114.991	142.638	125.8	142.429	84.3061	104.562	97.1133	145.464	150.45	137.46	115.792	26.2379	122.24	161.61	158.367	172.947	82.8523	98.5568	115.012	113.927	137.867	131.239	106.246	121.546	102.148	141.759	130.275	137.22	130.959	107.7	92.3028	150.926	144.685	182.917	165.238
anapc2	15.5362	10.3066	25.4017	3.72926	21.1119	7.96546	21.4815	24.4689	17.859	10.4813	27.1384	19.1335	26.2814	19.7339	20.983	27.5414	31.0275	21.3745	25.5576	14.308	28.3414	42.2226	34.5597	36.5806	20.3418	4.45844	23.5789	23.3174	23.4829	33.6706	23.2063	22.375	17.7047	25.7508	20.6524	18.3426	24.0041	21.7466	16.4846	21.7362	25.0449	42.064	14.3916	25.928	35.7422	28.1526	35.0637	20.416	27.7035
anapc4	44.6414	52.4427	45.7881	41.8047	40.4575	61.6406	51.0069	67.2252	68.4816	57.5046	38.7304	22.8915	48.1259	43.2791	57.7496	46.6347	35.0643	66.1109	70.2655	63.6607	46.7912	31.6995	52.8657	39.1019	38.4534	72.6303	47.152	52.263	46.1612	34.8372	48.9067	56.8775	41.3353	39.7662	14.2891	32.0725	45.7183	43.455	40.4521	68.2829	38.4668	66.1046	68.418	37.8926	59.5604	39.5496	52.5163	49.9035	63.5608
anapc5	20.3899	25.68	24.4266	8.3473	13.2166	19.582	22.4662	18.3286	20.8449	20.1462	3.217	12.4117	18.3361	40.1151	12.1478	15.5208	15.9573	20.35	8.70593	13.5101	23.0874	4.86246	1.04041	5.86109	22.3169	3.28698	5.03809	10.7214	9.97442	30.7465	20.2216	11.259	13.7488	9.73465	10.9155	17.0524	11.4786	15.1695	17.5565	10.3198	24.3111	2.0059	17.3778	12.9647	22.8487	5.7832	10.111	1.60719	16.3683
anapc7	21.4116	12.3444	9.62141	5.98827	15.3278	9.41708	10.3533	11.3548	9.92265	10.541	5.27604	12.4649	16.6381	23.9197	19.3762	9.34668	14.2938	12.2215	15.2388	17.374	15.2171	6.56795	5.10298	3.63493	12.8809	30.3496	12.2105	1.51048	16.6251	9.65482	15.3507	9.01967	4.60207	20.2679	17.2673	1.35197	12.5536	17.2714	12.8988	3.47636	8.15745	17.0258	15.4556	6.97871	15.8921	4.65076	8.67134	7.96497	6.12085
and1	36.9241	25.716	30.8387	14.1344	29.6014	20.2361	24.6102	22.7073	24.8148	22.0514	4.26662	17.2114	29.0718	19.1773	25.4302	8.10731	17.9118	19.3336	22.9476	35.0345	30.7893	18.3436	17.2996	21.8386	26.7261	4.1466	27.1938	29.2313	9.0469	18.6629	11.7878	14.6112	27.8934	14.0177	23.8042	11.5573	8.24181	33.5271	37.9115	16.2125	28.7689	17.0289	26.9761	31.9148	29.7836	17.0209	22.8071	15.026	21.5397
and2	2.92822	0.00906543	5.21179	0.0468298	0.054107	0.171701	1.4145	1.72587	2.98014	3.86736	0.0168612	0.940394	0.874919	0	3.93967	0	0	0.00276539	1.28309	1.43194	4.6879	0	0.00568945	2.26744	2.30206	0.539498	3.58333	0	1.52111	2.48	3.36459	4.32543	0.743876	0.0224367	0.0256784	0.0409373	0.0697498	5.34554	4.65714	2.8944	2.6746	1.00261	0	9.98074	0	3.37258	2.88777	1.72921	0.00121401
and3	0	1.03618	0.020447	6.57293	0.0550645	1.79401	0	1.84302	0	0	0.00325324	0	0.868371	1.5009	0	0	2.83716	0.00317601	0	1.54716	0.668101	0.826808	2.02516	0.0251444	0	0.0469926	0.912587	0	0	0	0	4.26835	0	0.0134942	0.0154374	1.13657	0	0	0	0	0	0	2.93024	0	0.992932	0.0187	0.0524154	0	0
angel2	29.1112	26.7555	34.0482	24.4613	43.6458	28.8031	26.4529	26.0433	46.6528	41.2407	20.9655	29.6588	32.353	48.8466	45.3546	26.4275	30.501	23.4206	41.5093	43.712	31.8487	43.8074	28.4794	23.1011	44.3902	13.7586	28.8081	23.8075	25.7387	31.8132	30.1677	30.3255	41.3158	54.7137	41.2704	42.2345	37.6419	31.505	37.7689	37.232	36.8276	29.0478	34.6568	20.9382	46.6592	22.7023	45.1157	50.9633	32.8123
angpt1	2.88963	5.14673	5.32909	7.99417	7.03953	3.92868	5.04513	10.6052	14.9052	8.64573	0.0422793	0	7.04423	8.02677	4.47439	5.97256	4.65025	4.07921	9.45376	13.5246	13.801	10.964	8.14016	0.160267	6.95892	1.36467	4.32889	10.1771	2.15682	2.28569	0.629412	2.29123	6.71688	4.28264	5.37579	1.23894	4.47432	1.131	1.81243	2.87138	1.45625	4.0057	5.77719	1.99184	5.95589	7.80901	5.69947	6.25475	0.011968
angpt2a	7.76472	12.3047	7.45819	3.62975	10.5401	2.56755	2.75135	7.94796	2.97164	2.84338	5.23169	9.63309	3.46324	3.47046	3.16799	7.00091	4.18749	3.05968	11.2693	4.22116	6.33147	5.82299	4.07958	9.08725	8.46017	1.70272	5.1838	12.2341	1.2967	6.50149	11.2875	4.59764	6.345	4.37819	21.4314	5.82141	9.14765	4.43287	6.3871	13.8863	8.01504	14.0207	10.6215	9.97408	12.9147	6.79667	3.25387	1.64231	19.3895
angpt2b	0.96602	1.03226	3.13746	0.036704	0.0423867	1.70118	3.14215	1.74388	2.98146	0	1.05712	0	2.64926	1.3249	2.7275	1.30909	0	5.06449	1.22337	0.586447	0.539997	5.26347	4.05397	1.20153	2.96789	0.975957	6.24187	4.96511	3.93552	0	2.33055	5.49072	0	1.12186	2.20295	7.73011	0.0736794	4.30598	1.80341	4.16405	2.69364	5.00693	4.81402	2.99018	0	10.9857	8.07404	1.68735	0.0164664
angptl1a	12.6426	14.3621	12.7208	1.37194	8.35601	4.34013	10.6843	6.97722	20.8762	0	0.0419627	0	16.2286	4.12428	7.46515	1.38346	1.33686	4.0785	5.27478	6.61883	11.0504	0.641078	10.1501	5.775	10.4779	67.691	4.17437	7.19392	9.23025	0	6.31695	12.1569	8.12405	5.41675	9.72622	2.44323	13.5021	13.9763	5.46679	5.98997	0.300656	9.01429	8.68726	7.9789	11.923	1.26981	5.79759	3.4713	0.0126016
angptl1b	0.959984	1.03807	3.1602	0.0532227	0.0615127	5.83636	0.809038	0	0	0	0.00164855	0	1.8324	0	0	1.1557	0	0.00187554	0.552615	0	3.06207	2.59869	0.00491365	2.25075	0	0.866678	3.50517	2.67714	0.61484	9.47617	7.32544	3.42395	2.26426	3.26914	2.24352	12.2188	2.26155	0.0284075	2.79514	0.120469	1.37749	3.00403	1.92273	3.99127	0	3.31765	2.7465	0	4.08174
angptl2a	1.92649	4.10716	4.23981	4.57193	3.55528	0.329013	2.34081	0.841745	0	1.92596	1.05241	0.949139	4.57683	2.24276	0	0.262201	0	2.03084	0	0	1.62633	0	0.00109197	0.00876725	1.65392	0.13949	0.888326	0	0	0	2.47388	3.27056	1.61662	1.09148	0.0256708	0.0409251	2.29224	1.12285	1.82286	0.154556	2.61684	5.00624	0.945998	3.99103	5.96827	0.0496664	1.53281	0	0.00663525
angptl2b	114.547	65.8633	89.4613	145.773	138.583	77.5655	90.2297	109.004	79.3841	96.7844	54.4392	97.6472	131.335	154.082	109.631	92.5229	122.129	134.295	78.3167	71.7272	91.5867	33.3439	31.545	49.3889	132.243	205.31	73.2516	32.9216	70.2499	65.7571	91.8769	99.5561	67.8476	90.2804	104.215	80.0034	94.685	72.7575	93.0262	125.373	54.4139	68.111	142.553	166.545	98.2627	73.4258	99.6424	123.039	45.1754
angptl3	2.9196	5.10622	1.09113	2.31783	0.0708132	0.227169	7.04186	2.56953	4.96587	0	3.14338	1.89135	5.24823	14.5452	7.54057	1.98412	1.3687	0.0140257	4.62803	8.33986	11.219	0.659114	0.0141241	7.92552	5.12614	7.61918	13.3002	4.5297	16.2102	0	5.50847	11.0465	8.167	8.56415	5.4663	1.30349	7.98922	12.9007	9.23649	7.2512	4.21876	4.00795	11.6837	3.98933	1.98126	0.0732473	0.211816	1.7161	0.00460182
angptl4	39.8136	37.0172	49.9226	29.0617	28.5884	17.2517	27.4657	37.7019	31.7627	13.3562	11.5718	21.9998	40.4917	17.4679	37.5161	18.8993	6.9981	39.6508	54.2566	44.0889	71.4979	33.3932	54.8971	49.3178	24.829	37.9523	40.3121	27.3149	18.5034	37.6077	22.3987	24.5644	16.0528	5.51124	23.8631	32.8581	19.4694	23.8597	20.2293	16.1538	26.1749	27.0425	18.3045	8.97176	13.8925	15.8028	19.6894	23.3027	12.3346
angptl6	19.4262	26.688	28.5997	11.7244	7.38302	2.99515	9.45175	22.0685	16.8774	0	13.582	10.5116	17.9798	5.59621	9.5612	1.3091	0	7.12047	2.99568	14.5099	16.3579	3.17654	8.13364	1.32821	22.8849	2.30011	6.90551	5.16857	11.0385	3.00616	27.8398	9.04927	8.74117	3.34082	8.76298	19.2349	21.3917	20.4579	13.8389	10.2213	3.08858	2.00577	19.3279	18.9525	13.9003	4.66885	10.0747	0.723077	0.00563088
angptl7	70.8949	43.2171	51.1111	60.1975	31.1289	63.7116	49.7334	55.9163	41.6782	35.4265	30.3674	33.4693	37.7455	45.3764	41.4554	14.5815	24.3903	17.3205	41.7816	43.9443	27.6168	19.1258	18.3215	27.5573	30.2757	42.3225	51.8509	25.1827	18.503	20.1453	41.4597	51.4309	51.1037	26.9764	54.25	46.8143	42.113	36.8703	34.9973	31.6682	26.5677	28.0462	46.2283	49.8637	34.7353	38.3743	44.0263	49.0731	28.7087
ank1a	145.588	216.96	173.492	118.382	167.267	130.853	64.74	84.4258	151.848	61.2605	121.241	89.0019	98.272	65.4474	69.4699	64.0539	61.2121	47.8392	94.064	123.365	134.683	99.0959	86.4285	73.5223	101.399	82.0167	121.433	92.4052	157.746	119.772	159.908	130.966	127.916	120.411	144.439	127.94	128.975	118.304	111.377	107.843	123.776	156.25	124.197	129.641	108.185	175.683	178.53	181.958	119.05
ank2b	205.788	209.796	205.435	209.717	155.592	173.448	92.5358	105.532	85.3418	70.8731	58.6086	88.0655	112.133	119.188	126.126	69.6016	77.3105	70.2216	126.033	167.036	141.561	93.0755	118.955	98.7007	176.086	89.9937	201.162	91.5642	129.944	106.545	227.095	133.31	192.821	203.089	174.883	139.453	191.747	151.984	200.762	182.199	145.093	223.358	198.384	199.45	177.675	160.074	160.651	213.13	152.9
ankar	18.4479	14.4126	21.2465	27.5206	5.05483	14.624	1.80277	8.64718	15.8869	16.3445	10.4603	10.5256	12.3625	6.96451	6.38512	2.76551	5.02369	21.3057	8.16791	4.18534	10.1506	9.3099	8.13189	4.69456	15.1713	41.924	16.6413	15.8545	3.54179	4.58675	14.4484	22.1356	10.4352	9.71907	6.61522	11.46	5.79769	6.55104	12.0495	17.5483	4.24225	3.00673	24.1537	4.98213	7.93267	12.4363	18.1304	15.1769	17.414
ankdd1a	49.4802	79.1606	64.926	60.2894	28.8226	87.9261	84.5098	80.2063	82.3697	55.5355	46.0668	69.87	89.3371	76.1004	98.1858	79.5596	76.9354	64.1129	73.3812	67.9119	90.7663	51.1203	47.7995	43.7255	58.7463	15.2808	49.0027	24.2626	52.6993	33.267	44.6848	60.3112	53.5471	44.0867	42.3961	35.5319	44.4023	32.5864	34.9786	33.1312	41.9515	27.045	46.2386	33.9046	74.4693	38.3464	19.1729	32.0029	32.8228
ankef1a	21.4329	6.19844	16.9381	9.32779	3.80229	4.45027	6.63028	9.68861	4.95757	1.86803	6.28259	10.5759	7.92384	6.37986	5.13733	8.20949	3.89746	7.12005	5.1855	10.5162	14.8162	3.18063	4.08214	8.02325	11.7347	7.11859	7.89559	7.61334	1.29211	4.77636	8.12294	2.3481	7.36871	2.22056	9.67616	4.62625	5.6717	6.4657	4.59657	1.76802	2.81722	6.00907	7.72294	4.98536	14.9117	3.46871	0.311035	2.57431	1.02569
ankfy1	186.357	145.046	180.996	242.083	224.168	229.727	160.315	170.68	165.718	214.646	215.365	183.772	154.042	131.492	146.045	204.61	149.116	181.094	142.902	151.917	134.168	146.146	169.775	147.87	132.429	66.4495	191.405	212.602	172.368	132.659	154.067	172.362	152.162	183.769	198.716	179.275	172.41	164.984	171.239	183.636	196.084	217.349	199.32	232.359	232.271	251.195	242.581	174.63	297.578
ankha	138.874	112.073	91.5448	66.2261	66.6376	58.1508	57.0894	48.7675	62.5254	26.7601	48.1047	50.7321	80.9135	47.7233	60.5935	17.8828	27.7091	42.7379	36.0541	38.5366	43.7381	19.96	31.5182	18.5373	54.6088	111.799	69.1789	30.4295	24.6706	27.3935	70.3042	78.2812	61.4678	71.9985	67.3526	60.5957	51.5079	80.2485	83.8581	75.8736	74.9456	45.0747	66.4476	68.8107	54.5885	68.7078	73.6107	55.2044	57.4648
ankhb	171.776	182.062	168.264	309.191	297.573	246.011	242.542	242.147	222.282	262.537	218.554	274.728	195.231	166.461	204.522	166.447	188.367	206.531	167.711	131.972	122.821	114.142	132.169	130.686	218.291	297.751	165.858	154.133	146.974	210.201	139.589	156.76	178.97	225.626	223.667	171.339	188.273	166.033	150.052	155.066	147.61	191.307	200.33	163.548	215.404	134.192	139.422	154.183	219.59
ankhd1	791.078	759.019	784.572	1009.33	1027.39	1034.27	828.934	837.072	759.14	901.597	850.086	1133.34	687.107	830.941	999.223	914.933	770.871	818.012	720.822	865.082	864.889	766.924	875.349	802.33	784.743	1492.42	778.132	785.015	822.883	820.192	879.449	830.479	992.238	908.178	1054.6	982.048	929.207	964.703	1051.57	948.232	867.722	1275.05	927.351	1013.21	751.396	980.24	1061.54	1058.24	1005.66
ankib1a	220.312	261.239	231.051	301.289	306.068	392.999	551.711	515.65	564.646	526.004	466.368	591.548	645.195	570.221	483.907	769.408	737.006	566.714	798.385	882.975	816.657	638.356	585.617	613.298	432.096	183.067	422.851	359.69	386.136	286.583	353.187	298.845	315.068	325.64	312.814	267.31	302.437	219.274	306.661	349.486	196.534	274.442	298.531	334.08	206.453	333.425	286.747	259.373	204.236
ankk1	0	2.04504	0.0134596	1.16067	1.18673	1.65371	0.647519	3.61565	1.98605	0.947884	1.05499	0	0	0	0	0	0	0	0	0	1.55356	1.76969	0.00212564	0.017107	0	0.231136	1.80137	0	2.53855	0	0.764747	0.024332	1.66609	2.11662	1.08989	0.0285845	0.022546	1.08105	0	3.7006	0.0455568	0.000281556	0.958446	0	1.98776	1.13385	2.59092	0	0
ankle2	18.4257	34.9133	26.5745	24.298	7.44462	19.9104	26.7771	29.7509	16.8637	17.2141	15.7273	26.8258	36.0511	24.1179	24.3805	23.7008	15.7316	32.544	25.363	26.0784	16.9167	13.2822	15.2619	19.4964	18.1295	11.6532	25.4557	9.85426	19.5789	26.2798	13.477	12.3913	22.0757	14.0028	15.2239	18.2247	18.2132	23.7513	18.4485	6.35668	12.0681	15.0245	21.2248	13.9606	28.8051	5.82361	8.9709	12.4162	17.431
ankmy2a	80.5852	50.4237	79.7971	87.8998	35.9142	72.9856	33.8279	53.2664	34.7271	30.6189	49.1154	46.919	33.1902	33.2924	34.906	40.8568	59.785	31.5532	47.611	38.2663	34.6403	44.5646	40.6684	39.0048	53.1074	33.2889	42.734	54.3513	50.1294	51.3485	63.0892	62.6868	50.0532	54.8559	69.4869	79.7986	38.9011	53.13	51.5936	41.7801	52.5202	39.0639	50.0542	51.8557	59.5568	49.651	76.1473	58.8387	67.6924
ankra2	37.874	27.7824	17.1282	50.6536	26.2243	30.4938	29.3585	32.152	25.7922	60.4556	42.8513	36.3631	30.5035	28.1138	45.6965	42.2254	52.0495	60.003	38.3599	48.66	54.1211	56.3759	36.6158	54.9498	28.4488	32.9143	40.1057	67.8239	46.1806	58.0024	54.3411	44.8352	48.5362	48.3885	45.663	69.4799	40.0183	34.7986	48.8218	25.0438	65.2898	55.0874	34.6538	33.9052	37.7184	52.7768	32.8674	34.7284	72.8268
ankrd10a	63.0808	55.5601	55.4078	54.6081	101.691	86.7023	9.2196	18.2571	16.8662	23.015	28.1702	22.0285	23.536	21.7873	27.6606	38.807	40.1751	28.4926	44.0929	32.9713	27.3509	68.4429	37.6239	39.0137	27.8133	20.543	38.4436	54.0907	37.5907	34.9832	30.2019	34.7354	38.0612	24.8094	43.4042	54.5825	49.175	43.49	50.5992	71.364	63.1087	71.1132	55.866	72.8038	56.5815	26.1269	48.3541	41.8245	91.344
ankrd10b	32.9973	31.8905	42.5264	16.4862	41.3968	38.9242	13.9688	19.2523	18.8592	16.2928	11.5346	11.4543	16.4987	16.7846	20.2932	42.0833	17.6743	33.5546	23.1508	14.5018	15.3961	24.449	33.5161	11.6458	21.8244	13.2122	19.099	41.8482	23.4021	31.0618	43.0259	47.0348	34.6116	56.9238	51.0445	63.7982	27.5263	42.2811	34.97	48.3073	26.6428	41.0656	54.8998	61.8316	31.7533	47.3613	52.4897	54.4047	68.7592
ankrd12	519.302	533.77	554.597	580.566	499.578	535.282	436.224	377.061	547.78	458.934	448.577	561.893	464.824	561.294	543.969	490.73	447.664	378.499	826.915	794.341	860.096	584.546	618.147	622.456	512.263	560.086	500.512	406.16	484.746	298.676	440.086	459.993	503.839	454.636	521.314	451.103	493.183	524.141	569.062	579.396	446.534	679.092	535.411	557.462	337.474	673.677	635.69	665.132	600.309
ankrd13a	24.2346	37.0207	36.19	27.9339	37.9268	47.2498	36.8513	40.0433	41.6781	52.7367	44.9505	32.508	59.6069	62.9188	56.3591	20.8887	50.5304	52.9043	49.7284	45.8356	44.8684	28.3868	34.5765	37.8667	32.462	53.9077	44.6372	19.4031	37.5903	37.4718	38.376	34.7184	31.4899	25.8701	44.4647	41.0498	61.3049	42.2877	32.1824	27.6652	34.3451	27.0452	36.5683	45.8737	69.4989	35.0291	28.903	47.2708	42.0432
ankrd13b	15.5479	13.3667	22.2175	14.9939	3.83128	2.85001	8.7284	20.3263	6.93959	10.5324	4.2422	14.3888	15.8732	14.4123	9.05693	8.60109	10.076	11.1942	5.08414	18.3302	11.5091	6.6065	7.1265	6.96668	16.0106	24.7074	15.7667	5.00552	12.4624	12.9959	17.552	14.6176	23.6726	25.696	20.6022	3.67772	24.9167	14.1512	24.039	9.13034	17.1239	11.0194	15.4319	15.9581	20.859	10.1989	2.0234	7.01733	15.3715
ankrd13c	131.037	97.7342	115.004	100.984	218.959	126.85	104.914	107.104	92.2819	120.732	107.71	147.456	105.816	137.448	145.657	131.837	151.895	122.098	136.182	123.031	134.987	109.912	145.38	166.065	153.889	71.9952	142.37	133.077	148.038	174.51	122.897	126.525	147.431	130.075	168.289	154.12	127.931	141.089	156.55	154.852	157.9	146.236	171.422	175.517	154.845	145.4	167.425	138.115	170.362
ankrd16	1.94379	1.03608	1.08078	1.1928	2.32881	1.79168	0	6.26937	0	4.81881	1.074	5.78994	0.738804	7.28367	4.51331	9.71898	3.33437	6.10203	5.1665	6.51647	1.72861	19.8911	9.14625	5.81849	2.14283	0.98491	3.48237	1.11754	4.78744	6.74259	2.28038	7.67195	3.18323	3.24452	0.0551077	6.7135	3.42475	3.26043	0.862565	0.206328	5.07469	6.008	0	1.99296	0.986929	10.8965	4.2022	3.55812	5.11786
ankrd1b	21.4655	8.23111	6.42261	4.77645	2.59856	5.84585	3.51713	10.6622	7.94374	4.7766	0.0385999	6.71091	9.94263	4.32142	5.51341	2.18818	0	1.03101	11.0244	3.61053	3.45348	4.18424	2.04516	0.0978242	5.07903	2.16469	10.5324	19.5082	2.04352	8.1042	3.85244	7.7845	6.48643	7.49848	7.57256	3.53092	7.95658	11.8149	7.37276	9.72349	4.17621	0.00155601	5.7896	3.98823	4.96328	4.52103	0.264659	7.22337	3.06823
ankrd22	21.3145	43.1749	24.5542	60.9977	22.7743	40.7002	24.8774	33.9537	36.7179	29.6782	46.9954	35.4155	16.5424	16.8912	23.2392	19.2297	12.7467	38.614	17.401	15.9979	18.3181	31.3127	20.3377	26.2715	18.6549	5.06804	21.7277	39.5369	32.9894	41.0073	22.8622	23.6725	15.0087	46.1799	71.4284	63.6405	20.708	29.3225	24.8016	39.7769	53.1729	20.0342	34.6743	21.9364	22.8223	26.0063	40.8063	47.4296	30.7414
ankrd29	4.81418	9.27264	10.6646	20.5508	6.13976	20.0573	7.99698	13.1589	12.9054	5.70787	6.31255	13.4338	6.09836	7.92011	8.05742	0.272447	6.58156	12.1807	10.4498	5.77348	6.2963	7.56143	3.06737	10.2062	16.3574	2.28795	5.11387	11.8543	3.63945	11.4939	7.99426	14.3261	5.55421	4.36225	5.48274	7.99089	10.2404	9.7566	7.32904	11.2689	11.6632	4.00827	11.6073	6.98065	11.9223	3.49107	0.344289	5.29605	8.19144
ankrd31	1.92082	8.18574	5.29971	3.51651	0.118289	5.15365	2.07101	5.30315	4.96514	0	3.14652	5.77609	2.63325	2.90021	4.24419	3.14508	0	1.02592	2.68399	4.61961	3.64398	3.39145	1.02644	0.0697571	4.02138	0.535483	3.58446	1.27984	0.679951	0	1.47157	3.35911	2.36149	3.22866	5.36467	3.42457	7.76084	6.41974	0.859027	4.22388	1.50866	0.000994598	3.87763	1.99417	1.98431	0.0496637	2.76967	1.76061	0.00238558
ankrd34bb	1.93698	2.05983	5.23803	0.0617194	1.25471	1.90844	5.46805	1.68537	1.98209	2.87324	3.13369	0.930626	3.56502	2.10379	4.26882	1.27018	1.69599	0.00756276	5.18638	6.42399	0	0.754516	0.00711752	0.0579495	3.07044	20.3337	0	1.20569	0	0	2.38547	5.44585	0.696537	1.10985	0.0377005	4.45456	8.87844	5.38905	2.72556	1.71832	1.53777	3.00545	3.88154	0	1.98483	1.16914	1.51236	2.70249	0
ankrd37	20.3742	26.7232	20.2481	20.9018	9.78433	35.9498	13.7467	19.9915	28.7855	15.2898	45.833	7.58157	16.6736	17.9735	4.04546	18.2557	25.5792	4.09805	18.3055	12.29	13.2722	15.0393	18.2997	29.5036	13.3789	4.07682	20.9661	19.1408	30.9033	23.7095	10.0706	24.5794	20.1947	11.9217	20.6555	42.921	27.3676	17.4488	17.4133	44.7593	14.8822	30.0475	18.2609	15.9526	12.8927	45.848	51.0615	11.4088	7.14457
ankrd39	9.74932	5.14563	3.23498	10.181	1.36425	0.477672	7.72081	1.63662	11.9305	1.88479	1.08503	0.918465	16.0222	6.99845	7.87006	3.89663	7.72909	8.14172	8.2981	7.43665	4.05264	0.643994	7.11464	11.2556	6.17757	5.94474	6.17291	4.80309	5.53475	0	7.15051	12.1655	7.25831	9.63667	0.0852853	9.08952	3.46245	2.22265	3.66674	10.4811	5.17489	0.00112063	7.73493	7.98052	9.93822	1.2464	3.08762	0	1.03776
ankrd45	0	0.00260151	0.00575184	0.0133219	0.0153669	2.73512	0.733029	0.87554	0	0	2.0617	0	0	0.794685	0	0	0	0.000488165	0.624942	0.702823	0.668427	1.73848	0.00310886	1.14008	0.687908	0.364977	0	0	0	6.19485	2.4741	1.14355	1.61678	3.17272	0.0256443	0.0408827	0.0171296	1.07348	0	1.33215	1.25141	0.000214289	0	0	0.994246	1.09363	0.0270963	0	2.03845
ankrd46b	54.3488	62.7281	40.5246	38.444	95.6102	53.778	43.3458	42.5357	56.5614	120.904	49.1777	47.8227	39.1856	43.7203	55.2565	101.913	99.3446	86.4672	54.0085	54.4129	57.438	79.1179	68.1131	65.3225	61.2842	17.1793	47.0215	57.4788	84.0152	112.967	56.5907	31.5574	63.1285	107.284	71.6636	66.2427	35.6378	41.3666	39.4647	75.9176	121.468	108.171	57.7254	75.7888	64.5105	122.641	114.569	115.111	180.598
ankrd49	25.2667	10.3212	21.2697	6.06333	36.2295	13.1724	52.9501	30.4067	30.7582	24.8644	30.3513	46.9455	23.5006	24.6351	58.4864	29.5999	15.5459	51.8553	33.1826	53.7015	47.3471	19.0931	15.2785	28.7304	37.4934	18.2536	36.8639	17.5041	25.8236	16.0624	28.7388	13.623	39.9353	17.2938	41.1498	31.9346	38.7797	43.3471	53.5489	41.3919	21.4896	16.0287	54.9605	40.8883	41.693	27.1575	20.4744	31.1408	11.3355
ankrd52a	16.5227	20.5227	19.0777	13.883	1.47304	2.86266	12.5962	8.61634	30.798	6.66201	10.4725	1.8461	14.0404	22.7495	17.5705	3.11763	7.39795	10.1834	7.07989	15.6292	16.5631	19.5497	11.1899	5.91512	10.3013	56.12	30.8497	7.02935	9.09072	10.3585	15.1661	24.4113	20.4352	13.9922	7.71174	8.16319	5.83514	21.446	20.4784	1.99634	4.30559	3.00702	20.304	17.9548	13.9008	10.1737	3.39564	0	4.11276
ankrd54	17.4772	20.5478	17.0259	10.5829	14.3082	16.115	20.8112	29.8813	16.8678	17.2375	8.43048	14.3291	24.4288	29.8898	24.2421	27.1868	37.6734	34.5839	32.9652	42.8064	36.1055	47.9816	50.8189	32.2078	36.5266	13.9407	24.3641	31.5978	29.7258	38.4511	20.7449	23.4689	16.8803	14.0489	21.7212	29.5161	25.0337	21.6986	10.939	12.0052	26.1031	29.0448	18.2779	20.9419	16.8691	23.6276	34.6547	14.149	14.3794
ankrd66	0.976364	0.00256236	0.00566518	0.0131207	1.13832	0.0468552	0	0.91088	0	0	0.00165406	0	0	0	0	0	0	0	0	0.810394	0	0	0.00055573	0.00445635	0	0.0937511	1.84596	0	0	0	0	0	0	0	0	0	0	0	0	0	0	0	0	0	2.98735	0.0142899	0.0399555	0	0
ankrd6b	39.8023	42.1553	33.03	34.8166	29.804	44.1527	82.8587	78.383	112.148	47.8427	72.1658	80.4019	57.0175	45.5551	65.4044	38.5037	45.1051	19.364	51.5997	62.265	57.0723	38.5272	30.5215	40.202	46.7619	45.5804	25.2691	22.3993	12.941	25.1613	39.4534	25.7701	39.1636	19.4179	19.632	18.4227	25.1523	21.7606	33.2076	17.6889	37.7571	25.0408	16.3406	20.9417	8.92129	20.3158	41.3301	23.1942	11.2869
ankrd9	1.93918	2.05771	2.12907	1.2104	3.45538	0.210449	4.4658	7.11354	2.97403	3.82738	3.15218	1.88483	1.69861	1.26071	3.38231	1.17738	4.50554	4.06152	1.89818	0	2.02405	4.28214	4.06007	5.58151	1.1869	1.8936	2.47046	14.3895	7.84135	12.4886	5.5736	3.43664	4.79808	2.2182	5.44216	12.2569	2.32552	2.19942	3.69867	0.195181	3.87492	5.0069	0	1.99326	2.97685	3.37897	2.90449	7.31505	11.2988
anks1b	88.3599	80.205	82.9876	52.3129	59.4463	55.9514	55.0835	50.642	67.4996	21.0112	12.6419	32.5123	42.0845	59.8103	44.5899	21.164	22.3315	27.4861	42.8404	47.442	47.1635	19.0582	31.5272	35.5677	56.9597	63.5879	74.4994	45.1893	24.6815	32.3491	96.0685	85.0063	86.7638	51.6816	84.6848	49.2958	59.4588	94.3025	105.121	60.5316	45.2027	64.104	85.7247	73.796	107.214	60.9429	73.866	47.9888	53.3642
anks3	21.3367	25.7133	21.3293	11.8418	7.47159	68.4008	28.4478	14.6989	12.8922	16.2619	25.0613	22.0253	34.1256	47.3725	26.8365	29.0411	46.2164	23.4206	44.9266	53.4946	33.2531	28.4132	31.5277	34.4418	19.5692	34.2238	23.5852	33.4227	17.0404	13.6125	18.1621	13.6061	16.7817	61.9598	33.5955	13.909	16.0728	17.4019	20.2542	3.63819	34.8033	27.0418	50.1674	20.9394	37.7256	13.7298	7.91476	45.6724	45.1412
anks4b	6.7933	9.23686	8.48736	3.60795	5.98243	5.62265	1.97377	8.87121	0.984627	7.69856	5.22959	5.74878	3.42887	1.10628	3.06901	4.30182	11.8029	7.1122	4.65908	5.13296	6.49547	3.25534	6.09688	5.72145	7.40327	2.47279	7.78158	12.5056	8.51072	17.4324	8.95855	2.35262	3.07319	6.44628	9.68497	5.7346	5.85312	9.78972	24.2108	15.3513	4.33621	4.00859	6.7299	8.97608	3.96356	4.60609	7.17327	13.557	36.939
anln	33.9824	42.1302	41.4384	29.0131	12.1991	23.802	47.7315	33.9704	47.6442	13.336	27.2175	29.6526	180.23	257.223	348.829	217.397	169.313	164.843	138.886	151.252	134.958	136.062	152.495	121.58	66.722	67.7093	58.4803	77.1564	54.6968	49.5335	47.3627	45.771	38.9261	30.1386	33.6939	17.3644	19.4105	13.1034	28.6661	21.3993	15.9718	16.0267	26.0535	27.9278	29.794	5.84223	13.0958	2.47126	9.2114
ano1	118.441	138.797	108.562	62.8154	98.5072	73.9906	99.8008	90.8544	73.4397	23.8673	26.2289	45.9033	124.449	126.38	150.297	57.927	52.8698	71.239	95.1772	72.1948	118.634	63.731	50.8553	55.1776	170.866	106.71	188.077	45.2757	122.925	99.2234	108.017	116.241	108.706	89.2063	65.2604	40.2471	110.605	101.966	112.41	73.5052	86.9625	59.0974	225.411	227.378	218.386	85.854	114.027	62.1643	81.0613
ano10a	32.0545	16.4883	27.6657	28.9194	23.789	25.0993	30.2578	26.0443	24.8025	38.3527	35.5351	35.4293	25.2793	26.1177	19.366	34.3734	42.5245	50.8376	26.3394	16.6088	18.8638	33.7047	27.4525	45.5271	24.1522	18.4432	31.5142	38.2196	23.3893	20.2082	20.6359	25.7429	30.0767	15.1412	32.5076	27.3792	16.0611	24.8883	17.466	9.21414	12.189	35.0522	31.7855	34.9052	29.7778	33.7491	31.182	15.8849	13.3668
ano10b	43.7153	44.1879	28.7708	22.1924	36.7086	17.1988	20.8342	20.0797	26.8053	11.4544	14.6636	11.4418	26.3089	25.7176	27.9984	19.6226	19.6391	19.3413	26.332	37.1518	32.8349	31.9852	23.3939	16.2438	38.7291	34.8547	50.876	39.9694	23.24	19.2735	33.6603	47.8408	25.8426	26.8895	18.5649	18.4378	25.0687	28.1482	32.3413	10.676	19.8777	17.0287	26.9693	27.9237	30.7757	17.0348	24.2166	24.0453	7.19925
ano2	212.565	211.873	169.328	227.164	270.386	284.675	114.52	98.3132	101.213	151.419	136.959	146.475	70.8852	82.7309	67.3481	63.9169	72.7931	80.3709	69.2547	64.9318	80.6447	46.0418	56.9397	50.5398	111.799	297.256	123.888	140.487	162.841	174.346	141.997	185.779	222.91	213.825	154.293	174.752	197.414	157.39	176.787	139.535	147.677	242.388	215.72	211.417	200.506	234.268	108.627	221.135	145.727
ano5b	64.0707	51.4393	54.3154	66.0019	69.8885	50.4495	79.7675	102.001	88.3188	86.2272	70.0927	92.8547	91.9474	82.534	73.8843	94.2327	68.2707	102.747	96.2954	75.0297	90.9527	77.1847	112.834	85.9979	77.1964	110.298	92.636	85.8235	79.8255	55.1465	82.3557	71.6504	56.5117	75.2336	97.6461	60.6318	59.4239	52.1612	82.9461	82.7964	60.6837	60.0975	70.3442	53.8514	55.5869	45.1463	44.2802	47.1975	72.841
ano9a	19.464	9.27248	11.7145	19.4336	7.29126	0.795388	14.6718	25.4555	16.8692	19.176	10.5051	14.3359	31.7997	21.4846	14.9998	3.4643	13.4979	27.4451	26.5121	60.4763	21.9229	8.10313	12.2247	13.9431	13.6068	21.4257	8.60455	18.1001	12.453	12.1431	32.2245	16.8881	19.3355	27.8939	7.756	31.7972	20.3267	18.3526	8.21252	12.9325	5.66675	11.0184	22.1916	5.97927	16.8753	15.7824	26.1738	7.87914	0.0182936
anos1a	187.323	197.473	165.059	185.518	267.94	266.77	83.9885	90.4608	104.192	126.48	151.562	157.032	104.968	92.2602	98.9414	122.888	156.939	161.748	178.793	202.857	171.835	163.709	179.956	240.532	175.739	54.2612	153.642	217.177	206.863	240.579	198.034	163.519	203.246	223.539	238.914	254.544	155.411	181.282	169.35	215.202	299.629	282.453	153.072	140.608	141.933	282.621	257.947	287.23	329.414
anos1b	18.4719	11.3263	7.52299	7.13675	25.622	9.50276	8.94153	10.5446	4.95594	9.5992	8.3611	3.78595	7.7057	11.1275	7.44465	22.4893	22.1002	25.4061	8.61749	6.36543	4.58714	10.9063	18.2721	18.1029	22.1692	3.64441	11.2247	18.5846	23.732	15.4065	12.7339	10.1559	22.2119	8.66915	10.9105	15.9308	20.4127	10.9187	7.25987	13.0915	14.5355	24.0359	7.65831	11.9655	10.9133	11.3487	26.0361	19.7171	40.0286
anp32a	907.569	863.912	908.026	947.987	1136.48	867.353	721.693	746.488	736.319	793.329	851.104	808.814	1017.17	1195.55	1342.5	1211.42	1164.04	1106.96	1387.13	1493.44	1328.11	1325.59	1339.97	1303.22	1233.42	1382.32	996.472	1132.42	1216.85	1316.43	1294.11	1166.21	1252.17	1290.77	1426.06	1265.28	1299.01	1448.62	1261.47	1260.91	1353.27	1396.25	1318.33	1272.49	1346.97	1287.85	1121.58	1441.6	1513.61
anp32b	180.551	161.475	172.448	129.958	221.633	148.528	471.947	467.826	442.588	342.015	374.351	425.94	491.926	502.587	674.452	604.389	572.455	444.63	532.783	514.087	551.642	393.865	437.175	402.403	403.733	739.219	419.219	343.589	361.607	332.975	278.985	217.146	210.519	196.726	254.118	201.059	199.764	235.412	226.559	186.609	158.256	185.299	172.386	180.503	153.853	125.182	151.978	165.831	126.239
anp32e	937.658	917.39	925.067	927.175	1227.81	984.847	550.909	519.111	532.887	658.26	628.388	501.534	651.194	790.296	791.119	964.346	934.938	879.052	978.298	885.418	901.514	1329.93	1380.62	1327.15	1695.44	2147.82	1614	2101.15	2030.51	1866.18	1297.29	1315.01	1409.39	1094.15	1191.53	1530.09	1183.77	1178.5	1176.74	1293.85	1475.56	1684.71	1260.54	1299.41	1089.88	1391.47	1593.6	1295.33	1715.76
anpepa	20.4122	23.6085	26.4696	6.02505	2.6837	9.64832	14.0922	23.8237	25.8225	4.72937	3.20878	5.68538	10.4661	15.938	29.3025	2.62728	6.15248	5.10921	15.5487	20.8869	27.6743	10.7729	9.16911	9.33105	13.5539	29.1313	26.4908	3.55813	5.93259	18.015	22.595	20.0711	21.2227	3.35417	9.86882	19.3445	16.9023	21.4647	12.9361	3.41479	0.340327	5.00989	18.3346	26.934	15.8853	4.68994	10.1958	2.49269	4.10971
anpepb	39.8466	53.3763	40.3388	12.9941	0.301623	10.2327	19.2193	39.6695	24.8155	14.3394	8.43356	6.62761	35.4252	21.5402	41.9422	0.0167288	2.21707	6.1332	18.3726	33.2894	32.8829	5.6133	5.11124	2.54737	27.767	47.7412	30.0083	1.45691	0.397327	6.21591	20.143	28.7874	28.0155	0.103379	5.56273	8.16691	47.3401	40.9678	24.9002	0.622841	7.1211	4.00956	41.5047	45.8825	47.6717	0.2002	0.626168	3.34486	0.00352633
antxr2a	149.464	170.727	148.008	251.172	112.982	204.606	154.728	159.51	154.811	122.624	103.558	100.458	132.291	106.758	103.767	71.9626	72.2801	169.869	79.322	66.2227	97.6851	53.5767	67.1089	89.3043	129.583	227.714	124.894	104.105	104.778	66.4624	109.296	127.602	150.768	161.141	124.927	105.177	143.577	68.4738	107.75	120.173	90.9807	74.1211	115.551	129.643	93.2981	112.709	155.615	107.821	129.298
antxr2b	18.4218	28.7764	35.0218	28.8588	12.1281	15.0987	11.7839	20.2589	22.8419	2.80799	5.28799	10.5099	10.4425	11.2955	27.6657	5.23846	13.2741	7.14076	18.8561	9.45566	14.3911	6.55258	8.14575	10.3593	24.4594	35.4657	21.8908	14.884	9.88262	12.8523	20.7992	31.1125	17.7556	9.77685	17.4112	19.4239	26.0778	23.8009	14.6815	21.3388	10.8922	13.0224	34.8243	10.9677	16.8768	1.33369	8.94409	14.2458	0.0213468
anxa11a	21.35	19.5523	23.4101	14.082	22.5415	31.1325	90.5262	66.167	63.5069	68.9802	77.3581	50.6833	40.2164	53.6098	35.4504	51.0108	38.2882	47.8155	29.6765	34.6862	21.6791	29.3277	48.7721	34.3759	30.9074	30.7804	38.4406	26.4419	38.3858	54.0805	29.6078	23.5605	30.8572	19.4168	22.8582	35.2616	38.6575	27.1541	27.604	16.3742	23.9022	40.0625	25.0128	28.9195	35.7377	21.5364	24.4312	46.5602	32.8435
anxa11b	46.6052	38.0619	28.811	23.4115	63.6798	44.4197	28.2754	53.8578	59.534	123.709	108.663	80.4097	36.5247	54.4675	43.749	113.366	112.638	113.921	26.4318	48.3888	48.0046	77.3831	121.941	75.5747	53.4336	17.9767	67.1379	123.431	112.243	121.691	65.5642	30.4255	52.5444	42.0016	96.4544	71.841	51.3476	44.5237	47.8706	19.4853	41.0121	86.1337	24.9652	55.8453	62.5358	54.1252	59.6071	91.1801	107.757
anxa13	34.0236	31.8434	14.9698	17.4978	19.0794	15.04	147.807	182.999	133.961	221.396	186.088	85.1097	129.47	119.336	111.397	183.006	186.305	200.412	53.8442	65.4843	60.8829	93.3977	85.3922	90.4342	46.0172	16.7014	52.3531	61.8448	88.9624	65.2517	41.5461	39.1919	35.5427	38.7076	43.4283	43.3659	46.7111	35.8419	43.302	22.1491	48.457	38.0616	28.8579	45.8755	48.6455	24.9369	31.4845	43.743	62.6096
anxa13l	2.90125	5.13082	10.4778	2.39717	0.112588	0.371387	10.9448	6.14828	2.97244	0.917098	1.08856	5.75369	15.0383	13.8011	9.90406	6.54148	7.58287	6.11979	5.41777	7.56557	5.70972	0	8.11869	4.62236	6.02403	12.8475	7.00489	0.285903	4.57733	10.8494	10.8465	2.32292	5.72768	0.0547819	3.29913	4.58115	2.42751	6.51966	8.32134	8.42341	9.02291	5.00888	3.86457	3.99006	2.97774	3.36374	1.60266	0.819418	1.0233
anxa1a	8.72126	26.6245	11.6996	5.95501	3.80359	6.07517	65.8366	40.0914	21.8206	44.0973	18.8958	33.4813	46.2086	114.521	26.3628	92.9855	83.1753	94.6048	88.7475	16.3552	76.3627	68.1321	45.7652	57.3341	16.9318	15.7436	17.2142	27.7016	61.3701	121.086	6.14751	7.93801	9.6081	11.832	23.6701	13.6671	8.16938	11.9978	39.9861	13.1366	14.5728	6.01216	41.4364	17.9462	87.3966	14.8687	25.8996	14.0652	3.13224
anxa1b	7.77839	10.249	5.34084	4.70706	3.68841	4.01796	0.480353	6.18095	2.97355	4.79609	3.15506	7.70991	1.68864	3.61627	3.336	3.58495	3.70829	1.02854	0.463358	1.3624	6.19397	4.32832	0.00756771	1.20987	3.85352	7.43331	2.59241	3.46902	0	3.26381	2.43674	4.34991	2.47062	1.09906	0.0304628	0.0486094	5.59216	1.14204	0	4.19726	3.90347	5.0071	1.8935	6.98242	2.97312	3.444	8.11713	6.28157	1.04264
anxa1c	24.2885	21.5892	18.1129	28.7358	19.0059	1.01135	15.1528	10.4704	9.92345	0.897998	4.23546	16.3438	0	16.1989	7.56319	0	6.15276	1.03458	15.8236	3.43146	10.2169	8.45863	0.0161653	2.44803	1.22462	1.59624	18.9095	0.293355	8.78837	3.09765	6.20259	1.28816	18.2008	30.755	3.37289	0.160611	16.0075	9.86289	0	31.8038	19.6109	24.0366	29.9468	11.9648	15.8805	0.177212	36.7131	4.26743	0.022011
anxa2a	4.84474	6.16781	3.23901	11.2998	3.67003	3.95217	173.922	144.559	117.089	217.569	136.998	129.187	112.744	134.276	47.439	228.049	218.874	320.425	100.436	31.1165	85.2025	152.543	86.4203	78.021	10.0471	15.801	57.766	72.8005	41.4106	65.4708	52.2314	23.6505	48.8178	32.28	31.5471	30.9209	19.5646	25.007	22.9567	32.856	35.3509	41.064	19.2956	8.97252	26.8197	11.3413	4.86337	12.4378	1.06551
anxa2b	30.081	28.8098	25.5982	50.6743	18.0671	42.0729	14.106	13.9597	24.829	9.55194	3.20812	10.5065	24.7926	12.7274	15.9948	10.036	11.8455	8.15833	17.677	13.8818	19.3286	22.0004	9.16999	14.9447	22.441	17.5856	18.4701	5.73015	10.0248	7.9474	19.1552	19.038	18.5963	23.5972	17.4087	17.1839	21.6158	20.5889	11.8893	14.6075	19.6897	20.0319	12.5062	15.9569	18.8664	3.58154	8.90548	22.476	100.434
anxa3a	1.95596	0.00491888	0.0108856	0.0252675	2.25599	0.0910843	0	0	0.994961	0	0.0016579	0	0	0	0.669519	0	2.18641	0.00187076	0	0	0	0.86057	2.02049	0.0131442	0	0.185004	0	0	3.47792	0	0	0	0	0	0	0	0.0171617	0.0107088	0	0.044616	3.48786	0.000214689	0	0	0	0.0049238	0.0136958	0.924074	0.00121731
anxa3b	32.9764	19.5921	31.9974	55.4661	43.9015	76.2011	39.7675	46.1481	42.6677	43.0994	61.6392	48.8184	42.0043	46.3568	42.9863	50.0694	35.855	37.6533	42.5168	44.8895	31.6001	75.9581	42.7089	53.8214	49.9961	28.0444	42.7251	73.349	45.3339	49.6793	47.877	32.6104	34.6023	85.7707	49.9719	51.3878	30.9078	32.5941	35.8985	62.008	35.6028	24.0407	54.9406	28.9174	56.5898	38.3366	32.9321	27.5128	36.944
anxa4	21.3933	25.648	21.2083	4.87731	2.67876	9.60186	43.7855	36.5681	44.6607	34.4786	44.9294	18.1139	35.7757	41.8703	45.5793	47.7657	61.2321	49.8514	34.8407	39.5816	54.0418	71.6452	47.7892	60.6565	36.1816	94.3909	46.2988	27.7071	18.37	58.865	30.5592	27.9079	23.4836	16.1938	22.8195	17.2484	23.812	29.1159	15.6284	5.0018	15.8829	12.0208	30.8657	35.9069	33.7621	9.21535	5.01497	13.2427	2.09231
anxa5a	3.88243	7.16345	3.20871	0.0952414	1.31845	6.46447	24.834	12.2886	8.93003	2.81886	5.27047	0	25.8448	2.38377	11.2302	18.8677	6.82944	1.04364	4.17661	0.523612	3.58152	7.87239	1.02799	1.23694	7.89365	1.17176	2.54375	0.362701	4.71664	6.66661	6.55105	2.31229	5.76331	7.44155	1.15834	1.25751	3.37338	1.12318	3.72612	4.03795	0.119708	1.00239	3.88957	2.99328	0	0.0388937	1.47122	0.854826	2.04679
anxa5b	20.4656	13.3467	7.48889	3.673	4.94124	7.55346	45.1682	32.9947	30.7551	49.8493	62.6517	29.6258	21.6956	27.4554	14.5354	60.8004	52.8838	55.9307	30.4866	17.329	30.5527	34.5147	28.471	38.8292	27.3194	13.0748	22.6557	42.6211	12.9826	27.7403	12.7942	14.4988	10.4478	17.1201	13.0247	4.75893	18.0433	7.662	11.9801	7.5088	5.61198	15.0228	21.2831	7.97623	16.8851	1.3095	7.3997	7.95272	1.06229
anxa6	44.6554	32.9341	46.8151	11.927	83.507	31.0708	82.2354	78.4413	45.6374	54.5733	105.517	59.3142	27.8372	48.4609	23.2326	87.4803	50.692	35.625	35.4298	24.1494	29.8247	31.0939	32.5295	25.2994	25.396	61.6534	32.1889	74.3041	27.9024	46.4584	29.0855	66.1704	64.5599	170.614	112.889	116.341	118.371	61.915	56.0881	54.9643	76.3498	80.1287	39.4702	46.8715	27.7837	62.8693	41.239	36.4881	61.5812
aoc1	0	1.02522	2.08497	0.0192929	0.022261	0.0692253	0	2.73802	1.98863	0	0.00777958	0	0	1.64152	0	0	0	0.000965642	0	0.810394	0	0	0.00055573	0.00445635	3.29568	0.320473	2.71338	0	0	0	4.14075	7.55976	0.697703	0.0326476	0.0373826	1.20355	0.0221381	2.12055	1.87948	0.0576953	0.0447267	0.000276498	0.958643	1.99547	2.98432	0.0271606	0.0764927	0	0.0023868
aoc2	8.76497	5.14768	9.50128	2.45235	1.37019	5.43884	6.07138	7.09368	5.95806	0	4.18698	1.88213	6.22086	5.88	3.93705	1.55461	3.51371	3.05887	1.86028	4.54909	3.57632	2.46789	3.05209	3.4372	11.3934	8.89722	6.87842	2.95455	10.1421	22.558	8.12077	9.92715	6.50403	3.28034	4.38622	2.41312	9.05427	6.52525	20.6143	0.35614	2.93353	0.00156082	12.5641	2.98858	19.8781	5.71196	4.60147	1.63843	3.12611
aox5	6.81287	3.10138	7.39874	0.114267	8.10868	2.30335	1.39783	2.63727	1.98401	1.91135	4.14349	0	5.48244	0.581641	2.81006	1.40636	0	0.00592435	6.53224	1.29335	7.64046	0.715985	2.04096	0.079498	0	0.630969	10.0978	0	2.34749	0	3.21156	3.34384	1.52158	5.30454	0.0437232	3.4064	2.29356	2.18015	1.82212	2.82006	2.61973	2.00352	7.7185	4.98512	13.9149	2.37608	1.82789	5.3142	2.06204
aox6	88.3545	88.424	86.1804	67.2746	30.0416	74.8988	65.4992	67.301	55.5769	14.282	39.7587	32.4966	54.6064	37.9175	36.5419	16.0961	31.2442	14.2739	47.1453	33.8676	53.1299	24.1827	29.494	21.9651	53.3812	63.6848	57.0009	28.5261	17.6228	17.5899	63.9073	99.3228	59.0707	51.6428	51.1145	50.3598	37.7477	48.8002	55.3231	44.4701	52.4433	23.0397	42.3525	72.8046	63.5356	45.1074	20.6533	42.739	4.12623
ap1ar	21.3295	29.8219	22.4022	38.0624	21.5117	36.7332	35.7237	26.0899	23.8118	24.8917	34.4735	23.9045	38.5732	34.1691	45.3966	28.557	29.9053	25.4512	20.6844	34.0697	33.5427	32.8266	16.2901	35.4271	26.4948	4.85623	27.0737	14.646	24.9973	50.2874	32.821	33.525	14.2699	33.2881	35.7831	26.3235	20.6338	29.2564	28.5773	24.4464	27.5624	19.0319	27.9436	19.9433	35.7456	13.6879	21.4635	24.9668	21.5639
ap1b1	537.745	564.621	576.949	461.369	685.602	505.244	289.772	296.116	276.86	365.068	387.88	309.156	250.268	294.008	273.705	341.634	343.265	333.71	327.921	274.851	249.815	357.06	403.604	398.751	436.233	172.393	448.869	710.969	660.399	589.881	545.499	616.656	591.233	587.905	599.563	723.88	618.792	648.967	633.45	843.198	804.261	993.597	616.294	621.285	572.728	830.281	815.835	691.793	888.665
ap1g1	363.053	229.376	283.179	342.959	291.921	313.943	375.846	342.356	321.519	313.297	305.331	291.915	266.996	250.548	319.139	251.171	323.568	187.228	293.117	315.317	282.395	207.42	136.261	137.777	263.48	759.369	276.806	144.169	202.491	250.727	273.086	283.198	338.627	431.92	335.593	195.49	274.98	260.388	257.861	276.468	136.113	169.274	343.849	278.234	265.028	168.054	151.129	284.447	115.985
ap1g2	9.72432	7.20242	12.678	8.09279	2.57602	2.55044	2.7328	7.92994	13.9147	3.8085	2.13353	2.83697	4.29077	7.14565	8.80767	4.65582	3.88427	11.1686	3.09509	17.2341	1.06144	0.648452	3.06434	12.3302	6.92323	1.44508	4.31652	7.01114	3.79546	5.70636	3.80404	8.90986	15.0223	5.41523	3.34335	6.87858	9.07898	17.1176	3.60521	7.22865	6.66776	1.00364	7.7226	0.994218	9.93526	5.65118	3.14876	7.168	0.00351792
ap1m2	1.9272	1.04775	3.19791	5.65527	0.0984335	7.67161	0.575584	3.54083	3.97409	0	0.0203047	5.80663	7.99788	4.95813	5.30077	6.13901	4.0613	1.03464	4.13436	5.34666	4.34927	0.710039	4.06401	1.24442	3.86118	0.830645	8.14135	1.16482	0	2.39376	1.71407	0.0126704	0.82426	0.00818357	0.00935968	0.0148751	0.0592402	2.18077	2.77132	5.24887	3.79005	0.000731144	0	2.99327	1.98586	4.35362	0.110918	0	0.0103313
ap1m3	10.6485	15.4328	13.869	31.9756	6.21418	19.279	16.6861	10.2192	100.312	7.58265	8.45151	17.1789	38.0086	47.6581	14.23	4.45437	7.10795	11.2144	41.5687	18.2478	54.7636	8.11149	10.1934	2.57325	4.88868	26.2788	26.4532	22.329	14.8186	5.39629	7.54164	79.9987	51.3261	52.5369	22.9166	0.248628	67.8857	44.378	38.7266	17.8293	17.5727	5.01154	59.0043	6.97605	29.7898	5.85655	0.588474	14.1662	1.04049
ap1s1	89.2941	111.053	118.092	89.2759	69.0163	82.4838	102.04	116.795	99.2333	113.075	93.0777	85.1573	100.667	82.3731	78.4092	115.754	111.508	111.91	91.6992	38.5981	66.6175	83.2011	84.379	100.692	66.5566	70.4449	85.6664	73.4079	87.0579	60.131	97.489	111.819	73.5412	84.9346	77.1779	108.393	83.325	82.4725	81.9469	81.7849	86.8247	72.1169	70.2574	106.707	108.198	84.5725	92.3545	112.398	144.665
ap1s2	29.1143	59.547	34.0401	16.4556	21.5408	18.7846	47.9501	54.882	34.7221	83.4502	61.6667	37.2802	63.8393	58.1489	54.5663	80.8252	90.0536	86.4687	80.4175	67.5334	83.6938	103.373	124.014	111.086	53.7421	39.9382	44.4411	63.2947	59.5555	67.7572	47.2789	38.0695	42.1623	22.677	38.0285	44.4721	29.8064	48.762	37.7348	26.3251	51.0172	42.0674	37.5353	53.8537	32.749	42.8331	53.6091	40.9766	56.4565
ap1s3a	1.91751	9.21108	10.5107	0.111624	0.129383	5.26816	3.53391	7.02713	15.9061	0.9136	3.16819	1.87305	10.8305	5.86735	6.20271	0.982724	0	2.04655	2.56194	2.85489	6.72784	5.11409	3.05479	1.25211	2.23312	0.707067	7.25689	1.20837	2.32088	0	10.4937	24.0672	5.52889	2.24333	3.35458	3.57796	12.3242	14.9753	4.55303	0.350607	2.92622	4.00768	5.81436	0.995348	3.97209	6.59738	1.63476	0	0.0023868
ap1s3b	20.358	30.8434	29.7914	22.1281	40.0503	20.2953	23.233	10.3135	14.8824	11.4596	19.8432	19.1601	6.90141	8.39518	12.0224	12.7063	7.54095	14.229	8.80647	8.84973	10.0425	3.16216	10.1611	10.2637	10.4152	64.1618	6.81816	9.30005	9.18066	5.41941	11.8062	21.1767	14.4952	25.6749	17.3739	9.30566	31.6839	22.7503	17.4646	9.21802	15.984	19.0309	31.8011	16.95	17.8589	50.297	14.7621	26.7398	23.6065
ap2b1	209.662	225.224	196.953	135.825	288.019	203.543	272.821	283.96	251.059	330.579	257.241	315.883	257.267	339.716	287.614	358.586	329.272	332.696	268.872	306.06	235.661	315.056	328.378	322.025	259.808	148.047	294.383	286.969	280.351	339.88	286.925	254.034	242.973	192.45	260.654	222.74	293.317	314.635	254.113	195.593	303.95	266.429	267.722	269.258	245.173	207.408	228.681	259.442	312.971
ap2m1a	381.484	318.832	268.317	318.765	448.257	342.633	392.485	452.928	406.857	608.46	479.933	508.268	338.65	370.024	351.603	609.928	566.806	486.325	297.943	319.946	296.843	335.149	445.282	387.337	325.575	110.796	351.042	488.999	465.277	631.794	366.524	366.048	417.901	459.976	506.081	470.432	413.261	397.202	418.94	460.379	409.53	557.896	338.934	414.855	502.263	495.693	440.043	451.1	584.913
ap2m1b	14.5128	50.3235	40.3736	42.645	16.8701	12.0293	50.4578	53.2525	49.6216	28.6943	16.8179	54.6026	50.7978	72.5081	44.2104	64.38	34.488	17.3319	22.4511	81.8799	54.1404	12.2393	63.0137	51.5422	34.2606	23.6009	40.3654	8.98537	20.9463	39.3511	23.7519	54.5697	28.2282	30.1259	32.6007	33.1356	26.2804	33.5772	49.0305	9.38686	14.9217	28.0451	19.2338	29.9195	23.8217	40.2745	11.9655	18.6368	15.4511
ap2s1	283.443	191.326	245.921	246.901	294.167	318.679	251.279	236.827	241.134	354.545	243.659	408.789	232.755	286.931	280.434	355.841	282.225	289.967	254.71	300.272	219.351	267.973	296.861	254.484	286.306	62.5893	371.321	371.623	363.51	343.031	281.082	307.789	339.422	269.813	355.127	341.4	348.127	334.225	325.951	275.733	296.361	411.661	297.535	337.069	381.163	435.925	337.948	360.158	380.716
ap3d1	555.209	519.389	576.976	677.895	659.633	686.49	584.915	544.36	555.711	502.982	672.304	784.934	521.685	640.946	623.914	634.199	576.558	529.07	517.013	548.714	596.392	478.773	490.04	472.282	675.188	447.414	562.45	694.162	597.467	552.223	651.817	635.711	759.851	659.904	743.968	548.247	690.541	600.105	669.435	612.561	549.15	693.115	633.645	619.291	502.252	748.044	657.137	642.767	712.166
ap3m1	4.82626	11.2947	6.42441	0.16347	19.6037	8.92031	8.50887	18.3088	7.9278	23.0358	27.1065	18.1906	19.0613	30.4342	24.749	66.8598	36.7029	38.6594	25.9241	9.90336	15.3513	39.0697	22.3668	18.4193	6.48959	3.11287	16.6576	16.6304	4.34822	29.1254	10.3177	9.02286	6.26774	25.5444	5.53309	12.541	5.83453	9.7723	9.19164	12.6481	15.3832	6.0111	10.5777	8.97327	14.8928	11.3005	14.0685	13.3916	17.4472
ap3m2	36.8991	29.8339	31.9402	19.9027	42.5077	30.5123	23.4951	34.9367	19.839	39.337	23.0349	29.6753	27.0565	33.4709	33.068	27.0365	36.2432	38.652	36.5248	37.5813	31.0613	48.8856	38.6337	34.4431	29.3285	15.06	33.118	49.7446	50.3525	44.0728	39.2059	23.6409	33.9765	45.0704	36.9225	33.1587	27.5334	34.7535	30.3273	51.0939	42.0163	40.0642	35.6205	32.9078	25.7994	37.1977	36.9666	57.2642	44.1282
ap3s1	4.85689	3.09788	1.11991	11.187	0.122772	5.20014	3.91119	1.71891	0	0	3.11883	2.88434	4.52096	0.560044	3.5494	1.34186	0	2.03523	0.522707	0	3.84006	1.66785	4.04962	0.0466688	3.21168	0.444851	0.831937	3.76536	0	0	7.56204	5.49428	0.663933	4.27202	0.0470417	0.0753041	2.28275	2.17361	4.69224	2.78817	0.110743	0.000670622	1.92241	1.99431	0.989583	1.17099	6.32105	0	0.00666092
ap3s2	54.3642	42.1855	44.74	46.4141	63.8888	50.0323	81.1072	79.1399	66.4763	177.383	130.653	86.1135	61.9451	88.0502	64.9504	164.831	151.72	123.101	70.7795	81.6622	70.7279	146.502	95.5701	123.636	73.9561	9.07057	81.1081	151.601	147.588	137.085	68.5307	59.4599	80.1254	83.8414	120.418	99.2644	65.2078	68.4388	71.7632	94.5409	93.3907	126.2	58.6821	78.7801	91.3164	127.19	145.438	105.206	125.205
ap4b1	2.89749	6.15397	2.1723	5.72772	4.73175	3.74838	2.76115	7.04425	2.9719	7.69875	3.165	6.72006	7.91295	4.81058	6.57656	5.79914	7.94588	7.12137	3.07041	5.0316	4.81301	6.71734	13.1828	6.87437	8.26526	2.24792	6.91212	8.882	11.0561	12.3634	8.857	7.82922	7.26958	4.35921	2.27167	13.4621	2.39741	2.24242	2.70074	1.80462	8.86985	13.0166	0.929701	5.98496	3.96919	10.9548	3.02005	0.790376	7.19598
ap4m1	64.0593	81.2224	85.0861	92.456	18.2229	50.6616	33.1563	40.9772	54.5919	39.2879	35.5616	20.0337	43.0547	27.6285	38.6258	24.4672	24.344	30.5258	34.5828	19.8493	16.1213	22.7132	16.279	15.0301	39.6432	37.8763	34.107	28.7432	29.7213	15.1782	34.2596	28.0951	57.8703	47.2298	33.7129	27.5512	33.0098	24.987	29.4824	47.6346	16.2003	12.0221	44.341	27.9213	47.6567	13.748	20.4041	42.9018	16.41
ap4s1	20.3975	13.39	13.8791	17.394	22.3938	16.2516	14.4249	15.5145	19.8408	43.2145	25.1016	36.4313	24.5322	20.5347	18.2856	23.9311	22.2038	27.4603	25.4453	27.8351	31.8872	32.7259	38.6271	49.0609	26.628	12.5787	20.9171	16.8795	37.2607	18.6123	16.6721	27.8265	26.949	15.101	17.4125	12.7096	23.9073	15.2612	20.249	18.7855	9.67304	34.0514	14.397	15.9529	15.8733	28.1159	32.2397	40.3582	23.5978
ap5b1	23.277	20.5957	30.8551	32.3825	26.1624	36.7353	42.1003	31.2212	22.8114	51.7652	51.2082	62.2844	27.0447	37.1085	24.8098	39.6017	40.595	32.5611	45.096	36.1775	31.1626	21.64	34.567	34.3893	30.9916	19.8832	24.3351	36.4717	30.4635	50.8677	29.5972	19.1462	27.5275	34.3323	32.5356	20.6753	32.0052	39.0298	22.0003	38.5738	24.0278	50.078	27.9262	23.9326	38.7219	19.2807	21.6003	32.1505	30.784
ap5m1	12.6604	14.3432	5.36218	4.75342	1.41007	5.73841	11.7757	8.6036	7.93159	18.2547	15.6565	12.4397	6.95633	4.72188	8.61967	13.1586	8.42937	6.11451	13.0146	3.29418	12.1445	13.5281	17.2592	5.88426	12.3314	8.16071	6.0201	11.9046	11.9067	2.18409	8.70906	12.2581	5.4691	6.51049	10.8523	16.8985	20.266	6.59739	14.7865	3.45688	11.8479	11.018	11.5525	6.97803	9.92288	13.4795	11.4075	16.1513	10.2298
ap5s1	26.1965	46.2206	25.5776	34.6711	22.6869	17.0567	39.9097	42.7034	26.7842	38.3149	42.862	49.8084	50.7009	58.3591	60.8853	46.3459	82.4914	52.914	42.7126	52.6203	46.3055	37.7429	27.4701	39.0078	34.7717	30.9206	54.3623	40.5709	47.981	13.477	25.4378	25.8088	38.2307	30.101	35.7954	26.3379	33.0288	35.7356	33.1924	30.0563	9.79308	26.0424	37.5484	37.8949	37.7175	41.6683	35.6472	43.7221	31.8126
ap5z1	35.9364	29.8251	32.9753	27.85	23.854	23.7124	23.5537	34.0937	20.8336	21.0486	19.905	38.3522	28.9663	25.6799	22.394	28.6687	20.2339	17.3123	30.6079	33.3728	29.1849	29.434	22.3776	17.3648	30.2315	24.7517	34.0776	16.6567	24.0728	61.7341	27.2591	33.4096	22.6473	16.1949	29.2597	10.501	25.0479	31.3455	19.3063	20.1916	18.5805	14.0243	29.8513	35.9028	23.8173	19.3009	40.6408	27.6043	13.3585
apaf1	56.2873	38.0932	38.4123	98.1224	58.1885	79.4302	40.7731	29.524	33.7373	50.8407	36.5983	25.7988	34.1447	31.9836	37.1682	32.788	13.6989	49.8226	17.02	30.761	46.3791	48.0128	36.6049	54.7998	34.5072	55.6467	81.4602	75.2439	57.1711	29.0074	40.6036	69.1976	28.8783	39.8203	52.1182	61.53	26.4486	41.2564	21.9657	51.371	54.9925	64.1003	34.6032	38.8884	43.665	87.7264	112.356	81.2167	78.9839
apbb1ip	4.87429	2.06716	1.10357	4.54809	1.28954	3.48679	20.3575	16.6336	14.8872	5.69156	10.4832	10.5034	5.93948	17.1874	7.47962	24.8883	24.1971	9.17535	11.6852	4.10414	7.67357	9.22073	22.309	1.34518	7.3543	2.6903	10.4447	6.52616	14.2183	21.6285	6.36287	1.25405	7.31678	3.29018	5.46343	15.5899	1.31258	7.59965	11.1274	0.375495	17.5118	6.0104	2.85713	5.98337	4.96053	11.0644	8.2548	2.57357	1.03165
apc	942.526	909.151	890.984	850.673	912.391	806.74	1002.2	863.214	912.959	800.013	901.312	898.781	854.367	912.819	1069.29	883.268	846.096	991.985	883.032	1062.99	852.767	676.114	716.764	785.161	987.938	1167.36	936.276	821.36	1010.15	976.667	1152.06	1011.71	978.414	1151	908.049	728.721	972.527	1025.43	1061.72	849.371	900.531	950.53	1389.61	1668.4	1542.52	893.642	830.944	1180.31	680.36
apeh	46.5713	56.5663	43.7014	60.2309	54.6119	75.7044	72.9709	62.5465	90.3018	96.7733	125.41	112.98	76.8976	83.7677	86.3959	147.154	119.37	116.997	98.0066	83.7474	103.579	148.008	139.273	139.733	110.643	25.6765	110.064	134.184	126.234	108.345	62.1501	73.8882	82.6656	70.9597	91.174	76.5193	68.6062	57.6222	73.6149	97.3242	92.0749	123.195	62.5858	68.8106	57.5673	74.3022	75.01	52.5105	109.788
apela	26.1888	34.9593	22.4203	47.2415	28.5518	30.4888	11.4509	18.2114	19.8438	19.1414	31.3094	33.5719	15.6099	22.6885	18.9081	24.3262	33.5796	32.54	20.4538	14.5913	14.7566	28.8709	7.14275	20.5745	18.9726	11.3114	12.9961	20.7306	20.4434	18.7525	23.1601	12.4724	14.3549	19.386	29.2528	38.5026	15.0253	18.5286	21.1256	42.1197	30.1322	29.0462	21.1556	26.9253	41.7026	24.8375	13.4159	35.7662	14.3917
apex1	65.0459	59.6499	50.0701	49.9299	64.0133	60.6021	146.419	100.008	180.615	139.877	151.607	151.237	136.502	160.25	140.107	165.372	157.722	155.666	276.931	425.862	310.469	244.284	329.401	357.546	315.92	227.401	322.298	312.273	368.971	329.116	186.953	167.912	191.194	153.738	183.554	187.259	147.254	142.168	151.017	150.579	167.013	116.188	113.635	100.721	134.008	89.1162	72.958	149.931	145.723
apex2	24.2749	19.552	38.1619	9.52137	19.0701	19.894	20.4729	28.7562	24.8056	21.0442	45.8992	23.9078	40.4761	19.6572	22.2621	25.7459	25.1445	30.5171	13.834	22.0865	24.2095	23.5322	25.4112	26.2948	25.7014	4.90064	27.9547	29.5939	42.7266	19.369	36.8995	10.298	31.612	40.7492	29.3379	29.7045	29.7893	40.1359	35.8923	33.1985	31.7861	54.0845	37.5857	26.9245	35.738	28.2063	25.7827	26.6937	32.8477
aph1b	105.804	83.3279	94.7648	99.6965	107.945	124.259	147.018	141.022	126.02	194.526	221.606	173.251	120.667	140.794	118.01	238.88	202.611	164.824	134.696	136.315	150.643	185.813	138.274	147.87	99.0633	52.1783	129.3	154.811	133.206	136.129	105.297	123.128	134.492	162.2	85.9178	144.947	133.572	111.836	147.35	132.044	113.446	176.282	129.037	160.56	150.881	108.26	101.176	129.256	162.14
api5	228.089	238.614	251.237	249.211	328.462	279.932	333.511	275.158	282.813	374.646	348.181	388.639	287.009	322.368	298.045	445.319	445.106	452.739	333.23	343.546	283.232	423.477	390.399	458.322	293.751	103.717	348.466	423.025	455.19	524.963	256.339	235.111	237.183	345.996	324.702	280.926	254.598	274.543	225.533	308.172	315.746	260.42	233.978	238.34	309.696	277.189	262.735	363.865	271.952
apip	14.5336	21.5942	7.55927	26.5133	30.558	21.3555	27.8242	18.9421	40.6867	47.9385	53.2666	45.9689	28.7697	23.8165	34.2354	55.5649	51.0164	37.6478	35.4478	19.6091	14.451	43.102	37.6018	26.4225	20.8967	65.3123	24.3303	22.2773	36.062	42.5263	16.535	22.4437	30.0567	32.1873	30.3694	24.0257	26.3445	19.6413	19.2316	42.5404	37.9833	45.0702	26.9433	20.9391	28.783	28.2205	39.4002	43.8328	36.9359
apitd1	28.158	20.5881	29.7731	35.7154	26.0993	10.1891	18.8382	26.9045	20.8292	71.0806	35.5457	29.6509	44.5068	50.3257	52.0255	78.1256	87.3083	60.0318	55.6698	38.8445	36.6444	65.7033	60.9881	44.7722	42.3777	6.41468	40.1281	44.6101	43.8332	69.6608	37.7258	30.2189	24.1673	26.8978	41.1607	17.3206	25.2322	27.1847	29.4307	15.0669	62.1441	38.0605	26.9177	53.8545	36.7231	29.4269	52.1306	47.3024	99.4741
apln	192.216	176.883	162.866	124.156	177.894	120.35	134.78	99.227	105.186	119.772	100.403	122.528	114.577	129.473	141.55	132.719	183.469	144.474	162.596	168.889	161.985	159.581	176.896	153.635	606.778	382.088	654.191	685.07	663.255	878.413	381.191	295.509	376.758	265.524	318.251	300.383	321.853	342.851	349.96	217.095	300.154	252.407	259.053	221.388	279.92	216.395	234.287	239.8	145.73
aplnra	44.7755	14.4232	5.43899	6.072	37.4358	9.96085	13.2719	18.4102	9.91758	13.4085	6.33342	20.1555	15.7155	43.4914	9.4833	6.61793	5.30389	24.3974	448.668	390.011	419.958	428.434	407.688	425.227	241.418	66.8799	153.678	166.094	159.7	183.359	88.0801	101.621	68.8266	34.5273	70.5997	51.5335	32.1972	25.1271	39.4907	127.046	79.9082	58.0939	14.3888	38.8964	28.7859	17.0591	55.2859	13.196	17.4651
aplnrb	23.2501	51.4023	24.5782	74.8578	42.724	37.8254	19.6963	34.0568	30.7646	38.3757	20.9527	24.8666	33.3026	54.2624	18.0653	27.6923	25.6503	21.3835	256.886	207.786	199.453	286.579	250.1	249.853	224.284	87.9317	227.986	256.952	238.132	239.564	110.163	91.8866	131.282	95.7164	153.047	131.273	73.1939	76.0345	123.478	132.72	57.1	112.18	69.3481	47.8653	77.4298	72.0441	56.9515	51.6266	51.3597
aplp2	2668.36	2721.3	2610.17	2961	3399.14	3230.55	1717.95	1701.22	1702.87	1549.27	1703.29	1788.96	1582.75	1878.58	1700.24	1640.37	1587.14	1432.54	1919.13	1854.7	1849.05	1523.75	2014.02	1763.96	1922.72	3043.69	2135.5	2282.95	1862.73	1981.79	2568.26	2284.25	2571.63	2726.61	2515.51	2628.72	2672.18	2644.48	2873.84	2507.37	2465.77	3097.99	2409.39	2564.92	2131.12	2778.43	2579.02	2870.67	2830.17
apmap	52.4036	75.045	70.2064	44.1864	58.1469	45.2682	91.4559	62.7129	65.4959	49.7883	54.3963	47.8187	66.507	72.6735	62.0315	74.7942	65.5028	70.2022	67.4619	57.6231	54.0411	39.3339	46.7738	42.5115	68.1914	63.484	67.2489	52.5777	76.8577	70.0786	34.9008	54.8206	46.8969	67.6243	45.6618	60.4413	58.2646	74.8158	72.7873	56.1461	52.8678	61.0987	73.1968	89.7559	63.5246	56.4241	73.6898	48.0165	66.6916
apnl	9.72126	10.2661	10.5972	2.49931	3.73735	8.77068	10.2851	10.4232	15.8855	2.81158	19.7752	7.62312	5.15739	8.5713	3.58921	5.6234	11.8626	13.2021	5.05625	2.55902	0.962417	23.2503	12.1922	16.9453	2.6231	2.89676	18.4983	18.9631	19.9202	6.28639	11.1641	10.1107	4.60393	11.819	3.38136	26.8695	8.02252	8.68672	7.33499	11.2301	14.0565	3.00682	5.74056	5.98084	6.94246	17.799	17.7268	7.96024	3.09744
apoa1a	67.0461	70.8845	76.4284	1.48226	19.3097	8.77395	41.6821	74.7159	54.5988	11.4168	0.0791148	8.52562	43.9224	43.7834	75.8891	17.6351	5.72145	8.1758	54.1781	45.244	76.6848	7.20705	7.15291	18.5651	56.2799	170.692	53.3582	0	11.2548	11.8033	66.0812	69.0123	62.0163	3.38678	12.1234	12.8451	86.212	78.9504	56.2462	20.8344	9.90866	11.0213	88.7392	83.7783	72.4775	7.04837	6.60396	10.4517	15.385
apoa1b	36.9382	39.0212	59.2652	0.250601	2.73356	1.10278	28.7877	34.4683	27.8038	0	1.12226	0	31.8144	29.0279	44.7118	2.45597	0	2.0668	40.5556	34.1559	45.49	7.23844	12.2274	19.6178	44.8464	89.7993	43.7329	20.0864	15.2444	29.1625	27.3307	43.2331	41.9383	0.115844	1.24308	12.733	48.5681	37.8136	40.7073	2.21972	8.44799	3.00807	53.0864	58.849	42.6957	5.89082	2.20655	2.44695	13.3431
apoa1bp	215.438	370.245	202.372	546.666	352.438	537.221	165.182	345.896	203.42	373.711	375.324	338.859	213.578	295.209	135.744	275.244	268.198	132.294	130.277	155.303	191.738	280.807	250.089	255.468	166.337	160.035	222.656	354.752	316.597	267.226	368.975	453.2	251.598	487.871	432.263	424.778	459.883	315.839	407.936	457.179	237.446	388.626	373.629	345.046	334.503	414.612	469.493	429.735	443.306
apoa2	103.949	122.261	126.372	0.30467	0.356606	1.41913	60.4872	88.6785	76.4412	0	1.13791	0	59.8784	65.0821	84.7096	0	0	0.0308226	65.2752	74.7565	81.6468	2.16853	0.0300886	0.259005	77.6059	234.635	73.5001	0	0	0	73.2422	97.8679	84.9783	0.137169	0.157846	0.25826	117.999	94.148	105.287	0.796005	0.586908	0.00309139	121.524	126.666	79.4209	0.240886	0.774105	1.54357	0.00238657
apoa4a	2.92234	4.08845	3.1644	0.0564942	0.0653042	0.208744	2.15484	6.29862	6.96049	0	0.0222636	0	2.63766	3.73339	1.9185	2.52175	0	3.04786	4.08237	2.04745	3.50682	4.21506	4.06617	4.55577	0	0.321556	1.77749	0	0.736244	3.47688	4.10558	4.40095	3.27683	1.11481	2.19185	0.0658669	3.39513	3.24258	2.76011	0.176252	3.8333	2.00371	2.91599	0.99678	1.98711	0.0312925	1.4255	0	0.00459013
apoa4b.1	4.84758	11.2555	12.6112	0.121766	0.141209	0.475068	6.94708	9.88248	4.96402	0	0.0301161	0.92093	2.67384	1.36985	6.8822	0	0	0.00594139	6.56119	2.1011	5.20922	2.47322	0.00942365	1.23517	4.00099	8.71378	3.57541	0	0	0	4.16789	3.30825	4.2181	0.0301923	0.0345671	0.0552021	8.85052	5.37697	2.7335	4.24641	0.173178	0.00102876	12.6327	0.99472	10.9361	1.23612	0.258255	0	1.02566
apoa4b.2	1.95263	1.03003	2.10007	0.0308837	0.0356551	0.111819	0.677652	0.848937	0.991448	1.92919	0.0105672	1.92754	0	2.48816	0	0	0	0.00143266	0	0.703483	2.34483	1.73904	0.0030902	0.0249252	0.797412	0.0934851	0.899718	0	0	0	0.832465	0.00861165	0.842551	0.0055647	0.00636365	0.0101078	0	0	0	0	0	0	3.90404	0.996968	0.991837	0.0271194	0.0763749	0	1.01768
apobb.1	176.735	223.046	248.728	6.17796	1.59491	7.1854	145.695	185.317	191.564	0	0.0922254	0	132.623	116.059	186.303	1.30929	1.48163	2.07385	141.413	159.777	156.927	3.81921	0.0333913	0.289844	153.167	542.076	156.422	0	6.50913	0	124.271	185.09	169.398	0.149667	2.36592	0.282787	226.364	186.332	189.064	0.870144	2.00582	2.00687	248.696	194.474	165.785	2.54051	0.841564	0	0.00556891
apobec2a	14.5506	8.26412	11.7596	11.7127	34.9074	14.5201	0.341343	12.2584	8.92874	4.74281	19.7539	14.4018	12.2619	12.8716	14.7695	6.92784	16.6937	6.12426	7.20692	8.73627	8.37949	10.9333	14.2188	12.5422	8.91641	20.2502	5.06924	21.9979	13.3563	6.29767	11.1081	16.6922	7.07741	7.59792	15.1658	18.1129	6.9857	16.1963	3.56579	0.481124	21.6713	20.0292	19.3115	5.98002	16.8805	14.6054	8.84024	9.73609	21.4752
apobec2b	2.88992	6.1658	1.12987	4.67971	7.03646	11.1309	66.1717	56.3908	70.4463	163.939	101.434	173.367	75.9833	72.1832	82.27	117.915	172.324	186.145	4.52553	6.61064	6.34421	7.59016	5.09179	10.177	3.69573	1.26601	8.00379	9.47539	3.00567	0	5.72437	3.38295	1.4736	2.19148	5.38846	4.54268	3.41405	2.19944	3.69864	2.91589	0.149943	5.0069	5.76021	6.98029	6.94697	5.69521	8.42743	9.87886	0.0147976
apoc1l	245.588	258.126	277.772	123.132	303.464	142.129	203.784	414.886	286.787	371.804	212.31	236.386	684.474	522.183	339.921	1342.64	1030.82	1165.94	1178.14	667.57	838.032	2172.77	2168.52	1650.38	459.289	693.717	1134.49	2248.27	1363.32	1997.8	644.899	614.308	677.411	453.582	247.815	394.109	388.104	489.297	454.012	294.494	347.688	337.544	350.565	393.918	297.783	170.342	247.228	237.949	257.537
apoc2	11.6755	14.3493	14.7838	1.35775	0.18336	4.23529	7.60859	18.9812	2.97194	0	0.0359264	0	8.05151	9.08124	10.0388	0	0	0.0122616	12.863	12.2824	11.8621	0	0.0154786	0.128546	13.7181	8.83868	7.08277	1.76973	0	0	13.0498	10.0223	18.3912	5.42723	0.0885356	0.142876	3.51292	10.7111	12.1463	5.74765	0.235729	0.00137405	12.5966	10.9739	8.93961	0.107817	3.16093	0	0.00238558
apoc4	0.97638	1.02238	0.00565069	0.0130871	0.0150959	0.0467339	0.780393	0	0.994234	0	0.00325005	0	0	1.64152	0	0	0	0.000965642	0	0	1.62633	0	0.00109197	0.00876725	0	0.0937511	1.84596	0	0	0	0.832465	0.00861165	0.842551	0.0055647	0.00636365	0.0101078	0.00586261	0.00366323	0.944527	0.0151566	0.0117834	7.36079e-05	0	0.998155	0	0.00493471	0.0137262	0	0.00121401
apoda.1	3.83354	13.3799	15.9595	25.1819	3.8607	28.3431	7.93369	7.73672	10.9147	13.4316	20.8101	6.65789	20.4871	12.2702	6.32626	1.14665	8.25602	11.1869	7.36464	4.93636	15.5377	2.3118	5.09657	13.5472	13.6936	2.84487	16.7097	16.0277	9.24667	8.81763	14.3355	11.2791	9.52212	23.5264	24.8219	7.04188	10.2919	11.9162	9.17802	17.9211	9.32203	5.00994	20.2541	13.9606	23.8341	11.364	12.9805	9.69339	10.2942
apoda.2	23.324	22.6027	24.4096	19.6554	10.8782	0.969357	18.3577	11.3736	11.9121	7.64358	5.27274	1.85285	3.42326	8.87912	12.0575	0.86668	4.70518	2.05074	7.00128	2.76563	1.86499	8.60389	3.0599	5.70245	9.59076	5.68784	0.755441	0	0	11.0864	2.95358	16.5019	10.6596	13.8528	0.087506	3.5724	23.4272	3.36065	10.1402	8.69638	6.77878	3.00693	7.70887	3.98675	8.9371	0.11751	10.9197	9.89276	0.0149453
apodb	10.6769	17.4364	2.22247	0.180928	20.8819	10.7193	31.8688	13.8779	7.92849	30.7779	6.34277	4.71368	24.7099	18.631	15.1353	10.9644	13.6435	13.2362	2.28746	14.5265	14.8087	6.66194	6.10828	1.32662	4.94988	2.92482	1.53471	5.03195	18.2585	37.7776	5.46571	3.47689	8.11213	7.53051	10.7916	10.1881	14.6042	7.617	11.1037	3.33036	4.24789	8.01314	38.633	13.9589	54.6382	3.61655	4.99257	3.35496	3.13128
apoea	103.964	119.167	107.273	0.301836	0.353238	1.40159	78.2212	128.038	90.3281	0.870411	2.19088	0.867452	88.0558	54.3655	123.746	0	0	0.0322729	80.8735	95.4949	103.775	0.505523	0.0312992	0.270249	92.0471	258.216	88.3802	0	0	0	78.0483	104.567	89.0156	0.138579	0.15948	0.261019	131.641	108.209	103.385	0.806782	0.594415	0.00312443	129.229	108.71	112.192	0.24316	2.29858	0	3.04543
apoeb	1054.16	781.649	1003.81	934.112	1144.81	892.338	1791.78	1691.55	1196.76	2142.38	2720.58	2438.91	3171.68	2105.15	2386.54	4602.29	3431.01	3002.42	3421.1	3721.75	3464.76	5251.39	5744.16	4355.39	2912.79	3039.66	2820.99	6059.44	4683.59	4886.85	2373.53	1603.84	2200.77	1976.46	1723.75	1887.65	1593.55	1441.13	1458.49	1824.43	2658.4	1595.57	1222.96	1076.03	1129.58	1859	2489.96	1909.67	2137.5
apol1	4.81577	1.07135	13.8063	18.2935	10.7139	19.944	20.7607	11.1666	12.893	34.6031	27.1276	7.58831	18.5137	9.75025	6.15384	10.0944	12.5524	23.3638	11.5458	5.59528	6.83503	19.6589	8.14428	13.6727	9.42633	12.7121	29.7994	31.934	33.9866	18.5993	7.71276	15.679	15.3615	21.4214	13.0799	21.5544	14.779	8.74723	3.56095	18.1508	24.198	6.01166	24.1003	11.9639	7.92906	36.812	26.5237	9.65129	52.2592
apom	18.5089	22.5293	12.7303	0.174365	0.20274	0.712916	24.7213	20.3868	11.9113	0	1.11055	0	12.4315	10.9625	20.6251	0	0.0394438	2.05578	16.1543	14.3356	23.9231	0	0.0189695	0.15887	10.6726	44.2685	15.0304	0	2.83178	0	12.892	16.6133	25.035	4.39016	0.100072	1.34364	25.7603	17.2504	18.5478	0.473379	0.356801	3.00723	24.1636	27.932	20.8567	2.45485	0.493426	0.714614	0.00121731
apooa	32.0233	42.1448	29.8389	32.4892	34.4184	33.9774	20.4852	25.2238	18.8468	50.9147	26.1482	20.0626	23.4922	24.6141	20.6921	44.795	58.1893	36.6256	12.2694	28.6718	15.8826	50.7739	29.4876	50.1104	30.733	6.74252	34.7995	83.2654	57.2964	61.2684	55.8524	55.9955	48.4483	39.8606	41.3755	117.049	46.9344	43.5025	57.0613	74.2662	63.1805	84.1332	41.3767	40.8847	65.5185	64.1261	44.2779	59.7779	57.4936
apoob	9.72679	6.17987	6.40392	11.4028	1.40252	7.18658	8.29754	3.38045	9.93212	1.87141	6.27502	6.70445	11.5138	9.38619	6.49134	13.3099	1.23368	3.07114	8.14164	7.32353	10.1227	5.78739	12.1805	2.46231	11.8145	1.60275	11.5746	3.15579	0.519487	4.80533	13.066	10.0157	6.38965	9.64455	5.48807	2.45198	10.2149	9.74157	3.59444	8.61121	16.4319	2.00533	5.78227	6.98215	10.9331	0.0976456	3.09856	3.50455	1.03771
apool	25.2233	24.6981	19.2325	50.5602	33.1379	18.7134	34.9663	21.6725	31.758	32.5965	19.9116	26.7911	36.8957	24.0486	42.9693	18.8329	22.581	23.4116	16.6922	25.1974	23.5127	19.2556	17.2946	27.3925	21.5419	187.668	31.3021	16.5154	13.6241	32.3909	57.7127	29.2515	33.832	89.9822	15.3846	45.6854	60.3766	30.4992	83.0959	16.6668	71.8312	28.0476	48.1654	73.8043	56.5875	12.6617	30.2468	31.992	18.469
apopt1	92.1912	103.884	77.7879	119.333	142.173	133.224	72.9105	100.158	78.388	93.8804	124.387	138.854	96.2295	105.324	101.764	131.298	102.194	114.966	90.2087	76.5895	66.5497	84.8452	103.685	77.9874	92.2949	51.2623	80.2287	115.42	149.161	129.69	98.9634	104.113	111.778	94.6237	154.086	91.4578	119.903	125.889	119.676	143.257	84.6876	176.281	107.817	128.644	117.122	180.133	171.396	142.635	109.823
appa	2939.15	3861.85	3309.57	3588.06	6317.53	4723.61	3206.47	2962.43	3312.45	4076.84	4736.53	4446.09	2472.98	3353.91	2661.9	3422.4	3233.51	3124.51	3128.52	3375.29	2920.48	3608.11	3918.24	3558.79	3244.76	2853.52	3336.41	4507.74	4625.71	4310.06	2935.67	3196.29	2624.14	2806.2	3477.78	3639.25	2870.86	2559.91	3343.43	3605.73	3297.61	4002.44	2285.13	3115.4	2447.76	4187.8	3814.9	2993.62	4808.62
appb	980.376	880.368	803.742	915.578	1308.39	888.765	650.134	596.68	654.951	694.668	463.249	536.95	707.316	891.753	624.929	702.609	723.429	760.015	819.859	817.025	708.972	867.783	1024.79	900.855	942.485	837.131	823.566	1003.58	981.985	1007.69	915.403	1044.14	962.214	809.344	925.416	1179.49	1146.04	1058.04	1043.23	1141.77	1412.2	1097.77	1087.22	1008.22	1133.56	1078.26	725.863	1245.51	1117.51
appbp2	36.8942	27.7865	26.6607	24.4878	47.1904	37.2185	32.544	26.9279	38.7069	33.5396	32.4137	25.8137	21.8061	26.321	19.538	43.4662	25.8218	20.3624	39.2261	30.7215	31.7242	41.1523	58.9401	44.6642	27.9798	19.0643	30.581	24.518	36.9945	31.8128	31.1306	25.821	22.4853	27.9775	53.0079	28.6037	37.6926	30.4527	35.8845	23.5306	56.0939	48.0761	35.6445	24.9291	34.7432	30.4469	38.058	25.778	22.5997
appl1	50.4781	45.2602	61.6745	44.0986	50.9905	34.7018	50.3502	60.2431	46.6397	32.529	41.8444	46.8993	66.6276	48.9919	83.3921	47.4815	44.8384	37.6656	46.0367	84.9375	68.0149	13.9306	31.5369	34.5298	61.4611	114.524	54.135	39.4637	31.7688	43.01	52.7583	52.5815	70.7798	25.9183	62.912	31.0251	53.5032	62.7732	51.6331	24.9778	29.2976	25.0426	40.4224	55.8475	51.6173	60.7178	23.4272	52.6332	30.7857
appl2	57.322	40.1078	38.3283	17.662	28.6522	49.2319	39.5907	27.8713	30.7653	29.7103	18.8688	17.1764	36.7696	50.2614	59.7344	18.5833	32.9591	16.3093	52.8205	45.2777	41.4151	24.1923	27.4626	12.884	51.4203	23.9983	35.0101	20.2477	22.5229	21.8218	53.838	31.4137	49.6215	37.6223	34.7863	17.3756	42.257	44.4881	56.2544	38.9155	40.8955	36.0591	64.5822	64.8258	52.6126	11.5449	42.6826	31.0789	16.4443
aprt	67.9441	44.2619	55.4043	91.3447	52.3806	98.5435	78.8295	72.1231	87.3199	116.901	212.065	87.0651	92.7142	101.731	80.3419	159.271	86.3228	128.183	49.56	72.7492	98.8042	54.34	131.125	163.445	53.4292	37.712	47.8234	182.774	134.408	50.2048	61.2852	78.3833	33.6134	68.8428	104.192	160.456	29.9359	68.3355	56.1343	36.5106	43.8003	135.209	44.2458	38.8882	40.6854	62.0315	134.595	97.3456	48.2124
aptx	4.84797	4.12499	2.18404	7.98094	9.25511	2.35159	5.02148	6.05658	8.93494	4.76378	5.2516	11.5425	6.07647	6.30481	5.0608	10.3889	8.53714	7.12437	6.13725	12.4259	4.11753	2.3727	4.07495	3.52958	4.47803	1.38104	3.42031	5.50814	3.81159	9.21374	3.06634	3.41935	5.70268	8.5133	3.30591	5.6884	2.4169	3.32227	7.39185	0.329617	8.96849	13.0174	6.76955	1.99244	2.9741	2.33619	6.79466	5.37842	5.12858
aqp10a	0.962183	2.05308	4.18273	1.19203	0.054271	0.17224	4.07515	1.76402	0.991068	0	0.0117085	0	0.861632	0.656856	2.17988	0	1.2322	1.01829	1.34817	3.19366	1.42458	0	1.01941	0.0358351	0	12.6676	3.59557	0.534006	0	0	0.750526	5.34761	0.765392	0.0181838	0.0208068	0.03314	3.27161	0.0169878	1.87012	0.0712192	0.0551606	0.000339881	0.954041	1.995	0.990918	0.0348342	0.0985302	3.67981	1.02326
aqp10b	12.5817	29.7915	18.1323	16.3498	19.0634	34.2584	20.6367	35.987	15.8706	26.8545	16.7655	15.2728	24.5395	25.007	37.1363	11.6929	20.9496	15.2792	30.1866	19.037	15.3416	20.1021	26.4244	21.7964	12.1034	33.1275	11.3239	6.49578	12.5322	6.29683	34.8029	27.8552	21.8895	20.4289	10.9784	7.09492	21.5883	17.365	24.0339	19.911	14.6313	5.01082	22.1606	31.9174	18.8581	8.08651	18.5538	17.7906	10.2844
aqp11	106.811	77.1412	84.0894	55.8225	83.0474	76.9214	120.076	108.954	72.4336	113.089	76.3675	78.4553	69.0795	84.0498	85.3957	78.0339	103.981	62.0796	63.8961	55.3056	53.9768	56.2934	47.7924	48.2116	73.343	37.5882	117.235	109.497	68.7325	90.4553	143.342	96.2788	125.727	95.6742	58.7911	84.6051	123.161	106.332	138.238	77.8753	81.8788	79.1289	83.7927	87.7594	86.3603	60.9476	65.5442	70.3886	94.4143
aqp12	4.88784	3.07619	1.09109	0.0611831	2.36927	0.226925	3.91131	0	0.989179	4.84218	0.0178762	1.90973	6.24951	4.33678	4.76641	0	5.01931	2.04439	10.7795	5.9339	8.86661	0.66369	0.0137406	4.62547	2.26166	4.33141	0.80656	0	0.658424	6.92373	6.45151	8.82462	2.25755	6.42803	3.31255	4.60788	1.22934	1.14012	6.55088	0.202867	2.70358	6.00795	9.67278	5.98338	2.97169	7.82104	1.81252	6.24504	0.00238607
aqp1a.1	191.216	186.158	185.242	184.318	201.694	227.87	90.7978	102.764	65.4833	128.424	173.443	71.732	47.9982	53.1301	37.797	113.843	104.359	55.9723	156.384	112.451	110.428	200.877	270.393	184.499	267.882	97.1581	244.364	400.882	516.355	758.42	238.843	191.479	195.859	233.231	294.259	268.285	190.757	222.487	232.945	209.684	341.697	250.403	134.766	105.703	156.824	263.496	308.481	253.293	393.043
aqp1a.2	81.5204	94.617	76.6911	105.38	73.7215	122.104	66.4318	72.2767	67.4762	84.335	80.4995	73.6977	59.7583	36.9239	49.2252	26.2392	24.7322	43.7447	51.1116	35.2501	44.1257	42.8613	32.5465	37.8716	58.4565	16.2498	86.8262	62.0172	37.3606	33.155	49.263	88.3289	49.1566	97.709	59.8074	100.293	63.9762	48.9303	53.3311	128.961	58.1417	64.1038	69.3248	66.8145	55.5787	86.6718	89.0848	71.3005	82.0958
aqp3a	10.6832	14.3657	14.8213	2.52958	10.6445	2.70226	9.08227	9.70883	12.9162	3.8014	0.0413538	1.86712	11.5513	4.80098	5.10176	5.198	9.30233	5.09652	8.09798	7.29185	13.9635	17.2131	0.017701	1.33204	6.29836	19.956	2.5656	1.85177	0	0	12.0424	16.6194	4.62141	11.8053	8.72856	9.18655	3.50593	7.54135	13.1072	1.80844	2.85658	2.0047	24.1529	11.9658	38.7529	3.58134	0.507672	2.48848	1.04241
aqp3b	2.91628	3.07942	2.13915	0.0671828	0.0777004	6.05067	10.0136	6.11595	4.96006	1.87574	6.26537	2.83809	0.792253	1.25267	1.84314	7.59331	2.30657	2.04063	0.369581	8.61692	4.30195	1.56253	0.0108734	7.81005	0.56593	23.5726	0	1.90568	3.1196	0	0.778493	0.0207787	0	2.10994	0.0153388	2.20315	2.23818	0.0229052	3.7737	1.45099	0.0746889	0.000457398	3.89415	3.99225	0	0.0350207	0.0990681	0	0.00559477
aqp4	57.243	89.4517	62.8451	55.7813	73.5723	100.553	15.4525	9.42378	26.8071	6.642	23.9922	18.1939	16.7353	18.1362	18.9879	10.1563	3.55466	8.1554	23.8381	24.4594	20.5703	13.2588	34.5317	8.2618	62.0168	14.8108	22.5405	51.9667	43.2003	15.1298	95.5667	57.1014	70.5999	35.5768	59.7408	34.4747	42.271	36.9525	51.6067	54.1847	29.3493	52.0829	52.9746	60.8347	50.6236	46.2271	35.8974	43.6347	29.7394
aqp7	7.76536	12.3039	12.6817	5.87093	3.73266	0.607679	7.29096	15.0313	8.9312	6.68449	12.5032	0.898652	8.86547	5.6566	5.93687	3.03065	6.6998	5.09236	1.80061	2.84342	2.7126	4.21094	6.08738	5.64716	7.19214	0.93756	4.40902	2.64403	3.09722	0	14.6154	10.0733	2.97251	6.50701	7.65033	16.8837	5.74762	6.5172	7.38071	12.2035	6.59974	1.0035	8.69215	5.98309	1.97735	3.47808	13.3029	4.39436	4.08727
aqp8a.1	147.555	122.396	124.564	83.6735	188.308	119.866	84.8993	129.97	115.118	148.604	66.9755	34.3618	20.2557	16.4392	19.4658	8.87309	18.9488	5.11434	12.9335	18.7864	20.2156	41.2904	68.0503	40.0218	7.76238	27.5877	16.3315	81.9599	82.9062	55.5178	54.9745	71.5966	80.3365	45.2314	77.0661	67.3754	84.5267	76.0245	63.4352	66.4725	147.951	115.184	21.1187	10.9636	23.8103	58.462	90.6066	69.7573	85.1976
aqp8a.2	0	0.00378196	0.00836571	2.20186	1.15601	0.0696065	0.694866	1.78509	0	1.93293	0.009168	0.95421	1.81077	0	2.25092	0.395675	0	0.00276236	0	0	0.788322	0	0.00055531	0.00445298	0.82381	0.0468563	0	0	0	0	0.812369	1.09722	0	0.00827393	1.07117	0.0150397	1.15266	2.13904	0.90724	0.0847826	2.4737	0.000402918	3.8702	1.9938	0	2.27298	5.24803	1.74611	0
aqp8b	21.3396	19.5614	21.3231	31.1652	22.6089	33.0991	17.4669	10.4466	12.9046	0.896171	4.2393	15.3643	23.1906	16.0938	4.18937	3.76932	6.90483	7.1344	10.5426	5.81856	11.8343	4.95454	3.06574	2.44177	11.6802	13.5507	16.0671	6.05715	0	0	16.0973	17.7941	10.4201	11.8442	11.9707	9.24452	18.1869	25.8621	14.724	10.4	10.7774	9.01624	7.6924	15.9613	11.9171	6.82451	4.64166	4.34455	2.05347
aqp9a	216.425	341.428	181.067	260.841	397.19	368.476	442.967	370.112	398.919	419.647	476.783	544.672	215.364	195.004	187.05	195.926	298.087	156.702	326.897	299.757	332.225	515.036	725.858	544.31	132.184	133.168	208.706	309.405	316.755	222.367	98.1004	71.8125	98.6711	68.9071	163.872	211.909	183.863	142.269	123.253	287.637	204.115	327.523	87.5781	90.7458	96.2737	268.727	178.322	98.8292	180.633
aqp9b	37.863	24.7124	28.7843	38.2016	53.0409	25.6968	4.4624	4.36237	2.97396	0	7.26755	4.79457	8.94935	5.80803	4.6186	0.408762	1.41542	7.10757	1.80501	5.29629	3.50533	1.56207	8.10658	2.36578	5.89629	7.92135	4.23852	9.70382	9.44515	12.4159	18.9145	26.9144	49.0184	21.5703	36.871	28.5879	15.0562	36.8271	30.3883	43.7557	18.8067	32.0512	25.0452	35.906	31.7723	14.7895	16.0166	14.1318	6.19806
aqr	78.615	51.465	107.442	65.0457	94.8312	104.52	126.557	107.1	117.097	100.58	134.852	99.52	140.078	165.456	158.337	115.629	151.86	77.3537	126.828	118.741	135.927	106.626	109.805	92.9622	119.77	87.5754	109.161	136.884	106.445	99.2878	100.634	76.2252	105.313	90.3166	115.088	118.67	68.7048	87.9747	82.7848	133.09	127.537	173.275	86.6574	84.765	67.4891	115.924	95.0782	102.564	48.2461
ar	129.07	119.335	139.497	189.98	225.161	200.979	127.318	100.105	109.156	119.773	107.71	113.901	81.2697	95.9324	111.094	115.983	122.296	149.538	100.9	105.447	103.723	110.073	102.686	102.032	86.9544	32.3067	112.709	111.963	123.096	137.915	164.383	155.686	166.693	281.463	267.08	190.754	174.713	175.831	162.923	253.325	181.773	215.346	154.045	124.652	177.674	221.888	228.215	247.966	223.721
araf	197.057	199.508	189.468	133.447	168.538	181.969	152.34	147.192	166.717	126.442	169.366	138.773	155.032	106.56	121.586	120.717	136.654	153.621	127.365	119.375	122.151	132.743	142.327	122.675	163.624	104.647	183.472	212.472	184.9	128.526	178.086	188.024	195.223	180.574	171.646	206.637	192.916	172.579	173.994	224.903	180.453	207.333	199.344	176.512	151.862	181.434	256.289	172.901	246.278
arcn1a	128.129	146.022	120.303	106.726	144.643	104.059	170.811	145.381	155.795	187.807	219.524	147.376	130.316	156.548	151.331	213.575	166.683	188.216	149.464	170.969	149.679	191.535	230.769	234.813	152.373	84.237	140.622	158.041	140.953	141.745	162.261	137.685	148.235	112.918	139.044	159.814	127.887	135.647	138.121	119.292	136.916	153.246	136.737	140.612	158.821	145.338	125.127	136.377	148.791
arcn1b	70.8626	58.638	77.6734	55.7429	71.1618	69.5413	77.67	88.9392	70.4542	72.8096	69.0273	69.8588	76.09	83.9575	76.5505	92.6618	80.5017	112.914	71.1453	61.8045	64.5543	94.3032	63.0414	65.3808	73.5259	80.1201	64.588	67.8975	56.996	76.6316	81.5391	73.8791	90.8691	69.8836	61.9732	69.7069	82.1881	91.1145	79.1756	81.7748	84.2248	67.1092	80.9055	68.8094	89.3411	55.3315	55.7499	83.861	91.2795
arf1	91.2496	103.85	102.142	77.7116	67.7879	64.9762	179.711	170.706	161.749	221.371	172.532	149.289	159.204	190.005	183.069	210.033	228.28	262.476	283.201	258.71	250.668	324.339	311.097	303.71	180.232	80.7477	190.39	210.133	239.832	238.855	131.824	119.786	114.111	142.908	146.579	106.304	98.2485	136.656	106.79	86.4846	132.743	113.182	79.8978	113.688	115.147	110.365	97.9805	73.8804	89.2871
arf2a	108.7	105.947	110.735	92.8709	185.853	123.112	179.55	175.871	162.738	312.445	186.139	217.285	140.761	149.148	136.42	311.511	293.118	271.635	141.531	119.975	106.241	158.802	174.856	194.664	127.087	79.1194	98.5088	184.879	233.833	192.425	145.281	118.768	139.997	177.312	182.435	215.637	156.424	106.468	158.357	164.99	208.973	198.318	140.581	120.665	168.746	168.963	140.696	181.049	242.182
arf2b	241.676	248.902	266.145	283.943	341.552	318.976	393.957	450.305	368.152	606.54	540.555	525.501	323.729	409.928	405.265	724.243	577.521	486.331	397.517	395.06	359.967	506.586	608.967	607.297	377.074	104.461	448.027	554.815	599.28	734.403	357.795	351.472	387.144	346.109	394.27	495.436	372.207	430.802	437.381	384.627	392.43	557.896	339.923	357.015	342.447	386.433	370.444	369.081	473.07
arf3a	42.7293	23.6876	24.5537	26.7964	49.5707	45.6434	36.0972	50.6217	32.7412	45.0423	49.1151	34.4293	40.102	62.6525	56.7592	82.7805	71.8531	55.9661	32.222	42.7536	34.6023	36.8721	52.8531	57.1301	33.1543	21.2313	23.3932	51.7748	47.8895	60.6145	52.8347	52.5383	36.2973	38.7359	43.4655	47.9425	42.2545	36.944	34.9314	49.9771	51.1426	43.0695	34.6452	52.8571	31.7572	61.7262	20.5549	41.9034	64.6466
arf3b	19.4467	21.5522	19.0932	4.86713	13.085	0.860765	11.0488	12.2061	27.8162	5.69933	4.24463	7.62076	8.64945	17.3756	16.1174	11.8266	8.03636	13.2256	25.1447	13.9867	12.6911	10.8111	5.10834	16.0036	25.476	10.615	17.5092	15.7868	6.72943	13.7797	29.0522	15.7482	27.7741	23.6056	8.82013	12.7135	21.6097	26.9985	11.8913	5.01907	27.1617	14.0237	15.416	14.9591	11.9079	14.6395	8.90639	16.9978	12.2985
arf4a	0	2.05559	6.25114	0.0522814	0.0604219	1.83217	7.28631	14.1218	5.94865	23.1701	0.0492124	0.898423	6.99548	6.33694	1.53987	13.4925	3.19319	10.1592	4.6198	11.5924	6.45114	6.76624	2.04933	1.2944	7.8376	1.27215	2.53112	2.51485	10.6557	0.623482	3.10003	2.316	1.45169	14.7463	2.23048	2.37415	1.21413	4.29133	2.75991	1.6066	3.83407	2.00371	3.87117	5.98759	2.97884	0.0559038	0.160043	0.828779	2.05533
arf4b	0.979775	0.00130609	0.00288621	0.00667666	0.00769908	0.0237254	3.23857	1.77438	0	0	1.04967	0	0	0	0.605631	1.0091	0.522686	3.03366	0	0	1.62633	0	0.00109197	0.00876725	0	2.6268	0	0	0	0	0.832465	0.00861165	0.842551	0.0055647	0.00636365	0.0101078	0.00588197	1.05597	0	0.0152068	0.0118224	7.38505e-05	0.974844	0	0	0.00493143	0.0137171	0	0.00121731
arf5	98.045	100.778	71.3793	97.3135	105.486	70.3081	260.826	258.594	204.411	420.67	417.14	382.899	201.192	249.051	175.437	382.489	356.151	334.72	202.401	186.331	160.923	263.01	304.98	293.267	150.497	68.01	203.5	234.937	290.136	251.072	153.371	114.28	125.396	175.14	179.153	162.125	136.953	129.138	135.366	102.234	130.341	142.228	105.913	110.694	137.978	84.6475	126.211	131.994	185.739
arf6a	48.5578	39.0834	45.7378	16.5168	54.3183	29.2571	78.4823	60.8954	71.4485	68.0168	91.9612	54.518	47.9423	67.3947	53.089	121.339	123.544	93.597	39.5313	50.6812	45.8875	72.338	90.4537	74.3968	46.8235	60.5232	45.3278	48.5762	52.413	76.0345	39.9095	41.412	52.8467	42.9815	27.2567	39.9896	36.6377	57.4352	41.4024	59.769	42.2378	37.0609	37.5331	41.8836	52.6127	58.4458	38.5534	37.3722	65.6834
arf6b	45.6346	38.0598	37.2777	34.8507	47.3464	36.0094	47.7735	58.2892	61.5225	91.0812	75.2641	66.999	57.6534	71.1069	51.1592	88.3832	104.727	83.4236	28.0353	41.2204	35.3078	53.8933	61.9912	42.4357	41.5496	15.9082	44.5112	47.3485	46.1713	74.5558	41.4084	62.5548	38.7179	22.706	82.3162	46.8545	49.0639	34.8058	52.5191	30.654	52.5254	58.0921	27.8786	43.8788	42.681	57.318	60.4424	29.2889	75.9208
arfgap1	0.979775	0.00130609	0.00288621	0.00667666	0.00769908	0.0237254	0.694809	1.78505	0.991928	0	0.00917253	1.93136	3.68887	0	0.60561	1.00905	0	0.00319456	0	0	0.788322	0	0.00055531	0.00445298	0	0.185569	0	0	0	3.56098	0	0.0208615	0	0.0134614	5.22886	0.0245026	1.10593	0.0071932	0.935275	0.0298653	0.0231956	0.000144373	0	0	0	0.0049238	0.0136958	0.924074	0
arfgap2	128.132	115.196	133.043	106.713	95.0969	156.138	201.423	189.988	149.842	141.779	144.316	135.888	133.911	156.784	164.969	131.23	142.05	105.83	134.171	162.483	158.701	94.7378	145.378	94.1593	116.566	234.747	116.984	86.7516	110.271	118.859	149.497	156.585	151.585	118.255	124.926	76.7394	156.199	170.211	132.628	79.4686	85.9293	86.1405	155.099	142.609	129.043	79.0251	79.9836	88.1569	70.807
arfgap3	8.74849	11.279	1.14154	8.0777	1.40074	11.5713	9.9306	5.18498	9.93238	2.83693	0.0401512	7.67567	2.58414	3.56321	1.7789	3.47639	4.34512	4.0665	9.25922	5.94799	2.60512	4.13763	5.0851	3.51779	2.76207	1.80672	11.5193	3.83558	12.9155	5.61847	2.99109	7.80778	10.7518	6.46019	4.40265	7.95632	9.00824	5.44434	7.39613	4.50124	1.62815	7.01089	2.85673	9.97585	7.9449	2.3716	7.0032	5.3213	9.22018
arfip1	47.5494	47.3223	57.4665	64.7725	36.9939	63.6825	39.7013	58.4228	45.6442	62.3103	63.7418	37.2847	59.4781	53.9058	58.0495	78.5231	70.5251	69.1819	47.9273	44.0299	56.8614	50.3381	58.9638	73.1761	36.1126	28.0564	46.2509	71.2297	50.1092	57.9443	36.5357	54.8051	52.6703	57.9968	41.3346	57.0327	42.3247	42.3744	60.833	61.3366	51.3353	42.0688	63.5875	41.8823	45.6561	40.6697	69.0372	49.9004	104.654
arfip2a	111.625	80.2524	121.333	78.996	139.817	136.688	47.7227	68.781	52.586	92.9843	93.0085	78.4994	50.6195	71.8643	68.6818	106.927	69.7007	74.273	74.3555	62.3957	75.1714	83.1397	109.781	105.313	93.0931	25.5362	89.8971	124.522	152.379	102.635	143.925	109.736	109.247	95.7229	150.895	124.473	109.705	115.086	97.5086	173.101	149.973	178.285	82.7584	81.77	115.137	177.867	192.33	173.065	187.799
arfip2b	49.525	41.1398	51.0409	50.8601	36.8614	14.0085	38.5491	45.439	35.7249	21.9844	37.6302	26.7653	38.6048	34.2347	35.8527	25.5	33.7634	22.4014	51.6399	37.813	37.1536	16.5613	20.3525	18.5286	28.1836	12.6606	44.0638	18.2963	22.6725	9.45623	25.3907	41.3105	53.9009	31.1878	29.365	16.2172	33.0667	36.835	32.2408	15.013	27.7533	35.0556	40.456	45.8757	57.5867	23.8172	24.6127	27.5349	3.1175
arfrp1	14.6241	10.262	8.49845	4.74488	2.57362	0.594544	4.22429	14.2159	3.96294	2.8299	9.38372	7.66122	8.7855	14.8622	10.8887	3.9679	0.620217	7.12552	15.6458	8.10867	11.6662	4.04227	5.09581	1.32803	9.28399	13.024	6.99595	4.6142	5.39669	3.08153	8.05513	16.4258	7.3098	0.0691741	7.58795	0.127812	5.61514	9.56953	0	0.226513	5.12443	1.00286	6.76552	7.98104	3.96835	0.0905409	1.74203	6.29503	1.04052
arg1	4.83729	5.15546	8.48535	4.72494	9.35608	7.10121	0.732911	0	1.9894	0	1.04098	0	0.828982	4.6928	2.80623	0	0.394652	2.03356	2.15458	1.48494	2.25473	0	0.00442677	1.16244	2.98918	0.915772	1.67283	12.2573	0	0	0.705608	3.29254	2.46853	1.09952	0.0307608	3.34546	0.0497097	3.21326	2.78779	0.131354	0.101325	4.00502	9.73218	0.995351	0	6.59701	1.63429	0	0.00753594
arg2	2260.68	1933.51	2030.03	3007.14	2448.85	2191.01	1520.5	1319.62	1449.82	1561.75	1493.12	1635.82	598.773	517.458	695.482	570.676	702.057	575.868	542.002	688.99	538.55	604.027	574.421	512.412	474.731	708.739	433.904	797.843	616.18	950.979	1213.44	1156.11	1522.15	1125.28	1198.02	925.111	1722.3	1444.29	1453.04	1087.62	1245.46	1227.98	644.203	539.507	666.033	1058.96	745.39	1325.95	1499.23
arglu1a	1584.12	1439.85	1182.74	1805.54	2337.06	1922.8	785.148	879.725	854.405	1132.53	1202.4	1070.13	849.952	950.515	837.271	1144.49	1337.42	878.048	986.995	1040.33	1138.99	1470.22	1450.78	1521.97	1423.61	489.734	1071.57	1602.24	2060.72	1555.95	1363.48	1423.62	1191.25	1533.68	1945.19	2051.87	1336.82	1802.41	1712.67	2062.33	1671.97	2330.75	1842.19	1707.29	1572.28	2154.23	2225.39	2417.84	2219.61
arglu1b	610.538	597.546	646.162	741.633	746.214	674.397	468.076	485.187	450.522	424.425	501.885	561.888	473.554	499.806	604.239	537.068	547.209	426.315	617.315	621.669	611.113	567.82	679.129	580	610.502	1154.29	625.305	572.869	705.526	534.171	687.83	655.831	717.695	670.64	590.903	605.283	678.011	632.647	753.267	556.815	513.699	756.216	709.737	696.08	593.576	690.646	576.496	615.101	734.736
arhgap1	426.118	334.277	417.3	543.367	399.929	511.499	306.841	309.205	362.21	290.292	280.249	373.325	365.158	305.462	350.838	286.518	250.071	256.404	268.285	354.296	292.837	242.686	255.191	236.206	344.11	258.685	339.83	219.279	266.123	357.752	301.788	390.565	438.33	436.295	321.552	335.797	398.284	352.666	415.348	314.315	263.613	323.521	411.196	372.97	454.617	413.504	405.978	379.738	499.751
arhgap10	173.766	141.936	187.29	171.442	117.643	116.739	139.193	107.952	133.97	124.56	110.851	101.43	109.41	116.095	115.133	94.2125	88.1195	144.453	109.235	118.952	99.4885	100.817	65.0892	90.5995	128.78	154.389	135.399	120.007	94.506	141.804	157.378	129.905	156.324	139.75	135.814	199.662	153.997	116.153	97.5206	141.867	127.739	142.228	147.352	141.61	178.68	140.817	81.55	105.992	126.218
arhgap11a	13.6234	3.12082	15.853	2.52103	10.6164	7.4561	1.25742	5.28215	3.96898	1.88806	9.31786	1.88547	19.9949	20.3326	39.4075	29.8306	30.7136	37.6297	39.8222	44.212	47.6571	64.1025	31.5353	41.3152	21.9988	12.0829	13.8424	14.8075	37.387	20.3386	19.3449	4.66258	12.0432	22.4593	13.0655	15.9638	8.06402	6.58066	8.24818	10.0775	9.29582	18.0259	8.67944	4.98448	3.96402	8.96201	9.68774	7.12116	7.16645
arhgap12a	288.272	284.899	304.468	279.403	426.887	372.434	84.1136	92.2796	96.2555	64.1336	129.604	139.814	49.7985	64.1032	60.8138	67.3259	54.5611	74.2595	85.5068	82.6555	65.1851	82.3606	74.2205	69.9774	168.393	150.344	129.219	156.638	128.333	104.066	210.811	242.834	246.277	231.074	232.435	209.037	181.634	191.055	207.135	312.078	223.875	291.468	217.621	189.475	235.247	225.376	276.495	269.291	217.573
arhgap12b	397.97	364.087	400.258	412.57	496.962	362.574	166.239	146.211	155.792	186.828	261.329	225.924	114.635	109.502	125.694	117.819	139.224	133.278	183.027	161.415	138.32	172.202	175.884	199.341	189.289	100.671	206.109	274.964	273.563	200.338	312.245	327.948	349.085	387.951	345.401	357.418	329.97	283.314	389.503	334.446	449.969	481.774	221.436	227.369	212.407	449.359	433.765	432.521	415.619
arhgap15	11.6055	29.7976	36.0676	25.4458	15.6084	16.7036	30.1393	37.4566	29.7648	35.4424	43.886	43.0969	32.3717	18.0746	27.5648	49.1707	31.1878	39.6685	25.0161	15.894	27.029	34.6215	23.3897	28.6123	27.8183	20.4941	23.4237	52.6825	42.4017	44.9512	36.7747	23.6354	33.1645	51.4583	27.2224	35.4009	27.4544	20.7114	24.8059	41.104	36.6658	33.0529	16.3343	20.9411	20.8416	28.0944	25.4654	28.6001	20.5308
arhgap17a	47.5885	50.3613	58.418	16.5103	28.6439	24.1554	48.6031	43.7375	42.6807	7.57752	17.8389	24.8548	42.4156	29.4989	30.1655	6.47682	11.4508	13.2479	32.8917	32.7379	33.7638	12.3594	18.3142	15.0755	33.4883	81.1729	46.5938	2.74744	16.9455	4.49047	31.9483	50.1104	35.7145	24.7775	21.8146	24.1004	48.7267	37.8873	36.9088	10.8056	21.3363	14.0251	62.7449	43.8833	20.8368	18.193	14.8471	19.482	15.3422
arhgap17b	97.0652	125.437	109.612	150.285	26.5473	68.704	75.6613	67.1124	100.247	28.6653	33.5343	61.2557	56.1955	60.3231	47.1358	19.5027	40.2705	22.4105	59.3885	37.4561	61.5621	32.6083	32.5495	36.7694	54.6934	32.962	79.8403	35.3972	55.745	16.7212	67.8067	83.8914	59.7721	80.5911	89.0067	70.8444	66.0891	53.1817	72.8497	54.5168	37.2266	38.0631	68.4007	70.8072	69.4887	51.8766	23.5241	52.562	8.20876
arhgap25	11.6964	5.15347	4.2972	2.47148	8.21545	5.56462	9.72463	20.5235	7.93817	0.902985	2.14777	5.71622	10.7409	5.72596	4.5345	10.4053	0	0.0141589	8.99542	8.19678	9.44532	5.82232	1.03667	6.88763	8.04312	0.938602	2.57733	1.87923	0.603079	4.11342	7.17064	8.90763	13.2994	9.62822	0.0830357	3.55774	2.38393	9.6247	2.70969	4.38295	5.2413	4.00693	11.6389	4.9859	7.94723	2.35497	0.285246	2.589	0.00656158
arhgap28	1.95256	0.00602735	1.06726	0.0310079	2.27607	0.112279	1.38248	1.70995	5.96676	1.90887	2.0961	0	5.30936	4.29753	3.2052	2.75122	3.5365	4.06982	18.4147	4.10796	9.20892	2.29207	7.12636	14.7097	4.73501	0.778169	2.60471	3.51057	0.630326	2.40744	0.695174	1.16245	0.713131	5.26925	4.26644	0.0531349	2.25122	4.23784	0	0.109705	1.36124	1.00204	1.91783	0	1.98376	4.40592	4.01351	1.75261	5.09496
arhgap29b	141.733	74.0941	108.616	159.746	91.5652	170.083	67.1111	71.3624	63.5034	85.2803	102.421	91.9103	91.2489	47.4015	55.3611	60.0474	77.3354	54.952	80.0443	57.2754	65.9437	103.585	66.0918	69.9576	58.9166	64.4296	86.5714	64.3796	82.3428	68.3824	66.0888	97.3301	53.9756	127.762	97.7249	91.351	65.1485	90.0054	71.8014	77.4423	100.946	47.0781	86.6709	59.8317	84.3711	99.0674	110.202	64.0806	165.154
arhgap42a	51.5004	38.0426	44.6391	18.7759	29.7541	18.9416	107.218	116.766	110.151	117.864	103.524	84.1921	87.4936	73.7804	123.455	96.0384	71.8188	116.988	93.1476	72.219	102.049	64.5904	78.2815	34.6638	38.5634	46.5062	41.039	43.9828	46.2832	32.4296	48.1407	40.262	36.4216	29.079	35.8594	32.0518	43.2025	44.374	38.7299	23.3501	13.7089	26.043	35.6659	33.9084	37.7281	10.3684	32.4304	14.9978	12.3265
arhgap4a	39.8029	46.2566	55.2388	34.8139	14.5883	30.8321	45.2991	47.155	52.6056	22.9387	34.5206	20.9938	47.5433	27.6849	32.5083	17.7283	16.2586	36.6141	31.2742	24.1946	26.9415	44.8605	15.2742	25.2748	41.8649	29.9367	52.6643	29.3479	24.0495	23.4201	40.8212	54.6169	33.1385	39.7445	29.3872	18.4978	44.4904	53.0879	51.6323	26.372	43.413	29.0485	35.6153	37.8949	47.6504	49.4637	42.4944	23.022	32.832
arhgap6	48.5107	54.5196	79.7545	75.1768	44.0913	55.569	32.0615	21.7215	31.7623	11.4312	26.1332	22.9605	29.9404	17.6506	23.9666	21.4238	19.1388	11.215	23.7484	27.4558	22.7248	21.8124	18.311	20.6799	48.8729	14.478	31.4009	45.6851	26.4449	28.3926	31.07	28.0627	49.7103	22.6587	35.8373	38.7738	54.5834	31.5306	26.6129	56.6556	36.9381	27.0453	33.6885	39.8904	46.6586	30.5124	35.5931	38.3343	27.7221
arhgdia	337.786	316.777	284.275	398.577	365.414	395.664	664.217	566.165	432.654	669.749	584.5	668.124	579.447	628.635	550.782	765.206	792.979	750.852	496.633	476.287	528.716	510.74	612.023	468.846	402.843	338.853	543.309	529.26	486.234	689.447	389.755	456.578	455.254	418.084	421.428	380.333	412.114	398.282	483.452	443.216	395.077	490.789	318.743	330.089	307.706	362.749	346.251	292.354	505.907
arhgdig	27.1581	48.2921	31.949	27.9127	46.0278	17.2321	221.303	199.501	141.897	273.148	157.92	133.951	140.838	140.741	74.6879	261.402	215.873	208.558	73.3536	54.0284	96.3864	204.62	170.772	128.345	105.793	40.205	144.104	188.466	166.92	201.513	107.065	60.6239	95.508	92.4636	107.518	151.594	70.8239	57.5984	82.8918	78.8735	89.3296	80.1288	56.8407	51.8576	53.6036	52.9136	33.1198	37.3496	41.086
arhgef11	95.1214	149.061	95.8117	61.649	107.895	68.7055	88.0093	88.8576	135.97	57.4322	64.8738	80.3878	104.373	94.281	74.7288	50.1047	67.8387	56.9928	87.7125	101.494	104.314	58.6888	35.6135	33.5124	98.1226	30.3421	96.2641	65.7942	60.1605	58.5188	112.689	156.43	99.5766	76.3899	92.3676	86.8912	102.759	117.163	140.99	125.909	71.4988	75.1229	83.7644	118.676	119.122	102.48	69.9631	55.9988	69.7815
arhgef18a	84.4654	81.2363	61.7823	110.913	42.9992	52.5851	62.6544	92.4318	105.2	69.925	75.2907	55.4677	66.5473	66.9758	65.5129	54.9478	45.9072	80.359	71.84	70.788	73.9495	80.7337	66.0885	55.1429	71.6775	43.5831	60.3827	17.1857	35.0102	59.6238	57.418	73.8035	66.427	83.7444	46.7968	57.1677	70.4963	50.9785	59.0061	18.0576	52.5334	28.0475	49.0874	41.8814	92.3296	48.5384	48.5532	69.6103	30.7702
arhgef1a	77.6483	68.9235	62.8621	73.0748	86.5627	109.462	59.7931	52.1554	52.588	64.1876	91.9412	72.7602	62.2727	41.0988	45.5212	37.8536	63.624	45.7902	66.4223	62.6339	46.5808	76.5541	61.005	73.2862	97.8132	122.928	78.539	73.8949	105.866	61.6774	62.2301	64.9393	61.4743	81.6249	67.3494	68.521	66.2004	43.5118	82.0334	75.7512	54.1851	64.1034	88.6288	84.768	56.5722	74.352	54.3405	68.6203	46.1944
arhgef1b	123.255	125.488	122.461	173.707	150.662	168.971	204.239	157.587	170.681	179.165	195.515	177.069	149.718	158.917	129.519	139.28	157.253	113.967	146.899	174.103	149.831	199.244	158.603	141.065	232.773	193.777	204.395	190.755	221.711	131.707	183.072	128.795	157.94	132.246	189.999	140.526	139.362	175.777	160.202	150.803	164.587	204.327	144.447	124.654	128.042	143.104	125.156	194.507	73.9166
arhgef3	1.93899	1.03941	2.12947	0.0573251	4.54813	1.87319	2.34052	0	1.98666	2.90475	0.0118386	0	3.59629	1.35371	1.99261	1.37011	0	3.04409	2.78895	3.88541	0	2.53904	1.02379	2.29213	2.30838	0.525688	0	6.17383	0	0.731455	1.60925	0.0312278	3.42773	0.0201265	0.023032	2.23837	0.0582118	6.36041	3.72682	0.154486	2.6167	0.000718687	4.83802	0	3.97241	0.0670389	10.1598	0	4.06837
arhgef39	4.85113	4.12232	4.27431	0.115592	10.3348	5.31536	1.27581	2.55956	1.98032	0.925068	6.23142	8.69992	10.3945	17.1877	13.0826	17.643	10.4764	21.3458	8.57764	7.11415	15.1375	9.14566	16.2505	13.6994	5.9875	1.76283	12.4424	6.09086	11.2485	0	5.46499	1.26584	1.36417	9.63732	13.9677	14.5697	1.26714	5.41216	0	13.0728	5.23685	4.00691	9.64891	1.99113	6.94653	2.39887	13.5241	10.7912	11.256
arhgef3l	7.7694	5.15808	13.7114	3.61626	8.25585	2.52339	20.0257	34.3394	8.92033	25.9217	3.22045	16.2549	21.0613	17.012	12.9235	23.3143	16.0835	18.3146	22.7797	18.5539	16.3537	9.91169	9.16912	17.1674	15.5897	2.19914	13.2404	6.67131	3.65207	7.24373	11.9315	13.4242	18.0221	10.7828	17.3029	4.76704	6.91994	12.9341	7.3333	6.02944	15.2758	4.00821	10.6339	9.97494	2.97057	1.27179	7.09182	8.05727	9.23741
arhgef7a	74.7731	59.6495	47.9489	53.3705	66.3537	45.2809	46.7525	35.6603	31.7493	36.394	37.6527	47.8895	49.942	45.5641	44.2792	51.507	42.0055	35.624	47.2843	67.3783	54.0122	54.6135	39.6663	52.7347	56.9664	22.2459	70.9715	61.3906	29.444	41.4295	67.9126	54.9213	53.3073	68.7759	80.3039	68.5035	50.3453	48.9106	56.1269	64.556	92.894	69.1108	76.0849	65.8175	84.3769	76.5836	33.4255	85.6697	30.8119
arhgef7b	120.374	112.1	138.315	100.884	54.9259	126.212	70.506	75.9595	61.5278	45.959	44.9974	36.3157	97.2678	93.4431	102.23	68.8484	62.214	60.0464	119.187	137.264	143.002	118.406	111.842	113.531	163.225	164.664	103.851	87.4832	103.21	117.254	99.8798	106.272	104.548	95.6569	79.3511	84.5771	111.803	105.245	136.398	96.1953	61.0334	86.1397	144.481	149.59	127.055	77.9182	89.847	119.456	71.8385
arhgef9b	155.331	144.999	113.936	132.11	118.722	105.87	109.305	107.936	133.969	138.946	117.122	136.891	74.72	43.3572	42.2165	45.7492	39.4946	28.5116	112.593	114.41	94.3965	95.7109	101.669	96.3249	86.9169	51.514	110.926	127.184	105.671	157.566	114.893	136.542	139.322	133.279	149.855	138.174	140.401	144.313	112.272	126.406	153.893	151.243	127.134	81.7713	81.3855	133.98	98.1678	144.553	182.667
arid1aa	105.859	86.3689	68.1456	48.8725	67.6859	52.5658	82.2731	83.7261	74.4278	36.3361	35.6307	100.582	89.3491	87.6869	98.897	65.3128	59.1721	74.2776	121.764	116.833	98.8766	59.4288	83.373	56.3739	98.1766	79.5686	78.6825	47.6795	39.597	64.303	72.761	72.7063	85.2588	59.1466	46.8025	58.3127	63.9039	61.8529	77.4293	56.097	48.9572	55.0894	72.2523	51.8553	74.4522	72.0164	30.5281	56.1307	63.5735
arid2	89.3102	80.2237	121.225	56.9787	93.6368	47.6083	84.1866	83.5609	91.2946	136.134	100.367	63.1177	84.7284	90.0347	80.1581	227.986	223.249	102.778	116.615	144.147	115.274	303.501	325.302	345.791	113.309	54.0608	142.275	219.339	278.607	191.516	113.464	82.9336	110.974	57.0956	96.7086	184.553	71.0002	79.3332	78.1548	147.367	195.303	154.247	98.1919	102.715	96.2758	112.726	218.581	113.174	264.758
arid3b	65.9901	79.186	67.0932	94.8648	66.535	73.2609	24.0853	38.3393	29.7649	34.4806	49.0891	44.0584	34.1877	30.6055	32.4749	32.4366	26.2712	25.4463	35.6715	45.7422	43.3106	47.9259	43.7185	46.9666	51.2745	110.781	56.6815	76.316	54.6336	68.4134	83.9864	76.0912	67.9715	75.2288	68.4542	65.1598	74.2887	71.6847	73.6091	104.394	95.9963	104.167	77.9998	70.8035	70.4718	87.827	93.3702	65.8982	126.215
arid3c	0	2.06196	1.09497	4.50517	5.67953	0.248407	0.677768	1.77334	1.98725	0	0.0105575	1.92757	0	1.4222	0.54173	2.89007	0	3.03908	0	0	0.646955	0	0.00367425	6.45539	5.79652	0.492095	0.8251	0	2.40249	0	2.49393	4.31243	0.754474	0.0203018	0.0232327	0.0370211	0.0169732	0.0105914	1.88959	1.33113	0.0342354	0.000212344	2.91207	0	3.97912	1.14896	0.0992657	0	0.0075506
arid4a	892.024	893.745	965.522	1160	1159.12	1221.53	733.456	825.764	777.996	827.814	895.028	1022.3	609.206	761.952	844.38	728.108	702.344	682.697	789.443	806.055	833.633	712.302	740.141	796.575	861.524	1059.25	689.934	785.213	735.22	546.344	809.983	770.024	912.897	825.414	862.388	814.224	842.476	785.703	911.575	1078.38	815.068	1248.01	885.941	814.751	670.993	1057.91	1021.79	1113.57	1102.11
arid5a	4.83678	5.15597	6.39688	16.8767	4.84804	0.563137	16.7289	8.66719	9.92311	4.74369	11.4866	6.66741	16.9861	7.8344	3.61335	7.99269	3.15083	6.1123	8.70453	11.133	8.41402	2.2858	24.3352	3.62036	7.59911	1.81133	6.07165	19.0914	2.89784	0.574862	6.36552	5.63434	7.31957	8.55951	10.7575	0.12603	4.57156	7.51097	4.60201	0.264904	2.80399	6.00894	5.81765	2.99152	1.98213	3.37324	4.12539	0	0.0066072
arid5b	3.88114	2.07396	8.40672	5.70018	1.32256	0.372888	0.647257	2.68116	2.98208	0.947842	1.05504	0	0.829063	3.8496	0	0	3.30618	3.04297	0.470306	2.18742	2.90358	1.63158	3.04593	3.38358	1.31603	1.06372	1.65494	0.383925	5.61138	11.1391	4.10346	2.26319	1.53243	5.29705	2.19237	0.0662462	8.78052	2.19565	2.7539	2.89686	0.143885	0.000862447	0.940891	3.99025	2.97816	1.19294	5.28151	1.74003	2.05523
arih1	630.927	492.661	536.561	647.853	908.536	754.214	331.81	323.041	257.998	566.317	514.392	510.212	289.638	338.796	315.97	436.8	462.642	411.034	299.128	367.109	304.525	509.236	512.385	478.998	330.856	263.894	274.944	587.424	508.399	527.242	412.085	372.787	430.012	514.776	501.775	567.415	388.277	447.147	450.206	562.243	630.372	811.303	389.005	402.886	413.91	607.22	690.672	652.685	754.238
arih1l	25.2156	27.7819	28.7655	29.0277	58.7305	18.846	40.5978	34.1666	19.8427	26.8446	5.31674	12.3822	30.6783	26.278	27.0768	34.7725	18.8239	27.4721	18.1356	41.4407	18.3409	20.9892	13.2356	12.7792	22.0029	29.0753	28.9813	13.3789	17.0968	16.9923	33.5566	21.4041	30.726	42.91	37.9712	28.6179	25.144	34.6384	25.7707	29.9591	21.2768	21.035	29.833	36.8987	54.6093	18.2223	24.55	41.0775	42.0693
arih2	257.208	268.441	225.743	221.532	489.48	335.054	186.815	201.106	221.289	350.747	299.006	240.239	160.937	229.322	139.742	265.714	242.729	270.618	204.223	246.109	224.966	314.219	384.28	391.778	264.208	149.634	246.171	398.403	429.418	439.347	284.276	293.269	242.786	285.922	354.048	457.647	254.743	320.175	259.559	370.13	546.999	515.828	349.538	468.708	472.485	402.262	463.948	328.86	523.348
arl1	191.21	169.718	160.802	190.128	237.195	296.489	237.243	263.918	205.408	299.911	281.262	324.517	193.355	224.898	194.857	299.598	278.303	264.525	212.032	166.387	208.13	225.144	291.761	209.784	193.007	68.5844	232.321	312.771	297.031	268.927	161.944	192.558	182.916	260.028	245.424	253.414	181.607	235.456	204.387	193.888	235.57	272.437	181.973	209.421	202.488	271.436	246.84	244.299	302.722
arl11	0.973395	0.00375757	2.08495	0.0192718	0.0222366	0.0691486	0	1.8111	0.992976	0.961028	0.00632077	0	1.82069	0.705686	1.4537	0	0	0.00234468	1.45996	0	2.38186	0	0.00259555	0.0209115	1.65392	0.13949	0.888326	0	0	0	0	3.24869	0.765057	3.1589	0.0208798	0.0332567	0.00588197	1.05597	0	0.0152068	0.0118224	7.38505e-05	0.958581	0	2.9843	2.19792	0.0767765	0	1.0233
arl13a	1463.76	1263.99	1300.86	1845.99	1562.59	1762.14	560.982	571.275	587.46	1064.54	1183.52	756.154	320.137	548.7	750.263	1055.72	850.813	737.631	1086.9	782.106	870.245	1386.29	1424.33	1023.57	1037.72	788.696	1104.79	1663.48	1505.95	1731.26	928.138	912.182	997.824	1028.54	1266.36	1141.89	714.73	721.716	724.575	1271.73	1071.47	1466.36	926.375	967.33	783.158	1069.25	1356.41	1233.01	1210.89
arl13b	431.943	422.701	449.216	434.611	376.244	530.986	174.375	192.48	172.663	207.918	227.917	221.123	185.518	177.089	251.653	217.018	217.307	215.694	305.262	244.811	271.571	211.591	216.56	221.28	333.317	440.942	319.631	344.558	341.398	267.82	436.949	357.11	439.801	514.75	477.873	395.179	391.645	440.603	461.299	554.836	439.828	614.988	422.723	499.621	329.534	571.184	584.54	646.459	489.494
arl14	0	0	0	0	0	0	0	0	0	0	0.00326396	1.94983	0	1.60832	0	0.502215	0	0.00142271	0	2.52036	0	0	0.00161441	0.0129774	0	0	0	0	0	0	0	0.00439205	0.863571	0.00283944	0.0032467	0.00515389	0	0	0	0	0	0	0	0	0	0	0	0	0
arl14ep	34.9422	40.0963	27.7261	40.4812	39.0869	25.6958	40.2435	60.8901	47.6226	115.079	75.2784	91.9343	75.1432	63.6415	60.3053	140.069	157.975	126.146	100.654	91.1172	109.945	164.827	139.28	172.87	73.9407	177.631	73.2046	111.222	121.481	95.2101	49.3562	56.0122	50.0632	66.6197	70.5605	80.917	45.8705	68.4016	52.3888	77.4474	107.416	102.162	48.1258	55.8456	46.6471	52.9964	60.9459	75.0187	67.7214
arl15a	14.5938	7.21733	16.9181	1.37801	14.0548	2.7137	5.04126	22.4719	8.93575	2.83267	0.0424947	0	8.13536	8.49384	3.305	0	0	1.02924	7.753	6.78403	13.7513	0	0.0131479	0.108583	6.20842	1.18993	14.4837	0	3.02465	0	9.57453	19.8271	16.5427	4.38286	1.2056	4.71789	12.3775	9.7242	4.53815	8.54096	7.90234	3.00662	8.64559	19.9508	22.8512	0.149673	7.42278	6.12565	2.05915
arl16	37.8685	19.5798	37.2346	43.8659	29.7426	30.596	26.4719	18.1133	28.7755	22.956	35.5312	54.6782	35.017	20.9734	28.898	33.7789	43.0859	43.733	33.8036	45.2347	34.7787	30.9999	39.6444	27.6276	27.9842	5.11651	33.2446	25.9462	41.834	27.6519	39.2538	39.1081	32.3618	23.7215	28.2914	37.6326	30.8645	31.4905	20.1517	38.5179	39.3114	39.062	35.6105	39.8895	35.7299	30.542	49.3949	54.51	15.4014
arl2	54.3769	40.1241	42.6	38.3459	59.125	37.9797	34.2183	71.3569	61.5178	116.006	141.014	64.0923	57.6452	81.199	59.873	90.3711	89.9012	88.5078	65.0361	43.1701	37.9233	58.7357	95.5353	88.0493	50.56	7.5758	44.3968	99.578	85.6533	70.945	51.0702	50.4	42.7692	47.3284	56.4702	75.1548	50.2739	36.9969	44.1381	65.659	54.0026	74.1171	37.5117	48.8638	28.773	86.4709	69.1628	59.7578	93.3962
arl2bp	8.76938	7.18295	2.18403	2.4432	3.65452	6.82983	7.04605	6.24013	2.97556	0	2.11226	0.925513	1.62905	6.52403	4.54206	3.12975	10.3781	4.0765	6.26408	4.38365	3.41871	6.83266	6.09314	0.103697	2.94618	10.5793	8.06907	0.388616	3.91264	0.650258	4.69211	5.62397	3.91647	2.22461	8.63212	12.2962	3.43255	6.41683	2.73926	1.67278	1.50458	4.0062	3.87092	5.98757	1.98342	2.27134	0.160758	0	3.06293
arl3	237.802	242.724	246.979	298.897	304.789	212.921	208.799	148.008	128.997	193.564	149.546	183.789	124.203	169.57	188.18	162.826	123.032	156.684	174.326	192.014	125.55	149.505	146.405	126.191	179.491	137.424	195.658	183.894	191.848	235.604	240.393	227.248	240.505	270.819	284.528	252.38	264.721	191.043	212.68	233.759	226.439	221.357	266.75	270.255	279.917	255.781	227.348	253.166	291.43
arl3l1	787.204	690.114	876.066	807.784	919.444	891.807	238.035	222.918	192.507	276.91	294.833	308.245	152.274	178.804	195.399	156.118	181.306	127.196	154.367	196.333	144.064	171.374	152.508	189.049	391.499	430.108	448.902	567.209	468.24	531.195	745.245	705.133	808.342	893.08	805.918	824.467	1038.75	991.838	1020.23	998.426	1053.15	1224.97	842.592	769.873	865.549	1204.33	1010.57	1178.65	1196.52
arl3l2	362.041	514.199	369.416	329.28	605.916	321.927	52.9215	74.0122	75.4171	103.535	102.41	53.5496	37.4229	64.6598	49.8628	92.6337	106.102	80.3698	69.4683	65.3233	54.9754	138.109	112.836	109.922	189.191	41.4531	203.425	517.957	184.59	253.381	490.342	463.437	486.646	342.971	477.971	1207.42	471.63	684.739	430.803	788.711	888.247	1018.64	443.879	385.93	322.581	1200.68	1171.17	772.957	1219.06
arl4aa	11.6199	25.6701	15.9855	12.8693	23.5371	13.0423	8.76299	9.54998	15.8875	6.67135	7.35152	13.4294	71.6113	124.758	124.544	119.097	100.353	114.967	84.7408	102.781	62.9756	78.0908	86.4138	70.0037	28.6945	29.2917	28.7744	37.9555	32.903	30.926	21.4828	24.6226	29.2817	25.783	32.49	10.5075	14.8573	15.1976	21.2673	7.70294	17.0298	14.023	19.2707	19.9461	23.8309	16.9151	11.7324	10.578	16.4319
arl4ab	49.4707	53.5061	53.2855	74.1386	91.1336	95.2123	78.5658	51.2742	62.5155	55.5422	69.0061	80.4358	58.9133	16.5582	35.6273	36.7386	31.6396	47.8032	37.7337	85.7721	40.3742	30.8953	38.6433	35.6493	16.1848	37.0244	46.331	36.9038	59.8573	53.9518	47.6297	81.6824	40.1575	81.671	120.366	94.664	93.5321	93.2815	74.5494	52.2475	77.7612	101.161	52.9462	28.9152	74.4524	87.6477	55.4943	57.0302	61.5877
arl4ca	51.4637	39.0937	43.6481	34.8892	49.7456	41.2355	51.1671	42.6573	45.6483	47.9165	49.1275	27.7005	44.5928	57.8483	53.6751	49.2295	36.3052	53.9187	49.112	51.9603	32.5121	38.6359	37.6192	18.5846	44.9798	20.0295	22.561	52.1038	24.0489	33.3754	33.4654	30.3014	50.4618	50.4188	17.5258	39.9404	26.3853	31.5082	32.1964	39.9997	50.8565	32.0523	28.8545	52.8578	43.6776	33.8669	34.2654	38.3218	34.8784
arl4cb	6.79748	8.21265	9.51976	6.93316	3.69331	0.536376	13.3515	15.7678	9.91922	20.1922	9.43967	4.72578	14.8728	15.689	16.63	8.8775	8.55548	25.3999	16.1471	19.2148	21.4798	20.2136	11.2015	18.3385	14.0199	2.07754	6.03476	3.76364	6.95847	12.4204	10.3404	6.82325	11.3402	18.1489	8.73663	10.3095	10.3815	19.4513	20.3495	10.3661	14.4929	10.0175	3.80393	13.9639	0.981852	6.85718	9.98072	24.4825	2.09406
arl4d	217.417	256.077	233.134	200.605	266.872	249.653	158.077	123.512	144.875	324.945	165.23	201.975	97.9185	112.329	136.332	140.496	147.067	140.4	154.846	197.59	173.912	249.651	216.547	221.161	163.435	125.82	154.463	226.641	231.902	305.882	200.345	250.684	264.103	224.652	228.119	292.221	281.964	291.902	295.58	262.676	271.281	321.517	276.358	297.179	329.547	310.984	288.301	367.374	487.435
arl5a	21.3338	22.6419	27.6735	27.803	36.5553	23.5373	28.1431	26.1189	14.8747	27.7901	27.1844	33.538	29.6697	31.1484	32.9191	40.4493	63.0775	23.4231	25.4252	29.3296	47.2594	37.8367	35.5838	34.4052	21.6127	14.9639	33.1264	25.7194	46.3708	75.6819	30.3014	18.0769	22.4769	49.2958	33.6625	38.7328	35.4307	32.603	22.9102	38.7341	54.7908	44.0701	39.4918	32.9081	32.753	39.4049	39.6359	32.9425	33.883
arl5c	37.8368	58.5912	60.5953	46.3524	25.202	41.3275	42.1694	58.5729	57.5677	30.621	33.491	20.9875	61.7399	41.6279	24.88	26.0519	21.8423	11.2248	33.9157	34.7107	46.651	28.4855	22.3846	26.4605	49.1631	4.98751	40.3731	21.7152	17.747	21.0187	32.0249	55.5448	27.5018	16.2244	18.5642	20.6885	82.6392	30.443	35.8956	23.4956	31.775	18.0317	36.6065	50.8652	34.7423	19.3265	27.2318	26.669	23.5919
arl6	90.2504	109.018	131.943	126.224	89.1319	103.676	57.0142	63.6887	50.6081	49.8116	38.7334	53.6021	42.0298	52.2846	50.5802	18.4864	44.0448	34.6026	57.7106	71.1624	47.494	40.1778	35.6034	59.5309	55.9248	29.826	71.6685	75.7024	81.6594	61.0428	107.95	109.605	95.5728	76.3679	96.6638	77.7592	78.8219	70.601	97.6403	91.7278	101.17	79.1281	78.9612	77.7849	83.3798	60.9646	78.1286	97.2645	44.1096
arl6ip1	830.868	846.439	834.617	773.162	1481.53	1368.96	737.897	702.861	623.184	938.98	939.978	1148.67	708.969	862.919	796.96	1347.33	1048.14	739.683	778.316	819.117	729.494	1042.56	1338.93	1101.38	737.078	104.999	857.737	1073.3	960.996	1011.93	815.613	716.321	895.093	642.767	713.642	1035.56	867.621	796.576	936.415	1267.55	1045.24	1325.13	806.959	885.556	897.314	1251.6	1115.33	745.184	1286.83
arl6ip4	54.3234	45.296	39.5009	109.817	70.0776	141.686	44.9541	41.7059	43.658	71.9186	54.3684	57.4428	60.3098	81.2781	59.2636	70.5571	67.8664	100.699	69.1831	88.1294	58.8586	68.914	55.9268	46.0117	62.6822	71.1898	90.0337	55.9245	85.4215	100.403	48.4756	53.8372	47.54	85.923	83.5791	108.185	56.0324	73.7634	69.0619	100.974	49.0468	55.0899	88.6231	67.8119	74.4453	63.1747	73.8358	73.0912	90.2602
arl6ip5a	9.6923	22.5547	11.7141	9.35828	9.58561	6.15841	17.3394	9.51454	1.97271	17.2975	15.6467	7.61971	12.9821	22.8328	19.0492	33.3022	13.3747	25.426	15.7567	12.4921	14.2717	11.7087	8.14946	14.855	10.4418	3.07115	15.768	10.7872	12.4641	22.3302	7.69257	18.9911	22.8736	16.1363	20.587	14.9024	14.8472	13.0541	10.0577	11.7331	13.2716	25.0371	15.3744	21.9395	16.8691	20.3098	19.9854	33.18	13.378
arl6ip5b	303.793	326.039	274.718	284.109	675.62	418.961	321.472	323.061	330.445	510.732	544.685	352.215	336.922	372.232	337.075	565.103	476.287	460.888	358.158	386.974	365.711	568.89	520.526	534.008	360.512	110.8	335.299	527.576	556.342	485.656	367.335	320.207	360.298	409.496	463.753	625.481	372.282	416.76	455.757	536.358	600.042	654.051	347.59	363.992	374.204	718.601	697.622	517.073	599.29
arl6ip6	7.7491	7.218	15.8749	7.0621	17.4549	2.72123	16.6969	28.7795	22.8202	36.4632	28.2228	23.914	24.3889	28.3044	42.6533	47.0112	34.3097	23.4194	18.2115	15.302	16.1783	16.7232	28.443	21.7347	9.00653	8.74257	9.58006	8.05906	10.9877	14.0095	11.4633	2.36453	6.44715	3.29269	10.7659	5.7595	5.7584	2.2627	12.0934	8.44969	1.65937	10.0147	9.65224	4.98444	6.94703	2.39486	14.7378	5.2847	6.13959
arl8	31.0601	34.9561	26.6462	34.7092	25.0444	32.068	26.4431	26.9211	30.7609	44.1268	37.6185	27.7342	27.9538	29.8249	32.4171	29.1857	40.7134	29.5108	38.0296	28.5769	28.2122	42.9677	46.7471	24.2268	33.3244	5.51593	31.4117	47.8664	29.6625	36.7158	41.502	40.3234	33.041	42.9943	56.3812	42.2689	30.9299	37.9932	33.1013	27.7006	56.1011	47.0746	28.8427	45.8736	38.7078	31.6822	78.2354	42.77	62.5949
arl8a	162.091	122.421	125.686	181.927	262.979	185.374	229.03	242.073	200.444	371.808	284.407	371.439	187.151	261.166	265.78	331.205	366.362	353.032	207.127	212.961	195.159	266.35	261.281	324.16	201.305	230.149	204.27	248.42	282.775	351.395	216.431	137.847	209.706	252.534	306.163	236.366	203.184	176.925	200.728	207.946	219.736	195.315	207.988	218.397	235.248	204.004	235.604	275.559	423.808
arl8ba	25.2161	37.0083	23.4766	40.41	25.0531	37.0424	58.4328	50.4586	39.685	79.5894	57.5095	54.5489	44.5541	49.7288	58.9644	65.5737	53.5148	52.9092	50.0567	56.8414	41.6804	53.7628	56.9299	57.2719	38.4819	37.9299	46.2881	48.0859	54.9676	45.6014	54.6103	29.2104	35.5609	38.7	53.1118	23.04	26.4262	41.2334	29.3863	48.4721	43.375	52.0822	50.0566	50.8584	49.6264	57.4647	56.8023	74.121	69.7539
arl8bb	1.92107	8.18516	5.29875	2.40563	3.59922	2.21064	11.7051	12.1432	10.911	27.9107	14.635	5.68193	9.5871	8.36897	7.68234	14.9173	11.4722	12.2048	10.006	9.42779	6.78737	16.971	15.2394	13.7113	10.9525	6.92792	8.82174	0.97031	7.91997	3.08725	12.0692	7.89862	8.84351	6.50995	7.65417	16.8962	5.76402	6.5283	4.54787	7.18672	9.0607	9.0137	4.81792	8.97974	2.97414	5.59091	1.72441	1.69376	4.11661
arl9	228.133	145.04	171.412	126.537	211.107	243.451	71.8298	67.96	69.4659	44.982	59.6167	73.7226	62.1214	90.149	86.4251	35.9833	59.416	58.0021	103.272	124.401	103.284	72.1403	47.8111	55.2151	192.542	172.774	214.113	132.843	146.279	175.134	191.835	151.142	198.582	161.229	185.695	112.104	154.136	182.262	212.809	145.085	139.74	135.219	243.661	245.325	217.382	124.147	187.567	231.833	86.2407
armc1	34.9436	50.3468	29.8397	33.632	22.7607	33.9873	44.4515	47.1096	31.7488	46.9706	24.1129	46.9241	35.9755	34.314	33.8811	21.9174	23.7779	28.4917	29.4608	27.4657	27.9342	17.523	12.2227	18.4276	32.5118	48.4353	30.5101	21.5533	45.6642	32.5331	27.7672	45.795	37.2423	49.3543	30.4729	33.182	35.3527	42.2344	28.5057	24.7515	25.2659	38.0604	43.3623	26.9233	38.7136	40.5057	24.5771	37.4572	59.5054
armc1l	9.7275	15.3553	13.7122	0.146349	0.169926	0.583411	26.3013	17.4158	16.8688	16.2782	10.5067	15.2977	33.1731	33.2518	32.1316	38.1576	64.6905	43.7463	31.6031	35.2829	33.949	39.4744	53.8612	41.2458	22.0348	11.8749	17.4109	23.4952	23.6037	17.0107	16.1418	13.4076	18.0611	7.59374	10.8901	5.88014	15.8161	14.0446	16.6867	11.4314	3.05746	2.00563	15.4595	15.9602	15.8929	3.53918	1.96224	4.32829	4.12246
armc7	0.948098	2.07184	2.16108	5.67953	7.99429	2.13923	6.87555	4.3436	3.96775	4.79302	1.08601	4.78823	9.54843	11.3032	4.79416	17.4691	23.2668	7.14047	16.1268	11.144	7.66189	12.7151	3.07209	5.85839	8.3298	2.04554	9.6505	5.98275	13.6419	4.722	13.6813	11.2006	7.95548	9.70209	11.9401	12.5307	6.84966	9.69399	6.43616	9.69108	1.65139	5.00887	6.7217	11.9693	5.95054	10.1004	13.6701	3.43761	6.17457
armc8	14.5215	39.0271	40.316	23.2251	19.1313	11.8596	20.0661	21.8666	17.8621	21.1018	2.17354	21.0812	19.3564	10.4251	23.7389	12.6857	6.63513	17.2899	21.5178	16.3404	16.4819	7.36633	1.04379	19.3327	15.1994	24.8747	16.6568	18.0998	1.96538	11.2994	24.7232	23.5437	36.721	48.1333	16.3927	3.71012	36.3954	16.3917	19.2512	30.0622	41.6208	26.0425	9.56592	26.9265	26.8025	50.2189	30.8773	1.56644	25.6106
armt1	19.4198	19.5339	22.3081	15.1424	14.35	14.689	13.8826	18.3044	16.8687	11.4557	11.5462	31.6979	22.874	18.5522	13.6591	21.2197	20.6722	6.13293	10.5094	20.0824	19.3347	16.8069	17.2815	12.7037	13.8149	2.52031	10.4704	12.4818	12.6226	5.49569	28.2795	19.0287	12.7736	18.2815	19.5456	13.8179	21.5345	16.2703	19.3907	11.7711	18.2894	5.01065	18.2959	14.9572	19.8539	22.4487	17.1231	15.0968	12.3316
arnt	73.761	72.0037	89.3879	91.4635	94.7803	51.0141	54.8078	61.9607	40.6805	47.8972	40.8118	51.6902	43.891	23.896	52.257	33.2552	22.3814	29.5149	39.8457	52.5361	35.3049	48.7778	59.9613	26.5659	43.874	53.0412	53.3409	38.914	34.2348	57.1725	54.2451	53.7675	55.0153	69.8095	66.2191	53.7288	58.266	83.4495	61.6812	57.5489	54.1635	62.1002	53.9045	64.8213	72.4642	44.0893	69.4141	72.2671	48.2197
arnt2	70.9044	49.37	54.275	50.9964	24.0616	51.721	55.4433	42.8348	34.7339	7.57669	22.0069	27.7357	52.7736	47.3932	43.3123	18.1089	21.1363	22.4042	56.5557	50.2533	62.9847	38.5519	35.5967	22.0267	40.1756	81.4539	50.8028	26.4089	31.9596	12.6491	48.1419	64.5756	45.5054	30.1464	13.203	19.6343	27.4716	39.0037	42.4463	27.4841	35.4459	19.0328	50.1158	43.8802	51.6247	16.0076	21.8924	44.6333	7.20332
arntl1a	69.9025	70.9474	58.5626	47.6565	86.3149	31.6484	23.987	16.5323	23.8253	13.3862	14.659	8.55697	63.8072	89.87	83.418	64.8195	84.3589	83.4257	39.7275	58.4292	58.4603	40.2036	37.6322	60.6273	102.665	64.8922	105.029	54.5802	39.5617	72.4728	128.748	115.255	124.017	91.408	109.706	85.7762	143.793	144.302	127.97	117.864	153.849	117.19	261.036	267.268	191.574	101.631	139.545	146.998	107.766
arntl1b	47.519	72.0021	42.6883	105.238	133.507	64.7788	33.3199	38.4237	32.7481	21.9934	25.1276	35.4321	78.0693	80.8843	68.3344	33.0247	30.6042	62.0605	52.3466	64.5818	45.4621	36.8432	34.582	36.7857	81.4328	34.9326	75.2488	44.3064	57.1242	52.0396	98.1634	117.48	106.072	112.842	124.859	91.4548	92.4975	80.3645	94.8282	94.7457	138.983	82.1333	187.81	181.501	188.601	92.6004	178.644	119.345	110.831
arntl2	13.5742	18.5022	10.7068	24.1137	10.8515	19.2706	19.4483	15.6908	16.8723	12.4343	12.5693	11.457	63.0352	98.9904	58.7997	50.9001	43.4813	51.9	37.3111	55.8782	49.4497	27.5901	8.16918	32.1492	40.7616	63.2212	68.333	42.3994	50.1381	26.5875	20.3595	12.309	12.1465	11.8287	1.21731	12.5521	9.08055	6.53772	5.47855	8.5222	11.517	4.0079	51.141	55.8553	43.6877	1.37161	6.50551	13.1893	1.04064
arpc1a	170.846	160.438	153.299	143.772	193.226	120.32	252.824	311.048	220.294	272.104	311.564	264.17	206.502	254.919	212.785	311.07	283.701	228.928	187.607	179.074	191.092	194.028	210.448	226.859	221.121	191.4	293.58	265.05	252.952	222.303	200.423	217.128	239.002	195.643	248.681	209.011	271.521	184.531	231.137	181.054	194.986	236.38	158.879	183.494	173.706	144.313	168.973	203.338	209.354
arpc1b	15.5953	9.24757	7.46281	5.88263	4.88889	2.5891	92.6703	88.9358	39.6805	124.671	64.8554	40.1269	65.4649	67.9342	44.26	162.865	144.422	157.666	40.979	23.8091	33.6693	103.873	85.3677	55.0462	20.7696	15.7404	32.1804	81.3244	48.5979	60.5147	24.7357	29.0473	22.6002	26.8586	23.9162	24.0137	16.0852	21.6979	27.7037	17.4496	28.607	13.0228	16.363	15.9552	11.9045	26.8297	27.6402	5.16147	9.25017
arpc2	105.777	132.672	140.5	109.059	144.689	158.177	280.274	248.19	199.452	366.06	312.614	261.293	230.98	295.445	218.559	396.814	363.258	320.486	213.184	201.795	195.813	353.91	332.432	271.626	202.062	88.8778	273.413	287.75	313.428	343.217	205.337	163.482	191.126	183.804	197.677	220.321	165.582	166.067	174.929	183.635	186.935	227.364	148.263	161.552	173.703	236.493	211.345	222.94	272.966
arpc3	78.6081	69.9608	75.6226	63.9229	163.066	84.0905	161.748	188.12	138.919	332.6	223.736	135.862	150.399	157.707	117.776	348.115	301.526	274.689	141.914	128.673	131.058	285.933	279.555	217.716	136.9	19.3472	135.255	276.047	221.058	232.414	114.954	115.318	128.797	103.233	120.579	163.117	94.8565	95.559	105.857	110.567	143.205	148.237	89.5175	115.68	131.026	157.584	123.483	107.815	163.171
arpc4	25.2425	18.5326	16.033	29.9968	36.4428	13.4576	61.1816	69.6433	42.6586	118.911	97.1874	57.3896	60.2539	63.0569	61.1254	108.008	115.516	106.813	57.4613	55.1607	51.6531	83.3624	67.0975	64.1874	34.485	34.8373	54.9909	64.6384	80.1941	71.8466	35.0358	42.5159	35.5399	34.4373	47.74	47.8771	44.5682	33.7355	46.02	66.8015	43.5787	55.0879	25.962	22.9332	47.653	30.5024	51.8947	40.1485	61.5653
arpc4l	72.8191	55.5494	68.1061	63.7314	66.4015	41.9747	124.997	114.946	104.191	159.102	109.809	112.931	104.066	110.886	86.8617	152.629	160.477	164.804	85.0772	91.9966	76.3893	138.784	136.218	125.994	96.1727	50.8158	105.71	77.9623	88.3755	164.26	84.7022	88.3761	67.0881	82.7536	77.1375	83.3534	54.9302	53.2627	74.5872	68.9668	108.63	75.1208	64.4908	77.785	85.3659	77.7631	72.5606	97.266	71.8395
arpc5a	33.0789	29.7694	18.1026	3.76043	14.3626	8.21107	92.1057	92.537	60.53	81.4764	42.9312	26.7127	89.2774	80.3118	93.2969	91.5622	114.785	72.2521	72.4448	87.9281	71.7059	57.8148	78.2817	79.0617	65.6772	15.4531	40.1464	34.7863	63.854	22.5095	30.6324	26.7727	33.5621	2.29184	7.75034	26.1743	36.3915	32.5142	39.7059	14.9647	22.5986	21.0353	17.2977	35.9052	27.7957	23.6844	14.7062	26.7699	16.4498
arpc5b	21.3228	33.932	42.499	31.2987	25.0488	32.0902	107.463	109.009	106.187	86.2257	42.9553	71.7545	114.648	154.136	126.406	72.3611	111.2	141.41	95.6796	81.044	101.827	87.3679	77.2746	68.8903	63.9269	511.215	79.2832	46.6378	66.9358	60.72	74.5128	65.9724	81.2995	45.2046	46.7709	31.0669	58.1616	60.7189	71.0111	33.5531	47.5164	40.066	64.5936	68.8167	44.6682	11.54	31.6224	31.9922	53.3271
arpc5la	82.5037	43.2458	64.9929	115.641	106.579	85.6033	84.1541	67.7876	90.3009	90.0492	132.722	113.932	73.3946	73.0102	91.8052	100.484	125.577	141.393	68.3168	61.0089	61.6131	71.3693	95.5485	87.0165	73.2303	169.419	78.4978	84.9153	92.3291	104.298	73.3503	63.9226	55.6146	124.541	97.7179	109.488	60.5908	69.4645	60.7209	78.7481	74.9991	84.1344	79.905	79.7782	102.241	108.088	88.1189	98.0813	88.2496
arpc5lb	14.5506	12.3609	21.2318	18.4827	20.0461	8.08425	24.9527	26.9361	32.7483	25.8428	33.4505	42.1679	25.2974	26.1622	28.9945	37.1294	52.7753	16.3057	36.801	30.9623	21.7305	28.5117	33.546	32.0805	18.1407	3.86786	18.3235	18.4956	29.3587	15.3645	28.1599	17.9711	16.0442	19.3716	19.5781	26.1712	13.7859	9.86723	11.8974	18.5815	14.6348	34.0498	13.4659	11.9651	10.9124	21.2782	14.3106	20.6031	41.0062
arpin	24.3017	20.5548	11.7696	15.1324	17.7943	13.0439	29.7423	32.3567	30.7685	18.1669	29.2526	7.5761	23.6074	23.4233	22.358	34.5035	22.7327	21.3749	22.9093	34.9856	30.7423	26.042	15.2712	21.8536	25.813	22.1673	24.4595	17.5691	15.415	36.168	35.3408	27.979	18.419	38.5886	26.0872	17.2987	4.84003	30.3077	27.6649	25.7207	23.7101	28.0442	28.9055	21.9381	29.7822	5.88162	22.8613	40.3426	23.5896
arpp19a	312.53	333.237	343.865	422.941	479.145	413.694	288.149	310.001	366.174	426.388	467.338	396.276	353.614	350.186	323.232	430.7	448.05	431.381	436.346	405.478	410.623	475.511	459.534	483.633	423.43	238.383	425.315	492.924	546.758	574.494	385.636	380.636	394.274	667.306	616.839	533.248	348.299	406.973	361.798	481.88	462.079	701.125	350.495	369.977	401.01	513.691	438.612	544.817	393.035
arpp19b	0.917534	0.043519	4.37745	35.5202	48.8957	30.8186	3.08067	3.18289	6.92792	156.412	140.947	101.544	2.33748	4.99004	1.20527	261.167	211.18	293.932	5.30147	6.71913	7.79811	205.742	176.844	199.922	5.46525	17.9702	9.29121	140.889	123.334	198.239	1.16628	0.212537	2.01102	77.0863	67.0954	84.9596	3.71995	2.34524	6.27645	50.657	68.3225	55.084	2.81233	2.98607	2.96256	40.3519	67.2415	47.5423	0.00663428
arr3a	5069.78	4949.97	5109.61	5588.28	9550.64	6147.72	1153.4	1062.55	847.45	2193.24	1844.4	1987.15	725.636	599.881	769.869	961.266	1261.82	858.708	620.194	1059.02	743.69	1337.61	1151.88	1126.6	3014.97	822.558	3248.95	9288.14	5407.07	7901.17	5875.31	4831.54	5173.02	7532.88	8488.1	10577.4	6662.86	6518.48	6532.08	7781.48	12865.9	13149.2	1358.68	1083	1168.28	8547.85	7382.44	8360.87	12725.5
arr3b	1040.56	816.617	1249.65	949.201	1048.84	1020.52	447.922	481.622	367.157	541.332	566.718	957.312	227.656	162.788	227.031	203.986	176.687	242.135	211.724	257.228	234.97	314.232	365.983	349.453	292.799	351.677	310.745	792.308	524.704	640.516	936.04	694.082	898.848	1289.68	1462.95	1894.09	1101.65	961.544	841.478	1527.43	1921.44	2100.38	323.482	334.072	346.404	1286.3	998.67	1269.83	1342.24
arrb1	40.8043	21.625	26.6408	36.966	27.3564	25.4126	17.8737	19.2602	14.8844	5.68498	16.7188	15.3137	17.6325	21.184	15.3879	5.22979	12.6008	4.09573	18.2401	16.858	32.6677	8.1506	5.11316	31.7795	19.7818	23.4752	27.2956	17.8475	9.91139	8.70289	25.294	48.0485	51.2076	32.3001	57.4325	27.5689	20.6567	31.4233	36.003	23.1612	17.4648	30.0478	45.3021	35.9012	47.6554	30.478	21.8031	23.0542	18.4843
arrb2a	71.8451	83.268	75.5294	74.0634	28.8253	38.5601	60.2636	63.8093	46.6415	34.4574	32.4586	24.8211	79.9331	52.6932	47.5044	30.5958	37.4938	62.0505	58.6205	51.7423	51.2871	50.4594	15.2848	43.5865	75.4708	16.2159	57.7052	49.367	41.3397	51.3147	47.0437	93.6231	49.3562	53.7339	37.0236	31.0395	54.6966	44.5058	53.451	52.8543	40.9534	28.0474	68.4094	64.8232	77.4359	19.4175	55.3424	36.4183	40.0094
arrb2b	86.3715	84.3528	91.573	110.042	99.6805	127.604	53.6717	66.9995	58.5409	109.298	98.2375	73.692	62.9776	71.2168	58.6534	73.7529	66.724	81.383	58.6324	61.7222	68.0626	99.3049	85.3946	90.4563	78.0279	87.3563	71.5748	76.8455	68.7997	82.3084	96.6703	80.6533	72.7167	99.9369	104.236	107.268	93.6572	70.64	81.8838	142.725	126.086	97.1568	64.4699	70.8015	110.183	77.8533	128.636	133.888	128.266
arrdc1a	2.91469	2.06341	7.31759	1.23328	0.0811176	0.261994	1.46926	1.75275	1.98606	0.947937	0.0131543	1.92086	3.60893	0.583485	2.02172	1.41196	1.81224	0.00586263	0.507797	1.41255	0.56345	4.38242	4.05119	0.0502655	0	0.184751	1.81509	1.49424	0	0	1.58958	3.27234	0	0.0227806	0.0260724	4.38656	0.041969	0.0261097	2.80215	5.06873	1.3624	0.000520851	0.943034	0	2.9789	2.27006	0.159108	7.37323	0.00351761
arrdc2	117.426	139.876	127.776	182.942	130.605	174.237	95.2381	119.373	126.032	86.1921	129.624	104.319	119.26	75.3234	69.8601	60.6217	94.6493	91.5643	90.1708	57.1724	91.0121	130.56	67.1154	76.8626	84.1219	43.226	105.841	87.2533	90.9322	62.5496	103.633	143.243	129.53	187.969	115.195	149.556	118.701	102.046	95.7057	175.438	111.946	82.1341	140.618	103.712	91.312	157.587	131.886	103.34	191.868
arrdc3a	310.578	357.924	273.674	498.23	592.934	553.885	726.353	634.128	614.26	616.063	532.249	757.152	755.484	884.574	654.72	779.916	740.875	725.428	587.637	528.725	551.47	412.308	570.348	543.276	349.253	169.943	257.515	398.97	481.159	415.584	378.427	490.211	365.064	519.098	634.211	633.619	336.935	466.643	413.372	494.925	606.611	727.168	421.746	498.623	536.005	749.099	617.329	631.217	380.743
arrdc3b	24.2149	27.8126	20.3512	48.6964	102.404	75.1849	57.5314	81.1175	39.6823	62.265	89.8589	67.0003	94.3622	155.268	102.77	186.677	127.346	219.727	91.2441	66.7017	69.9328	128.638	131.138	168.15	40.5405	52.953	36.4674	100.126	110.185	63.475	37.2517	48.2239	24.7208	60.1946	102.939	92.2057	7.18646	29.4648	18.2318	105.133	118.766	122.191	34.6019	85.7662	65.5106	64.2571	75.079	80.3083	20.5714
arsa	0	2.05064	2.11312	3.34397	0.048501	0.153357	1.46971	3.61633	2.98213	0	0.0131259	0	2.71863	1.45363	1.34048	0	0	2.02866	2.155	1.48521	2.25511	0	1.01939	0.035767	1.52838	0.36667	4.57831	0	0	0.766282	0.695514	3.30267	1.57408	0.0289977	6.34939	0.0530011	1.16211	0.0231025	1.85357	1.4528	2.50165	1.00194	0	0.996597	2.98258	0.0355083	3.83991	0.860478	1.03163
arsg	2.91667	4.09496	2.13848	0.0664777	1.26435	3.35163	2.20602	3.55299	2.97904	0	0.0190621	3.85692	2.63312	4.54435	2.67515	1.86396	1.67801	0.00784946	9.19115	0.565887	2.07222	0.744068	1.02525	0.0635058	4.72904	0.788969	7.2267	0.44691	2.29456	0	3.30295	1.16034	4.23849	1.10202	1.11714	0.0517199	3.44919	4.32989	3.67539	0.232743	5.13944	5.00745	1.90278	4.9873	1.98075	5.55924	5.46049	2.62757	4.07559
arsk	1.94374	1.03612	0.0203657	0.0474655	4.50524	1.79242	2.15346	3.52149	1.98238	3.84998	3.13151	0.931815	7.90997	8.68938	4.38259	2.92949	13.4903	3.06914	5.48996	2.77707	6.57081	2.40172	8.11452	2.39469	5.76118	0.534622	0	0	1.52267	2.4817	4.88324	2.29328	8.47706	0.0451608	4.32666	0.0829022	2.25067	2.15413	1.84676	0.109142	1.36038	1.00204	1.91806	1.99398	2.97929	6.53079	0.152235	0	1.03779
art4	1.96401	0.00255291	0.00564429	0.0130722	0.0150787	0.0466803	0	0	0.994961	0	0.0016579	0	0	0	0	0	0	0	0	0	0	0	0	0	0	0	0	0	0	0	0	0.00439205	0.863571	0.00283944	0.0032467	0.00515389	0.017224	0.0107475	0	3.64413	0.034744	0.000215463	0.96425	0	0	0.0186135	0.0521703	2.78869	0
arv1	46.5982	45.2493	34.1167	45.1839	53.2441	34.5009	47.2656	39.9694	34.7235	55.5877	51.2322	68.0192	49.9375	51.3931	36.1107	38.503	58.8191	36.6406	40.1589	26.3206	37.0139	25.8977	42.6866	33.265	47.0183	32.4319	29.5434	51.6663	34.2676	64.684	40.6859	49.1877	42.9123	39.7915	34.8208	50.1675	44.579	54.2318	48.7925	77.9246	37.1609	34.0567	33.6656	38.8908	41.6861	55.1308	63.3261	47.2464	55.4253
arvcfb	162.102	119.331	156.491	143.781	189.699	185.064	87.7766	87.8669	94.2679	120.738	133.799	134.999	85.7638	93.3138	81.8981	119.649	81.0836	71.2346	91.9225	117.308	110.127	109.191	116.914	113.462	113.489	119.713	117.848	140.081	149.672	147.519	118.068	113.145	122.174	150.455	178.044	179.143	118.827	99.9427	125.178	177.48	173.529	177.284	130.931	115.677	124.068	212.811	201.227	223.023	228.833
arxa	19.4675	9.27082	12.7595	1.39354	1.46032	24.4678	4.33701	11.6	8.93973	0	3.16762	3.80633	5.25683	8.94654	4.56706	0.901608	6.87071	3.06291	10.8454	2.75528	5.73575	1.52303	5.08422	3.51212	6.00531	10.1528	5.18325	4.61133	11.2748	3.92971	9.91923	2.33341	0.603054	3.26858	6.48524	7.87511	14.5263	6.52859	8.31053	0.361188	4.18649	7.01141	12.5805	9.97476	6.94775	5.68423	3.21521	2.55523	2.03845
as3mt	5.80649	6.18511	11.6479	8.11652	8.30149	7.3123	9.0006	11.4842	6.94548	5.73021	5.25334	3.79053	10.4118	10.4644	6.82009	15.5458	19.7062	21.3412	9.99776	7.86919	7.53069	16.0919	9.16108	22.5835	13.825	25.2397	11.3746	8.78445	6.86482	2.98719	18.9626	5.68505	6.36015	9.6592	2.2832	8.02566	8.10145	15.134	10.0959	16.7689	8.14076	12.0194	6.70909	7.97632	9.92467	7.96333	17.7521	12.527	5.15168
asah1a	13.6149	6.19502	8.53955	5.9357	21.9624	0.718975	15.3312	20.0269	13.8856	24.9415	28.1741	17.2083	21.9494	29.001	15.7014	17.2846	14.1416	12.2267	14.7449	28.5557	14.0331	16.7749	15.2569	13.8459	10.1566	64.7746	10.2493	17.4699	14.5568	58.6395	14.4004	6.85952	12.0818	8.66881	15.184	23.684	8.11423	15.1478	9.15179	19.4523	16.8376	6.01165	8.66516	5.98162	10.9227	4.62594	5.95278	14.4332	4.12746
asah1b	34.9445	28.8138	31.9536	11.8965	34.4156	63.5248	41.1411	44.316	50.6063	65.1762	78.3504	56.471	47.1636	51.0817	37.8933	87.5143	70.0535	66.1272	46.2409	38.5887	50.0366	106.062	105.712	130.268	32.9556	16.6927	59.4009	63.9532	68.2741	89.2034	47.0909	41.4819	55.1599	40.8897	47.8028	59.2732	34.3592	29.3995	34.0023	51.3791	75.4537	37.0606	36.6126	41.8876	24.8095	33.7779	32.6235	18.573	30.7901
asah2	18.4465	19.5316	19.145	17.3922	10.8739	17.8324	24.8433	17.449	19.852	17.2535	9.46111	5.67508	13.2661	6.95953	20.281	0.671546	9.6799	3.0741	24.0079	17.2914	18.9626	3.9669	1.0422	2.51109	17.8265	28.7574	15.8645	2.23941	9.3054	0	9.58645	10.0593	17.4185	10.7268	2.28833	4.71368	26.051	16.3004	19.3559	22.6099	15.903	5.01085	26.1237	9.97115	24.8372	3.56478	4.79282	1.60631	4.12545
asap1a	51.4414	62.7157	46.8674	60.1827	49.8787	41.6572	34.1277	36.6786	39.7022	23.9222	17.8359	26.7823	47.3536	64.0508	46.5022	28.3244	22.2583	29.522	44.1113	60.1929	60.1998	19.8834	28.4855	32.2128	70.7832	69.738	63.8594	35.3022	48.4718	30.6734	57.0038	66.8653	51.1908	26.9609	30.495	12.856	31.0173	79.0262	58.0505	50.2424	33.3056	50.0808	58.7678	71.8068	63.5348	29.4765	22.0556	47.2256	16.4259
asap2a	81.5059	87.442	79.907	182.629	83.2345	133.1	98.5912	81.0076	71.4451	76.6399	78.4272	72.7264	88.4837	93.5111	86.1386	63.8268	67.7957	62.0772	133.663	126.169	87.093	129.428	112.854	112.359	134.865	172.371	118.726	134.537	111.828	122.119	125.511	96.3199	115.027	110.706	104.298	114.189	99.2733	97.6476	135.513	73.5221	75.2839	70.1145	78.9393	93.7412	127.064	103.613	69.9874	88.2239	84.1002
asap2b	13.5898	24.6129	20.1341	11.6471	3.84039	2.87835	10.901	31.8321	15.879	9.54164	16.7137	1.84048	31.75	20.6586	21.9102	12.3365	7.73985	26.4364	16.2397	10.0349	24.6069	15.9408	16.2679	13.8245	12.3588	11.4265	14.1625	7.43752	3.66161	3.86385	12.9367	16.5839	14.8228	3.32017	2.29087	6.94601	9.1843	12.9799	17.6288	7.47418	9.32213	6.01129	8.6758	7.97811	7.94112	3.50488	4.57325	11.7138	0.0175179
asap3	6.81753	6.15571	3.22162	0.108142	5.8568	3.77341	28.2193	15.7303	20.8507	2.80507	7.37134	4.72155	15.0349	5.39	9.89723	11.6327	10.904	6.11999	5.92369	12.9269	16.3919	2.32022	6.10799	1.32561	5.54002	0.85855	5.35039	4.25175	0	0.674936	1.4263	7.68953	5.76904	6.39442	3.28803	0.0931802	3.38519	1.12734	3.71808	0.166606	6.12375	0.00077223	4.85356	0	4.97111	0.0533437	4.01128	0	5.10414
asb1	0	1.01919	0.00288964	0.00668459	0.00770823	0.0237538	0	0	0.992968	2.9237	0.00634049	0	0.855244	1.45575	1.34299	0	1.20148	2.02854	4.59994	1.46737	0	1.69071	0.00483001	0.0391158	0	0.320255	0.851952	0	4.27645	0.777852	0	2.16029	0	1.06817	0.0125163	1.12621	0.0169046	0.0105486	0.927273	0.0439419	0.0340962	2.00216	0	0	0	0.0191249	4.8057	0	0.00459274
asb10	1.9088	9.23439	16.8166	1.33418	5.97168	2.47562	7.09889	1.67436	0.987245	0	5.19283	2.86566	7.17677	4.3423	7.09544	1.05102	1.51175	0.0108481	5.56235	3.61738	5.84169	6.86771	0.0117361	2.37984	4.63496	0.97611	6.24183	4.96501	0.597213	1.5005	3.18485	4.4283	3.23334	6.35787	0.0473724	1.22984	8.87856	3.28017	5.56548	0.24223	5.16201	0.0010976	19.377	5.98174	12.9127	4.62144	5.93654	0.742851	0
asb11	48.5544	49.3433	55.2655	45.1361	14.6045	25.9293	35.1034	34.1231	50.6376	1.83256	16.7789	11.4165	38.153	12.587	42.7636	2.98622	0.443295	6.13245	16.9589	25.5247	40.5173	4.76528	5.11083	2.54512	33.1511	16.2628	43.3392	5.59603	3.4929	12.8438	34.5317	60.9981	38.3385	9.80892	7.77021	9.39634	57.6591	24.9931	39.7089	13.575	20.0451	10.0191	56.9932	31.9145	27.7955	15.918	6.457	7.81779	1.03634
asb12a	24.2601	22.6381	16.0437	57.2227	19.1396	11.8789	20.5077	27.8946	20.8338	20.087	20.9441	46.0597	35.2465	22.0272	21.0692	19.6578	22.2168	15.2794	22.086	37.8817	27.6484	32.8252	16.2902	36.5542	39.5301	39.1806	29.6337	22.2735	36.8594	36.7006	34.5377	26.8683	23.3947	27.9389	31.4543	16.1672	22.8885	17.4514	22.9875	21.753	25.0594	43.0655	19.2286	32.9117	24.814	31.4576	22.8772	21.3311	18.4991
asb12b	1.95265	3.05767	0.0132761	0.0308481	0.0356139	0.111687	0.646337	0.833665	0.990559	0	5.14624	0.946486	0	0	0	0	2.24395	0.00141984	0	0	0.758528	0.874533	0.00109536	0.00879447	0.82381	0.0468563	0	0	0	0	0	0.00865863	0.842329	1.05547	0.00639835	0.010163	0.0115828	1.0652	0	0.0300294	1.22326	0.000145159	0	0	0	1.08104	0.013756	0	0.00238558
asb13a.1	72.8129	85.3264	77.6604	70.6462	17.0394	62.5925	59.6777	54.187	59.5556	16.2094	11.5974	32.5151	61.0244	20.4235	36.1569	5.3802	15.0989	20.3621	32.6939	34.1061	46.8958	18.2952	9.18187	25.2728	59.36	49.3031	42.1462	8.98709	2.66655	13.548	35.1578	43.5348	42.2733	30.1279	32.6032	19.613	44.1639	34.6282	27.6387	23.1172	19.985	4.00975	57.8928	52.8608	52.6258	5.90095	14.8772	5.11245	0.0111785
asb13a.2	7.76729	9.24231	9.54376	3.62236	7.13912	5.70106	3.61841	4.34743	6.95307	5.76682	3.15649	1.88165	10.842	2.70579	3.94233	4.55975	0.812371	1.03189	9.29891	5.96998	4.95213	4.14738	1.03303	3.51088	8.59017	1.4258	7.04989	3.21201	0.538215	8.32178	5.63096	6.6531	9.19679	2.20789	2.23888	2.38813	2.39171	10.6887	2.70452	1.79117	2.8398	9.01241	2.88722	4.98847	4.96895	1.19735	2.86587	0	3.0772
asb15b	20.3437	29.8397	30.8967	68.9167	32.089	22.3167	31.0785	38.451	25.797	11.4202	34.4837	37.3647	44.9386	27.7765	31.2532	15.2024	20.7347	22.3943	17.9195	17.9435	10.4792	12.5667	5.1072	14.8646	35.855	3.40691	13.9261	13.5868	13.2005	6.23089	14.9696	27.8856	19.3521	21.5065	29.2403	19.4745	19.3751	33.3998	16.554	14.5838	14.6536	7.01381	34.66	61.8369	66.5287	21.5803	12.1684	17.6479	5.15196
asb16	2.91899	1.041	4.2062	0.0623102	0.0720478	4.65365	0.633433	2.66912	5.97051	0	0.0144823	0	0	2.94295	0.4593	4.58804	1.72623	2.03623	0	0	0.731786	0	1.01347	1.1124	0.77313	2.92366	0.887674	0	0	0	0	2.18273	2.56808	0.0157269	0.0179934	1.14527	1.20036	5.31796	0.879842	0.154072	0.118668	5.00623	0.961293	0.997161	2.98524	0.0230101	0.0646524	0	0.00121725
asb2b	3.84272	8.24516	11.7012	12.6922	16.3803	12.3039	9.37942	11.252	10.9111	16.306	17.7425	17.2558	7.79576	12.9684	12.0062	5.3746	10.8373	14.2298	11.4079	10.9467	17.3279	13.4532	10.1763	12.6222	6.41989	48.2261	7.67265	19.3131	13.9618	19.6147	2.95659	6.75675	8.09846	10.6951	10.7986	7.99914	7.95506	4.39875	10.2045	10.9868	4.17424	3.00642	7.6856	8.97469	6.94342	15.5865	9.9285	7.97648	3.10682
asb3	15.5388	11.3282	9.63364	21.7684	14.2356	9.53922	20.8667	18.3113	14.8819	17.2445	6.34583	23.9796	12.0634	21.2118	25.8321	25.4005	34.8652	27.4651	12.6509	23.1899	13.3341	21.1356	19.3088	7.08592	17.5332	3.28188	10.371	7.11567	20.591	23.1039	23.4746	13.4787	8.68226	19.2962	8.78791	18.2078	16.0432	13.0962	15.6128	32.007	15.9408	18.0292	6.69709	10.9685	14.8917	24.4688	10.1757	9.73264	12.3249
asb4	0	0.00256981	0.00568168	2.18078	0.0151789	0.0469934	0	0.8658	0.992421	0	0.0077986	2.91644	1.83187	0	1.48744	0	0	0.00189639	1.26422	3.08886	3.81439	0	0.00608339	2.27567	2.37119	0.400562	0	4.64616	0	0	0	2.22855	4.25577	2.14575	0.0306124	2.27	2.25174	3.19813	0	2.69804	0.085153	1.00205	0.961321	0.997163	1.98856	0.0229681	0.064533	0.883253	3.05664
asb5a	1.94939	0.00711402	0.0157573	1.1718	3.37808	0.133306	0.5973	3.5634	0	4.84161	0.0180254	2.88393	0.797822	1.26977	3.40115	3.70216	0	7.08873	3.47326	1.33327	2.04229	0	4.05877	5.56855	1.39469	0.741895	2.61149	1.96055	5.77203	1.5466	0.677889	4.38454	2.42265	3.20437	2.18385	1.20423	2.27402	0.0314853	2.78608	1.52681	4.88043	0.000627004	2.87695	1.99291	1.98091	4.47884	1.67208	8.2163	5.11538
asb5b	100.944	84.3561	89.4574	97.3985	99.7071	150.194	30.1489	36.5802	43.6684	42.1795	25.1443	39.2536	47.5529	26.961	31.8361	25.632	33.2714	9.19082	46.3599	42.1482	34.7339	25.0151	46.752	26.5116	56.1448	33.724	56.8208	56.3938	34.1861	62.0554	73.4863	86.095	86.8023	66.6642	69.5343	52.6852	62.8705	80.2755	107.883	66.1815	72.4469	51.0842	62.5827	81.7767	55.5808	50.8236	65.356	83.0091	57.4735
asb6	6.79721	6.1735	5.34361	2.47017	7.08852	9.94509	8.26622	4.27098	9.93118	4.76873	4.21218	6.70055	8.79091	10.1765	15.3703	2.32017	2.50718	6.11199	12.4507	19.1498	6.16605	5.74165	6.11292	4.73311	5.01942	22.0658	14.987	3.67966	6.05157	15.7177	7.18656	8.89789	9.87052	4.35371	10.7722	0.130999	5.64356	8.54682	4.61185	1.73036	1.54652	2.00433	0.936524	8.98174	0	4.45819	5.37937	0	1.03331
asb7	7.74642	9.26524	1.15786	13.7911	19.7489	10.7128	16.4393	12.1622	15.8814	8.58493	10.4821	14.3658	16.7691	13.6343	10.4694	10.8139	10.061	8.15307	18.1341	25.9942	22.0526	15.8307	25.407	18.4046	18.4028	3.09262	11.2861	0.149666	14.914	28.2826	17.6068	14.5928	9.49547	19.311	13.0866	23.7956	17.0479	13.0433	12.8682	13.0205	9.48657	18.0278	10.5884	7.97614	18.8736	7.97125	6.08532	12.5161	10.27
asb8	97.0298	141.926	126.704	174.832	138.836	156.648	81.8831	82.6551	111.146	80.4473	96.2058	146.531	107.927	72.6113	65.3391	67.0026	54.98	66.1398	73.7314	81.8557	105.53	71.3219	61.0168	88.2082	103.237	55.3603	106.684	101.821	72.6847	62.5218	90.8868	115.279	106.848	124.649	145.45	103.98	128.853	102.016	93.8846	120.237	79.2999	99.1601	125.177	116.677	120.102	166.626	123.64	145.348	156.999
ascc1	0.964045	2.05059	2.11301	1.18223	1.21187	0.152976	3.52328	8.84173	0.984167	2.84062	12.4434	4.77256	3.42002	12.0583	4.50632	6.03765	4.00586	2.05105	3.22001	4.38551	5.78342	1.53409	5.0821	7.87047	5.17842	1.75722	6.07994	6.8481	6.21387	10.8077	0.580588	4.50466	5.69784	7.46863	3.30723	8.95802	2.36637	2.22391	1.7819	1.73214	6.3659	10.0126	0.931851	3.98888	2.97507	6.64315	5.48654	3.54514	4.12789
ascc2	65.0163	80.215	69.2191	83.3902	93.5685	63.0029	57.4632	90.7208	70.4553	53.6117	70.0637	89.0551	84.1303	87.1301	72.1165	52.7356	74.703	50.8905	81.4339	66.9974	76.7779	78.1546	62.0282	74.5033	73.5585	74.3034	64.6024	93.1342	40.3884	60.1873	59.114	73.7441	50.9258	52.6941	66.2132	44.6654	62.8028	58.6317	69.078	71.5543	68.3962	54.0882	61.6044	77.7857	88.3472	65.4171	68.2921	82.9525	56.441
ascl1a	10.7109	15.3504	7.4431	2.48057	0.165194	2.49823	237.322	146.125	251.063	346.913	191.392	317.831	386.018	322.275	396.848	422.05	493.27	460.886	147.573	226.092	190.637	165.49	151.49	95.3736	39.3044	21.5177	46.3196	22.1237	75.833	44.8191	21.7838	16.7761	21.2415	10.815	17.3609	5.92541	11.4168	15.1205	20.4319	6.17155	13.0562	0.00199534	17.3989	4.98315	14.8972	9.05469	6.05155	7.96189	11.278
ascl1b	3.86385	5.15082	5.33844	6.9197	12.6573	0.519243	2.09539	4.40313	4.96619	3.83846	4.17044	0	0.794089	2.04305	2.60852	2.38863	1.61452	7.09029	4.45514	2.6255	2.4763	4.91724	11.1684	22.2796	4.35164	10.5497	4.2651	6.81147	8.69565	9.9133	2.27202	3.38972	4.03893	3.24781	3.28459	7.80511	3.51566	5.43725	8.35116	3.16941	10.1068	3.00609	4.83626	2.99137	1.98181	2.29891	4.1479	2.64679	14.3739
asf1ba	22.3131	29.8088	38.2076	17.5389	17.9702	23.4066	25.6872	23.3936	29.7679	39.3135	45.9382	28.6962	34.9126	33.9136	29.3435	51.0138	63.8625	52.8948	52.0961	30.5508	50.3459	46.9472	76.2251	72.0344	35.6778	14.2633	26.9949	41.4828	24.8719	43.3902	18.9154	50.0846	20.0269	30.1007	34.7198	28.5869	24.0705	23.9343	28.527	45.1371	31.5567	26.0427	12.4621	20.9405	19.8466	39.1996	43.0034	16.8194	29.7622
asf1bb	74.7172	83.3182	89.4313	88.1198	106.681	113.511	126.264	130.58	155.799	149.462	154.749	191.48	144.365	124.289	125.326	225.19	205.614	179.063	176.229	174.059	128.326	213.555	160.638	153.648	146.893	10.121	157.205	211.169	173.918	216.156	98.907	100.804	135.364	126.804	124.893	123.316	114.207	111.812	105.837	162.983	140.715	115.186	82.7876	92.743	126.068	118.227	113.379	74.7669	142.639
ash2l	44.6487	39.096	46.8305	19.9906	76.5986	39.6157	52.276	41.6276	46.6313	95.886	91.9449	70.8382	76.0159	72.2542	63.6348	153.744	153.634	115.981	59.7006	91.9327	66.3031	160.694	152.481	176.2	77.0755	8.82245	59.2031	144.824	150.881	107.608	82.2973	48.3015	69.5521	57.0457	103.082	113.941	61.8042	86.8176	59.7525	88.9232	103.769	120.191	63.5322	64.8195	63.5218	86.6892	94.6913	78.4615	145.704
asic1a	5.82503	9.22292	7.41655	6.89578	1.36869	0.48968	1.29896	9.95071	5.96181	0	0.0261808	1.89266	8.07889	10.796	3.21111	0	1.48029	0.0114941	8.06684	2.07111	7.58986	1.5744	0.0102173	0.0837959	7.71269	6.61008	12.5127	2.4385	2.12818	3.96329	4.81309	4.47967	11.0174	1.13913	1.15991	2.37323	3.50886	8.599	8.35903	4.45202	4.08882	3.00602	7.73341	10.9752	6.9521	0.0970904	0.284748	3.50576	0.0102996
asic1b	21.4375	9.26465	9.59514	5.946	9.53657	4.42514	22.1752	14.9205	13.8975	2.81222	3.20185	7.62446	5.27281	12.2452	2.3934	3.21944	1.41112	3.06146	8.66934	7.9573	15.2742	12.685	9.1553	6.98761	13.0331	25.0471	10.4806	11.7683	2.01486	5.50462	10.6845	11.0094	5.63568	0.0646691	5.45056	2.41603	8.04036	14.0086	6.388	15.1644	0.321581	11.0171	8.67	6.97978	11.9186	2.4063	0.38154	16.3015	2.07186
asic1c	8.72218	13.3531	14.8415	7.07861	9.54609	9.19616	18.8688	14.8738	12.901	2.80829	15.6535	7.61623	19.6298	9.26254	13.651	4.40357	3.71634	3.07403	19.8191	14.2888	7.64445	7.46025	4.08709	4.74578	12.5581	21.4741	3.37721	1.6635	0.505703	8.21437	2.98884	7.81007	9.02167	4.35131	2.26557	14.5172	15.6827	10.7942	8.28678	7.28395	0.297077	5.00934	10.6098	6.97947	14.9014	0.132003	7.25773	10.7525	0.00565704
asic2	94.1345	90.5271	117.086	136.61	103.293	126.293	91.6634	61.6718	64.4929	102.533	126.453	112.98	101.681	73.946	94.1637	55.6203	80.638	73.2617	73.589	113.815	90.929	86.4781	102.677	81.4524	110.708	56.8801	131.175	94.6333	112.073	82.9504	131.922	145.362	85.6535	98.9233	122.715	101.707	105.072	130.173	123.407	121.837	96.3216	109.176	121.331	121.664	91.3116	135.167	117.924	155.23	129.291
asic4a	15.534	19.5149	17.0064	17.3121	7.35077	9.60622	5.65647	15.8702	13.9	5.70864	5.27471	12.4676	19.7704	10.2277	6.54305	0.756695	3.84672	2.05497	9.32241	24.4512	11.351	3.11666	15.2364	3.64193	11.4267	18.8002	17.7083	2.96999	6.87671	7.19815	5.38827	19.8348	11.4085	1.17942	5.51255	14.6779	12.5241	12.993	11.9792	23.1756	5.61363	1.00405	19.2804	15.9558	17.8691	19.0896	4.90865	16.9517	4.097
asic4b	81.497	74.0925	104.361	137.829	172.891	156.09	43.2537	48.6269	46.6304	94.9144	106.553	77.5471	47.1926	37.3758	37.9542	68.0978	87.5939	54.9432	76.9406	83.1415	73.591	100.805	117.922	144.143	78.5134	51.5148	81.9706	143.87	167.291	116.527	130.091	88.606	98.5499	225.531	200.811	149.602	110.905	129.204	137.146	150.749	210.221	224.358	89.4991	106.702	64.5038	183.534	241.558	204.325	90.3011
asip1	2.87694	12.3109	6.41898	9.23851	2.59308	16.216	0.545656	0.783727	1.98192	4.82158	5.18775	3.84263	9.00922	8.35615	2.4737	3.37997	0	0.0113574	6.5583	1.30107	4.3948	4.26125	0.00945148	1.23554	5.61354	0.738312	1.6976	2.74378	0	3.29841	2.22194	13.0954	3.11656	0.0580612	6.48392	5.69262	2.33441	3.26066	3.69126	5.42364	1.49481	3.00508	5.79118	4.98646	12.9272	0.0891115	3.04444	0	0.00458164
asl	28.1989	14.4172	17.0484	25.3147	14.3614	8.20838	21.8726	13.0354	6.93678	7.6161	20.85	12.4281	12.0974	13.9354	8.69453	24.1064	31.9917	34.5555	13.8883	22.1581	18.3484	21.8548	20.3359	28.4912	8.81675	10.4694	8.58824	26.1033	8.35328	24.7976	21.8457	5.7693	27.2139	17.1666	8.78162	5.91361	14.8189	10.9019	9.136	12.9993	19.4072	15.0239	11.525	9.96956	15.8809	16.8921	15.6745	26.0546	29.7457
asmt	29.0933	50.3633	53.1367	48.5321	9.88787	39.2565	7.29259	4.21956	6.94284	7.65242	19.7242	5.71111	6.91213	9.95502	15.7143	6.54042	9.5748	10.1743	13.4623	14.7397	11.1677	9.93701	11.1947	27.1401	27.4615	25.674	14.7159	25.5458	13.0395	26.1718	53.6269	43.6818	44.5044	66.5127	30.5199	38.9189	37.7392	27.2392	46.0562	27.7927	56.2546	61.0958	21.1535	24.93	33.7532	19.2881	20.2662	48.4212	31.8252
asmt2	20.3686	22.6325	18.148	27.7397	36.4562	16.7778	25.0137	19.8994	15.8666	40.299	31.3569	39.2974	44.6206	41.1597	38.8059	51.4403	46.3171	54.9299	58.0459	73.0389	66.0069	66.3229	67.1039	86.9713	42.3523	15.7565	51.5904	54.4488	41.4185	54.7132	37.4425	46.9679	32.2215	34.4478	29.4233	74.9474	26.4097	39.0639	31.2514	40.1156	29.2345	62.0962	49.1215	43.8784	46.6528	31.6891	56.4182	43.6607	39.0349
asmtl	16.4783	20.5755	25.5157	37.8513	12.1066	16.6295	40.2062	25.1732	28.7758	25.8438	33.449	30.6255	29.7201	29.8057	30.332	27.05	45.0983	31.543	22.616	37.6333	36.9586	51.4929	21.3732	45.7129	29.581	49.2152	27.9413	15.3281	28.1823	24.3461	23.9153	23.5371	27.5837	14.0741	36.7988	25.1355	27.3749	28.1921	34.1544	19.0196	27.5918	17.0292	39.4945	51.8615	44.6737	33.8327	20.4603	22.145	27.7169
asna1	53.4195	33.9577	27.7512	47.4299	32.1841	49.4054	45.8758	42.6599	41.6765	31.574	38.7102	62.283	41.084	36.7908	39.4843	51.9585	41.3423	67.1205	31.8326	30.9333	30.4995	30.2054	31.5183	34.3521	33.2515	14.7552	35.7981	37.7837	38.4056	47.4528	34.9302	48.1384	39.5429	37.6825	61.8269	70.5596	42.2518	45.5619	35.8593	36.1289	53.695	43.0694	26.9204	35.8998	18.8467	57.2597	57.5218	42.8137	35.9143
asns	25.2373	42.0977	28.7114	7.25117	19.1268	25.0085	69.6943	58.3507	63.5121	54.5991	47.0887	57.4237	62.1383	45.2481	58.0869	73.4563	48.9901	90.5209	30.4501	28.6733	43.768	35.3504	21.368	25.3147	53.2399	65.9105	24.2628	40.4055	31.8927	48.1313	61.3536	43.5243	44.7745	11.9659	22.9033	13.9575	26.1043	24.8854	21.198	14.6615	14.7119	13.0225	23.1187	34.9094	25.8122	12.5498	15.9497	15.0526	24.6247
asnsd1	13.5623	23.6366	27.5932	17.4406	22.464	9.92568	26.4937	37.5578	41.6884	36.4358	18.8781	20.0513	42.9853	31.1895	30.2341	26.3975	47.4336	33.5794	33.9936	33.2528	19.5424	26.8061	37.6041	30.9484	21.1529	4.35234	21.8158	24.0779	38.1035	14.4533	33.9249	11.3569	21.8598	18.3115	14.2119	29.5332	22.8134	24.9216	13.7228	17.483	31.1564	19.0313	39.5742	29.9201	40.7165	2.49725	14.654	8.72582	20.5227
aspa	61.1115	90.5101	84.1265	150.253	61.9488	115.285	52.4362	48.7133	68.4785	36.3547	67.9266	57.4333	61.5676	31.1205	39.0325	21.1118	39.1284	37.647	43.5745	30.808	36.9412	40.3715	20.3583	46.8523	49.3614	37.3096	48.9671	39.6958	45.4449	35.7138	48.5291	53.802	41.8623	86.9531	66.2513	88.8608	47.9893	49.933	46.002	71.1063	68.0827	27.0462	74.1705	51.8547	66.5052	60.8771	52.8246	77.6439	52.2923
aspdh	30.0979	30.844	34.016	15.2874	31.9473	21.9543	19.7519	9.52375	18.8678	7.63066	9.43157	1.84758	21.2217	12.7747	23.2445	3.09128	12.5641	6.12703	11.5308	16.554	9.09047	7.42656	13.2099	8.1225	17.6006	10.0842	22.9484	21.0607	1.96651	7.09909	14.1025	35.6464	14.3226	43.8685	27.1352	15.0221	18.3733	24.9521	22.0742	37.8963	14.8496	25.0402	13.4309	32.9123	32.7643	28.1111	13.3356	24.0595	15.4182
aspg	48.5196	69.9044	58.5326	22.3317	63.9549	62.0755	33.0494	40.9105	55.5796	55.6163	25.1604	45.9527	40.2564	39.1028	36.2284	29.3333	58.44	39.6823	34.4033	30.7617	29.584	45.4528	53.8603	38.9787	57.4388	89.5361	61.9724	56.7753	75.277	61.0239	59.1106	52.6522	73.0771	51.6254	68.3743	43.5346	50.3072	52.1265	42.2716	65.7957	70.8417	68.1087	34.606	56.8419	61.5402	55.2807	108.09	65.0815	90.3266
asph	995.902	913.281	765.443	1140.29	1141.31	1168.09	527.962	572.313	570.6	511.623	536.403	595.372	572.44	750.633	776.21	705.296	618.583	622.671	695.995	621.59	650.9	559.369	647.622	767.825	1101.09	627.865	1078.79	921.158	858.964	728.083	1117.49	1150.52	1253.03	1290.76	1330.49	1160.25	1506.68	1446.47	1333.3	1381.29	1146.84	1484.39	1391.53	1246.56	1049.18	1410.61	1409.34	1398.78	1431.5
asphd2	27.1547	30.8669	24.551	32.498	51.878	42.2878	26.5615	26.9794	19.8394	35.4873	32.392	25.8298	27.0411	37.0962	20.7077	45.3818	38.0581	35.6085	19.7821	29.9964	31.029	36.9139	43.7115	76.2582	33.0869	15.7578	33.0606	36.127	87.7495	54.7129	48.0785	35.8614	35.5551	28.023	38.0334	51.2408	36.622	30.4802	35.8528	54.1635	55.0154	52.0829	35.6048	34.9016	27.7835	74.0114	34.3928	51.7809	78.9865
aspm	88.3455	78.1635	67.1013	125.906	20.6077	83.6615	49.647	51.4624	52.5991	34.4562	44.9622	32.5004	313.373	392.583	461.059	327.953	230.624	229.96	488.661	534.842	550.279	382.109	370.082	396.659	202.592	194.405	170.36	112.195	143.999	113.83	76.623	109.517	106.331	68.8353	41.4298	86.7631	68.29	61.7786	49.7173	54.3848	19.0583	44.0717	56.8293	47.8671	74.4585	51.8324	33.1841	41.8195	14.3541
aspn	14.5624	12.3512	13.8424	15.0387	3.84805	23.5139	7.04252	15.6982	16.8727	13.4016	26.0357	8.56728	6.88911	6.09641	11.2447	16.6051	10.1281	14.2321	9.98239	8.63383	9.02096	23.9443	14.228	8.15029	9.74784	2.6715	16.7472	13.893	8.46573	10.544	15.0977	26.6595	8.65086	10.8252	18.4497	22.7066	8.08773	9.79609	12.9184	17.9934	13.0527	5.01005	12.4776	12.9613	13.8896	37.9283	35.8277	6.94445	14.3729
aspscr1	19.4013	12.3783	17.0783	18.6239	28.3085	35.8766	34.4778	39.1028	24.7958	74.8252	60.6017	53.6176	37.5406	47.6928	45.5728	56.0635	48.7679	47.8197	61.2242	32.8379	45.3423	62.2949	39.6646	62.914	27.8281	14.7306	41.9947	45.599	55.2503	20.9138	27.0346	31.3568	21.6503	25.849	41.194	46.5991	32.0013	28.2689	27.5667	46.7791	26.582	43.0679	17.2794	31.9119	19.8429	52.6452	29.9062	36.6073	50.2782
asrgl1	32.9852	53.4408	37.271	22.2498	53.145	32.5934	31.8749	26.0808	26.7909	22.9639	35.5174	29.673	27.094	38.0155	37.3445	25.0868	27.5663	21.3827	36.1103	29.4514	37.9015	27.6618	21.3672	28.692	20.2396	56.8216	37.7227	19.6015	18.5601	20.1987	40.9364	33.5608	45.6507	27.9794	20.7387	20.7226	56.7995	29.3661	52.6046	27.6545	42.002	14.0257	38.5396	35.9016	58.5854	21.5571	20.3995	21.2633	14.3845
ass1	4.83484	15.3545	8.49328	9.18441	0.169098	2.52081	9.83757	7.86976	3.9633	11.5551	6.28372	0.905023	15.0058	7.62143	9.1219	7.02359	12.8277	12.204	10.5892	19.422	7.44405	15.9986	18.2887	14.8983	19.8017	26.9577	17.4692	28.093	9.92029	3.73227	7.08246	8.96277	6.34711	8.6103	21.4289	1.33087	5.73261	4.38629	5.50545	8.35538	7.76918	5.00868	3.82742	1.99167	8.93976	4.56595	3.15732	12.719	2.0775
aste1	3.87269	11.2471	8.43742	1.29998	0.131688	2.2986	6.79931	7.96262	5.95587	6.7278	1.08998	0.913875	6.2138	1.15891	5.43371	2.70388	7.77244	1.03234	6.30591	4.40896	5.81549	0.684089	4.0696	4.58621	2.12223	20.2212	1.65534	1.83644	3.90613	1.48617	16.5628	6.73879	4.7231	0.072148	13.9518	0.133415	16.6266	4.38534	4.56517	0.327698	7.76431	2.00489	4.80126	0.994231	14.9118	3.46831	1.81049	8.09405	1.04578
asun	128.113	117.267	129.9	128.721	162.463	200.331	128.701	100.065	132.976	105.365	139.045	136.891	116.356	126.661	148.988	149.017	137.857	122.099	171.724	146.036	151.434	130.991	105.752	137.564	181.027	379.614	151.871	156.955	132.854	134.185	136.634	129.829	154.035	127.904	121.675	104.037	134.708	158.375	139.043	112.213	123.88	145.233	114.577	156.57	99.2536	132.941	138.979	123.896	127.253
asz1	31.0487	23.6861	30.8992	43.896	42.5732	35.6638	24.3496	27.9076	19.8411	8.54518	43.8008	27.768	27.3477	14.0504	11.5544	6.07949	33.6926	13.2399	16.3052	13.9285	14.1316	19.4392	11.1963	16.0364	23.9914	10.1549	13.965	18.0911	8.37834	7.0948	18.1958	18.012	25.1093	27.9152	27.1302	30.7236	23.9741	15.2867	24.8697	25.7273	27.4998	24.0387	38.54	23.9313	21.8288	14.8638	46.2509	51.0342	20.4974
atad1a	31.0798	34.9345	36.1078	19.827	20.3071	10.2024	14.5145	27.0997	27.7922	22.0359	27.1518	11.4261	18.3127	32.5024	26.6875	13.8385	22.9066	16.2933	22.5728	22.2805	18.46	24.5198	5.11276	16.1088	29.6354	23.0284	16.4401	26.05	28.2282	32.7271	33.9021	26.7883	20.1816	9.79081	13.14	28.4284	29.5221	31.3498	19.3039	16.1315	17.3251	16.0272	21.1622	22.9356	30.7752	33.6766	33.6614	12.3088	21.571
atad1b	29.1584	17.4983	18.1238	24.2582	16.7258	16.5425	14.6495	15.6305	23.8243	19.1715	21.9259	9.51719	14.0074	23.3837	21.7474	6.79486	4.78276	11.2009	20.5817	13.1192	17.8392	11.6285	24.3752	8.21068	17.9239	75.6283	34.1878	20.341	8.98491	16.888	24.0672	36.6221	16.8969	11.9139	16.3487	16.0851	14.926	15.2404	35.2247	20.0064	13.4235	11.0196	19.2667	24.9345	25.8178	22.4416	9.05806	4.26019	16.4264
atad3b	36.8586	51.4175	44.7305	45.2446	68.5192	41.4775	119.582	113.983	116.097	175.367	164.142	199.153	94.4467	100.945	82.9584	165.665	126.532	120.055	53.2865	55.8842	58.8528	72.304	82.3337	67.6123	73.9562	51.2199	98.6592	114.733	157.866	118.204	67.0341	50.5017	77.8052	86.9963	74.9357	73.0853	93.4065	54.3316	55.1815	66.087	67.1959	78.1251	36.5541	39.8876	52.6087	51.8275	62.1206	60.6974	95.4353
atad5b	47.5915	20.6118	39.3769	48.5048	33.3019	32.5006	38.654	28.6979	23.8096	25.8414	34.4928	36.3933	48.2062	35.4154	43.0008	43.3135	35.8689	46.7957	40.4987	50.9799	54.1932	39.3904	32.5515	56.0468	30.9247	40.009	33.145	36.3661	39.2065	37.4842	39.2014	31.3941	29.8474	51.4688	30.4613	30.9076	34.2357	33.6395	29.4305	24.7662	32.9356	42.0662	42.3834	36.8976	28.7788	61.6789	20.5125	38.3269	35.8995
atat1	60.2135	49.3609	48.9579	38.3536	45.1184	34.633	25.2072	36.8452	18.8497	9.51122	24.0458	22.9686	51.8089	35.5073	52.7314	26.2954	23.5299	39.6785	40.6843	50.4186	28.1237	30.9546	45.7409	37.8502	47.6626	44.135	46.2428	56.4048	66.8243	38.9328	48.7002	51.4731	65.0167	38.7552	40.2523	52.5085	59.254	53.1512	51.5741	41.8584	39.7317	48.0776	53.9312	49.8619	56.5808	56.3007	45.628	46.3085	57.458
ate1	7.7292	16.4477	13.8528	27.4105	16.5583	4.68059	10.3999	10.4777	4.95388	16.362	3.19526	10.5376	3.39913	9.54551	8.8643	2.42724	8.72179	4.081	5.5148	4.39644	11.4295	4.17107	0.0123285	0.101618	2.86339	1.32981	6.15713	11.7798	3.82509	0.61745	4.53357	3.51845	11.3568	16.0307	21.4956	6.96927	12.3493	4.40412	8.30788	7.1987	4.19191	6.01027	9.66504	6.98103	4.95965	8.9262	7.05067	0.761527	4.11018
atf1	54.3429	67.8676	62.803	53.397	57.0127	70.9336	68.0201	65.3023	52.5873	60.3408	85.6942	74.6731	62.0074	60.8805	87.2942	96.7302	100.121	117.997	73.904	82.0149	53.0058	63.7748	85.3871	63.1074	50.7023	28.5476	34.773	88.7133	45.2825	62.0173	48.6167	37.0824	52.5918	77.2716	69.4362	49.1767	48.0708	48.9049	58.9091	65.9129	79.9633	71.1137	55.8274	58.8362	59.5527	69.8439	76.4421	80.3146	92.3581
atf3	48.5181	55.5378	57.477	33.8336	78.011	57.049	4427.8	3730.83	3574.43	3727.1	3974.33	3643.94	1582.6	2020.63	3053.53	2675.88	2377.51	2416.38	1752.11	1295.64	1574.94	1221.37	1300.33	975.558	423.556	348.332	413.136	389.115	379.714	449.735	304.877	229.337	189.503	135.512	128.285	167.951	111.933	145.355	111.376	178.51	100.318	101.164	79.9249	111.696	82.3866	49.7607	58.6477	97.2602	134.382
atf4a	805.631	868.03	802.683	1086.99	1201.73	1134.16	948.109	847.512	681.733	1087.5	995.4	953.346	595.137	739.676	707.632	999.809	959.088	959.42	493.079	573.693	552.062	684.76	647.613	565.088	609.858	207.069	593.896	792.465	656.24	835.232	865.824	869.648	978.42	1184.31	1092.62	897.624	909.816	807.416	857.209	1141.51	1124.08	1225.97	941.779	968.327	1026.35	1190.9	1114.22	1375.69	1360.71
atf4b	893.026	746.669	878.189	657.24	895.723	818.911	3180.27	2200.26	2222.85	2669.34	2890.03	2574.78	1728.89	1874.75	1921.73	2198.49	2459.15	1888.35	1721.34	1756.02	1500.79	1517.97	1468.08	1327.35	1107.8	1025.9	938.907	920.357	896.515	895.971	1047.48	782.337	932.336	919.962	765.772	652.194	853.778	558.953	686.866	1002.12	850.326	822.324	841.642	832.702	968.787	864.215	735.581	1104.67	687.539
atf5a	65.9861	94.5945	79.8351	81.1082	44.2017	100.804	277.496	213.349	270.914	193.506	248.848	224.922	177.713	172.282	272.078	148.968	130.783	142.454	293.325	217.587	236.8	165.349	143.372	182.322	198.51	399.342	188.638	148.628	156.426	86.7705	141.416	114.238	129.545	109.687	161.77	155.226	75.4357	47.8951	60.6699	150.789	92.1402	112.179	59.6662	70.8031	45.6478	95.6829	125.365	86.4992	95.3468
atf6	126.172	159.396	158.579	110.245	155.36	132.268	313.63	285.694	301.674	200.192	297.996	351.317	185.543	225.862	239.086	178.406	163.386	206.536	189.233	206.007	177.723	131.744	153.524	135.367	156.99	102.064	179.23	133.82	95.2699	130.298	152.672	148.807	164.584	121.484	139.023	84.7173	135.796	152.93	144.611	119.172	106.841	92.1501	144.475	105.707	141.947	97.0089	112.295	127.497	90.3
atf6b	104.799	146.04	101.206	118.33	211.992	174.16	166.378	167.242	113.117	189.731	234.135	125.344	90.079	82.3111	99.7698	130.315	111.381	130.216	117.411	139.824	111.088	236.227	242.964	280.494	149.707	34.2666	122.938	351.682	246.017	339.369	138.851	127.701	145.686	155.862	121.745	300.942	138.279	158.491	176.767	193.618	186.965	275.44	88.5525	87.7547	75.4268	149.74	242.274	89.9204	296.558
atf7a	67.9672	59.6471	63.8438	45.3276	41.7202	62.2238	80.2545	56.597	54.5766	40.1914	53.3436	63.1843	78.1189	56.2606	62.3447	50.579	46.0786	34.6163	48.2714	66.2169	43.3618	40.2873	23.4089	28.8206	63.2853	61.706	53.3726	38.2651	20.7529	31.5712	41.5304	56.912	51.1889	37.6449	32.653	26.4451	81.8304	57.4696	66.3945	25.1194	29.424	38.0628	64.5734	75.7976	41.686	27.228	50.9864	19.4024	35.9316
atf7b	26.2181	21.606	35.0218	27.7261	15.618	11.7853	7.29233	15.9387	3.96113	4.75123	12.5029	6.67742	5.14256	15.4989	9.2989	2.78163	14.4867	4.08818	13.759	11.0576	17.5186	9.17079	3.07393	9.22981	5.79275	12.6726	6.8742	10.2333	11.7802	18.2516	30.2232	5.76753	14.5671	9.74047	16.27	9.27352	15.8842	13.0161	9.15203	7.57746	11.9	16.0246	10.5869	8.97385	14.8953	9.07428	1.99649	18.9246	14.3457
atf7ip	426.118	402.137	388.576	460.061	396.374	553.957	416.996	418.942	407.851	451.274	496.645	515.939	516.524	473.457	508.108	457.701	507.439	469.037	606.477	528.599	534.945	624.183	615.085	691.044	456.805	469.209	447.158	538.309	516.898	384.328	479.296	492.416	481.927	450.341	430.153	512.69	430.416	521.931	520.267	592.011	384.701	495.798	474.756	422.832	422.847	510.351	499.503	438.584	541.813
atg10	6.79035	3.11374	6.40312	9.18819	7.1297	10.1276	6.59017	5.14669	12.9129	8.63647	5.25447	4.75573	6.17733	8.1666	3.84019	4.3728	5.48673	0.0134258	7.5159	4.23328	2.52205	5.83188	11.1616	9.07719	7.5577	1.9298	6.05447	3.06983	8.66431	14.2061	13.8021	6.79194	11.4268	7.5595	6.57657	9.15275	9.17347	3.36845	13.8786	3.41031	5.57592	24.0329	16.3999	5.98008	11.9099	11.3055	20.5846	8.8299	6.19321
atg101	21.3398	16.486	18.1537	37.9615	39.9544	13.5213	26.5224	12.8433	21.8248	44.1485	33.44	36.4064	31.4653	34.874	28.8855	37.9603	24.2414	50.8422	26.0441	32.2746	34.6923	49.7246	44.7252	44.6288	19.4322	13.6536	31.4786	20.2732	49.1161	30.9952	21.4683	20.2214	21.7819	30.0449	21.762	32.967	27.396	26.0577	24.8363	17.6878	36.4924	28.045	30.8026	34.9039	26.7948	23.7907	46.2932	38.3829	65.649
atg12	10.7233	11.2634	7.42362	0.129601	2.53488	0.509087	15.5087	17.4575	15.8774	27.8853	11.5363	4.71508	8.58601	15.5779	10.1917	19.6253	22.6685	24.3958	13.9613	8.44272	8.06593	19.3216	27.4272	37.3584	8.07546	9.96401	7.72047	18.8792	15.7501	18.0904	14.521	10.109	13.0253	8.64319	4.45666	15.8469	18.1034	11.9526	17.5774	3.48848	19.3087	4.00885	8.6333	17.9531	17.8738	5.79967	20.6626	7.91107	22.5755
atg13	144.619	169.685	157.546	171.458	115.293	170.988	130.301	83.4805	102.208	127.449	113.974	123.487	103.206	126.03	108.962	126.413	127.009	152.598	119.721	154.958	136.381	164.758	135.221	131.857	136.527	25.9733	107.379	131.236	127.704	153.377	134.944	123.182	136.838	119.352	182.373	157.535	124.561	142.201	136.221	196.142	191.968	180.29	194.522	158.56	173.702	209.535	246.505	180.041	244.225
atg16l1	17.429	24.7054	36.1646	40.4148	40.1736	30.48	25.0634	18.1512	42.6863	24.8975	23.0282	27.7589	21.8728	33.2342	23.1853	14.8899	13.9771	25.4284	29.0398	26.914	11.7599	9.00995	13.2314	20.5932	21.2347	20.8463	24.5332	16.9837	32.5354	5.35268	26.4809	17.9813	14.3693	37.4429	23.8787	11.6157	19.405	22.7414	23.0683	11.9343	25.9873	10.0183	20.2149	19.9443	24.8187	24.7296	13.2394	23.2043	5.1646
atg3	32.9703	32.942	41.5461	63.5292	70.8221	38.0325	73.1491	73.1387	78.3955	85.2894	80.5054	67.9371	52.3883	62.4893	67.3643	91.6034	87.5965	70.2055	58.1567	46.1794	69.7432	77.4217	54.9096	70.9996	54.3266	47.699	76.023	76.2811	87.9162	70.8652	60.7452	47.0912	44.3762	83.6948	32.7182	74.0697	55.9869	66.1715	56.1385	53.3087	70.9094	63.1015	49.1011	54.849	43.6696	44.025	64.933	57.0856	68.7381
atg4a	26.2092	29.8104	30.8281	35.7146	9.81447	18.5202	19.9261	19.1279	18.8521	20.1151	15.7186	28.7685	22.8559	21.5152	32.6489	14.0699	8.42768	8.16502	25.3741	22.2271	19.9013	9.85501	13.2329	25.0914	12.6935	26.8631	25.5236	14.2512	11.541	14.577	18.391	15.711	19.4924	22.5096	10.9534	17.147	26.1575	22.7738	24.9009	22.8752	8.40611	21.034	18.3031	24.9351	22.8373	9.17104	13.0599	12.3929	14.3447
atg4b	16.5461	15.3923	12.7395	8.19293	4.95097	0.734189	12.5897	7.72196	20.8545	15.3585	6.32497	8.58246	9.57199	11.3706	11.208	5.31074	16.7374	14.2341	13.294	12.2876	8.82618	28.0052	12.2157	32.8514	10.5843	8.93475	6.87652	12.4675	15.0967	8.87249	14.5136	10.1118	13.0191	12.877	11.9424	4.74742	6.98231	12.9994	8.22866	6.18776	17.9871	16.0242	14.4762	10.9698	10.9186	9.06571	10.0218	7.95273	4.14248
atg4c	4.83385	13.319	11.6292	8.08384	2.5713	0.589164	2.04834	5.28451	4.96416	3.82892	2.11844	4.79692	5.27461	5.01161	0.971414	4.42632	2.07657	10.1395	6.38872	5.27852	4.2831	3.31654	3.05585	0.0918826	3.55929	35.0385	4.26961	0	0.500917	12.5265	0.585399	10.9419	5.71115	6.41574	4.36398	1.27138	3.43176	6.41609	6.54077	1.67136	1.50354	0.000976814	3.8171	8.97619	12.9152	3.50358	7.16199	8.03258	1.02569
atg5	215.488	183.083	182.071	227.11	247.853	217.63	163.906	188.95	197.474	223.247	244.647	270.925	195.22	200.119	185.826	180.498	243.613	144.493	204.107	199.935	194.771	151.085	175.888	169.686	197.84	124.216	191.311	170.833	180.097	195.565	221.362	159.026	165.085	226.732	226.957	191.877	162.162	146.567	141.726	244.641	184.304	211.339	183.924	167.536	147.891	231.985	195.839	203.289	184.71
atg9a	50.4797	56.5461	38.3709	50.9597	42.794	44.8179	48.3258	41.8534	29.7642	28.7062	41.8099	35.4025	46.3878	46.9873	37.4453	33.8121	46.9351	67.1207	35.3083	27.8721	44.4264	19.9495	36.5942	30.9826	35.419	116.523	30.4239	37.5582	25.5153	38.181	37.4749	20.3428	47.0783	47.2488	61.742	28.7	28.5928	30.4012	34.0855	28.8462	34.163	33.0531	74.1964	46.8688	61.544	45.1668	38.8061	66.9396	45.13
atg9b	69.8825	75.0745	81.9353	69.5678	65.3378	69.7355	66.6813	53.9584	79.3981	58.442	38.7459	53.5844	66.5627	82.9879	75.7064	31.9604	66.9183	44.7854	73.2205	79.0249	74.6719	66.3202	58.9782	66.5163	67.4901	83.1686	60.2401	51.2436	53.9024	62.7132	76.013	78.2515	58.2277	77.3302	60.8511	37.9027	86.5671	58.6341	72.7767	50.5838	55.4829	63.1019	105.989	63.8221	93.3117	47.5021	62.7517	77.5645	101.588
athl1	1.93509	5.10972	1.09448	4.50271	0.0762932	0.24563	4.0371	0	1.98611	1.92294	0.0130396	0	2.58493	2.76897	3.27746	3.48137	4.34932	3.05527	3.1304	2.7166	4.88465	8.54071	6.09908	9.0242	2.06263	1.31062	5.24825	6.31819	4.67074	6.61701	0.695764	2.23696	2.45215	0.0289443	2.17336	4.42873	0.027383	2.13026	0	1.39613	0.0554161	2.00256	3.87776	0.996035	2.97994	1.1753	1.53207	1.76088	0.0075965
atic	18.4579	16.4514	22.2726	15.0843	7.36371	11.2731	23.9695	20.9831	24.8186	10.4927	13.6226	8.55599	16.5825	28.2322	24.8118	14.5626	12.2135	15.2718	16.4377	17.1422	22.5855	13.4262	5.10756	4.79773	11.9622	22.2474	22.8918	20.1902	8.34645	8.74359	18.6377	27.5708	12.9654	1.19091	3.38924	10.3474	15.7123	6.55707	13.9242	6.01433	4.25729	4.00816	20.3134	5.98077	13.9021	4.65669	6.06541	10.6969	1.03917
atl1	67.9336	58.6477	78.7652	89.1281	91.2114	64.7002	67.837	91.511	68.4662	92.9566	49.2139	124.522	88.3898	99.0472	85.2168	92.0396	79.815	105.803	53.3435	64.9313	65.4261	62.1578	57.9553	65.3082	103.426	59.4579	71.5953	55.2728	77.5484	72.4692	106.38	83.9784	72.7383	109.563	91.2385	76.6044	69.641	92.1305	66.2762	60.494	62.0295	67.1084	85.7129	88.7561	85.3654	77.77	55.8632	88.2924	106.689
atl2	86.3692	100.792	89.4546	139.988	87.9176	108.688	69.3485	75.7403	84.3501	108.324	82.6029	66.0106	93.7776	63.1572	61.2391	67.4141	86.2506	86.4732	63.6466	58.8802	58.8537	63.821	90.4581	53.9739	65.2486	51.1328	63.7954	78.6661	53.1559	36.3928	64.5176	77.2634	86.6853	85.975	98.7782	84.5043	74.258	60.8569	71.7779	98.6416	119.21	67.1093	91.4942	81.7739	100.259	94.5902	99.0876	38.1189	114.93
atl3	94.1269	91.5617	100.112	182.761	108.064	149.148	107.053	132.421	106.176	119.754	124.433	166.604	138.26	140.157	98.0756	176.993	188.78	170.92	153.1	102.875	129.827	166.367	182.989	198.122	118.017	102.663	153.766	179.509	122.814	156.479	130.998	99.7245	96.1741	183.653	171.499	99.4923	85.7795	118.293	112.309	158.659	101.588	147.236	102.048	110.693	91.3116	143.021	159.904	137.331	203.15
atmin	12.6146	5.18182	16.982	11.6414	7.31915	24.8538	18.1519	8.62583	7.93277	20.2054	5.28366	7.62121	12.3147	15.3207	9.88351	11.036	6.24813	5.10608	11.6353	13.4937	19.1753	3.99618	4.08713	5.86495	7.44729	2.29861	4.21947	17.8766	14.3666	4.68409	11.2201	10.0837	14.7859	13.9099	5.51866	4.72945	12.5286	8.73234	11.9766	15.4171	6.87332	12.0192	11.5327	19.9477	19.8593	13.5542	11.604	10.6125	3.10228
atoh1a	0	0.00378196	0.00836571	2.20186	1.15601	0.0696065	2.4005	0.857598	1.98795	0	0.00911363	0	0.889997	0.725512	0.669021	0.46285	0	0.00188018	0	1.63182	0.732714	0	0.00161328	0.0129682	0	0.318031	2.71414	3.05318	0	0	3.47697	1.11461	0	0.0131977	0.015098	0.024021	1.09116	0.00367869	0	0.0152208	0.0118332	7.39182e-05	2.89015	0	5.96575	3.3542	0.169656	2.66895	0.00121401
atoh1b	1.95979	1.02519	0.00829233	0.0192268	0.0221847	0.0689847	0.809038	0	0	0	0.00164855	0	0	0	0	0	0	0	0	0	0	0	0	0	0	0	0	0	0	0	0	0	0	0	0	0	0	0	0	0	0	0	0	0	0	0	0	0	0
atoh7	3.90278	0.0119551	0.0265317	3.40739	3.47333	1.91068	0.633842	3.60143	2.98141	1.91956	0.014444	0	1.70344	6.98017	1.1272	1.80413	1.63696	2.03944	52.457	75.1896	63.0331	83.216	113.833	67.696	21.649	3.004	8.61589	7.1751	18.2286	13.859	5.54226	7.78457	4.7717	2.22392	12.8521	3.53096	3.457	2.22004	6.51619	0.241503	7.51523	3.00544	2.87565	3.98902	4.96574	4.48423	6.69104	0	13.3108
atoh8	23.2876	42.0992	21.3242	22.0885	12.1479	28.2737	43.8168	48.058	41.6822	25.8259	15.7659	41.1765	26.4077	17.7185	28.3025	22.1227	9.02492	10.1973	14.8153	22.4278	19.3474	9.04767	20.3214	9.33451	40.5165	32.6021	50.1398	2.06538	29.7795	16.8595	38.9453	20.1631	31.0844	8.71675	14.2038	9.35102	7.97631	9.71556	13.9659	1.90823	4.20192	5.00912	21.2329	3.98449	21.8477	14.6541	7.59182	16.9822	18.4347
atox1	31.0459	35.9973	26.6721	38.2167	40.2698	42.3671	40.3062	59.1867	26.778	109.349	86.7222	61.2486	80.4103	79.4416	77.6797	114.081	153.622	133.265	85.3264	78.0377	60.7559	81.43	115.879	103.058	46.7118	17.0815	59.3479	82.0182	70.5471	93.2011	38.9179	43.7431	58.3523	48.4014	81.297	57.084	44.6187	55.3409	42.2875	43.374	64.2977	74.1171	62.6144	35.8975	38.7036	41.8021	80.1269	65.1587	59.5365
atp10d	33.0315	35.9562	27.6613	23.2307	13.318	16.866	27.4731	36.818	28.7826	9.50914	26.1299	14.3035	31.7092	33.2849	24.623	10.683	12.7386	15.2772	26.7816	19.1289	11.7238	18.4371	19.3191	22.8631	27.3629	30.8379	30.6752	11.864	19.4247	27.7736	88.4817	18.0789	19.9999	27.9836	18.5858	19.6002	45.3992	41.1248	24.8121	10.8257	18.8111	36.057	32.7801	27.9239	30.7764	17.0292	14.7126	24.0526	18.4653
atp13a1	240.73	213.928	162.947	208.673	245.557	300.471	183.153	211.611	200.449	268.299	251.979	288.149	210.136	159.98	189.804	206.134	197.417	203.483	155.743	149.57	154.808	165.475	137.264	236.991	190.016	170.839	213.093	223.772	270.367	234.646	216.548	198.1	178.909	188.103	182.507	226.029	182.66	195.315	178.614	182.244	134.652	249.399	157.916	158.561	151.865	170.147	199.863	188.143	160.094
atp13a2	105.839	114.11	91.5159	55.8217	46.5705	68.3101	73.1493	102.087	87.3303	51.6852	84.6777	59.3047	87.6734	68.3277	68.7755	56.3487	71.046	60.0379	72.0435	65.6958	82.8401	43.5039	55.9233	43.7145	100.438	111.362	71.625	60.2129	37.2121	46.1871	80.0751	83.7953	68.8909	54.8579	46.7954	48.1017	88.8039	65.1018	53.3557	70.1161	70.9477	28.0483	70.3214	76.7911	71.4729	32.8809	58.2672	48.0532	29.7676
atp1a1a.1	756.151	705.527	683.433	864.441	830.457	644.554	1345.95	1272.62	1247.38	1263.75	1261.01	1642.55	849.925	1008.18	906.752	1034.1	1561.57	1038.79	943.37	816.269	876.191	858.524	895.686	831.002	940.064	1419.06	1153.82	1065.91	810.216	1120.88	870.704	868.48	942.028	912.456	967.721	753.779	805.929	997.187	811.196	814.857	908.288	900.449	818.602	668.158	594.571	444.069	480.127	574.989	801.425
atp1a1a.2	72.8329	50.4072	64.8995	77.4163	22.9125	46.9096	40.7626	48.0503	63.5315	15.2524	20.9782	30.6018	57.2722	21.7499	41.3595	16.0932	21.1968	34.5887	34.1826	15.878	38.8306	26.8757	25.4205	17.3577	59.1105	29.4302	43.8322	21.6034	26.4791	11.0381	39.888	53.6051	42.1038	35.5138	46.6759	34.3604	51.226	33.692	31.2413	71.8237	43.3667	9.01807	36.6228	45.8789	20.8373	34.8567	16.2032	21.2908	28.7118
atp1a1a.3	33.0251	52.3513	27.6728	9.5583	27.2868	6.78664	22.4261	14.7503	48.6731	0.885057	3.21819	11.445	12.3079	13.7595	19.308	7.61658	0	9.16245	33.9623	9.34016	11.9425	20.3596	1.04393	5.93216	12.7067	3.5302	27.3295	24.4806	14.7989	7.88452	14.1423	39.9791	21.8367	18.3187	0.135289	40.7233	32.9299	13.1373	8.14252	62.0272	26.2475	2.0064	22.129	33.9092	16.8659	0.205347	69.74	13.2085	173.267
atp1a1a.4	33.0614	32.8548	32.8732	9.50642	6.25842	4.88547	28.576	35.241	32.7671	0	5.3069	5.66921	22.1417	23.4827	24.0236	0.565415	4.81586	2.06302	16.2599	28.6736	29.9325	3.07067	11.1978	4.82156	23.9032	35.9739	26.4882	3.55703	3.53326	6.24007	15.0645	39.8223	34.5814	9.76872	1.23664	7.07389	39.379	25.9226	24.9611	2.15313	5.77384	5.01085	42.4846	24.932	51.6497	5.87063	5.02694	3.34778	3.068
atp1a1a.5	3.88059	7.16609	2.16672	4.60804	0.114181	5.11077	2.87899	6.22399	2.97501	0	4.17555	4.80271	3.48523	3.52687	1.74928	0.487807	7.90934	5.07939	5.17472	2.19232	0.53281	0.752664	2.03569	2.29886	4.80413	0.661232	5.40895	1.99929	0	0	4.98937	3.33263	5.05016	1.1142	0.0407575	0.0651655	6.71037	2.21802	1.78723	3.0108	7.50057	2.00423	3.87103	3.99054	2.97882	0.0560408	1.56776	1.74773	0.00237438
atp1a1b	1626.81	1888.25	1503.15	2700.06	2715.63	2390.22	1087.06	1226.53	1080.66	1237.91	926.442	1218.49	952.469	932.777	1110.36	1052.38	844.279	694.921	657.827	852.675	745.455	628.261	747.252	742.708	1379.06	1738.19	856.677	979.913	1107.17	998.547	1272.34	1602.65	1657.17	1611.06	2202.57	1601.02	1677.86	1213.24	1802.09	1238.14	1004.85	1818.93	980.267	1475.93	1120.64	2488.54	903.451	2282.47	2419.71
atp1a2a	59.2048	61.7086	54.3218	115.305	28.8206	47.0988	36.9562	43.6296	41.6815	32.5555	42.8469	23.8757	36.9208	30.7361	32.6406	13.6334	18.8456	29.5011	28.2432	9.95153	28.1198	26.2102	11.204	11.6323	29.9044	25.0062	19.1819	16.9738	16.2955	16.998	40.0678	46.8409	26.5796	43.9861	22.9047	20.7385	33.0436	32.5238	24.8186	35.5502	26.4406	21.0354	38.5291	36.8984	36.727	29.3762	30.0484	39.2621	35.9176
atp1a3a	1969.49	1963.31	2085.32	1381.6	2164.03	1866.21	1646.4	1601.99	1554.02	1281.95	1153.34	1225.15	1361.34	1375.83	1375.53	1190.38	1033.77	1037.79	1567.31	1863.7	1552.64	1159.09	1755.79	1853.25	3339	3736.58	2975.75	1986.63	2825.2	3031.07	3236.31	2905.26	3093.41	2280.66	2019.22	2094.44	3337.54	3538.53	3401.5	2074.58	2163.21	2867.62	2983.36	2785.32	2758.46	2645.53	2489.73	2291.07	3053.87
atp1a3b	8065.28	8767.56	7090.65	6764.68	12649.9	10642.8	5366.89	5720.47	4837.69	5249.57	4738.69	5042.37	2828.46	2927.2	2996.15	4050.97	2999.83	2513.05	1579.28	1880.43	1802.02	2020.36	2312.91	2264.71	3092.32	6913.12	3869.19	5914.34	4157.94	3130.2	6711.85	7102.09	7258.98	5402.81	5776.14	7479.6	7944.55	7272.57	7761.44	7864.4	5903.09	9795.77	4934.32	6523	5277.68	10491.6	6903.84	6801.22	8474.09
atp1b1a	816.303	886.548	844.203	1128.74	1496.99	1180.68	1564.51	1816.96	1405.15	2682.78	2556.48	3736.92	1349.76	1614.77	1236.62	2274.45	2756.4	1895.46	1179.78	895.003	1055.87	1284.53	1357.24	1125.55	694.349	515.754	1083.01	1814.99	1053.12	1635.24	1218.94	991.702	1256.2	1661.48	1434.77	1398.85	1132.44	1017.95	1115.02	1594.67	1504.53	1824.94	683.676	692.087	661.066	1193.06	1247.1	1308	2312.97
atp1b1b	106.808	112.06	88.3384	69.6404	63.0627	51.0801	108.874	137.888	131.002	58.384	54.4446	67.9112	57.8449	74.6089	72.7083	21.9174	36.9106	35.6289	86.778	83.3201	93.2217	82.311	69.1455	80.2592	79.9756	28.8343	53.2515	45.0614	69.1088	47.1294	176.932	139.828	166.334	78.5633	68.5733	97.1883	190.382	158.374	163.046	68.2323	118.659	111.18	169.505	181.502	180.661	148.736	90.0829	121.153	341.697
atp1b2a	1139.56	1060.34	939.999	1255.03	1360.74	1060	1107.2	1166.47	999.292	997.406	670.296	1045.24	831.663	924.416	912.457	748.832	726.292	705.086	689.198	894.941	694.328	521.527	582.562	574.316	1063.03	1267.84	960.747	782.876	869.069	938.353	1286.97	1165.07	1318.68	1310.1	1344.61	877.182	1337.75	1417.13	1389.53	931.361	1092.8	1256.02	1178.69	1262.52	1639.8	1098.62	784.161	1534.37	892.776
atp1b2b	1700.61	1627.02	1676.58	1613.24	2035.84	1534.64	235.868	305.021	352.298	102.428	234.224	217.256	159.353	194.035	175.542	122.019	96.324	148.546	106.799	165.464	167.318	114.151	119.974	113.561	590.059	834.702	657.673	797.841	573.052	538.277	1101.58	1083.36	1415.23	1088.73	969.976	1002.69	1449.57	1331.44	1189.65	1365.34	1099.39	1098.77	1040.01	1259.53	1143.48	1172.91	1202.16	1079.57	1555.67
atp1b3a	143.661	163.504	112.89	99.8526	170.683	140.948	51.597	55.6973	52.5898	80.5341	57.5214	67.0155	55.9472	48.8332	47.2518	68.7357	91.5087	81.3785	77.7268	81.7384	80.8696	79.7199	107.755	113.324	150.69	47.2324	107.257	170.284	223.536	243.165	197.291	143.393	169.151	191.323	280.072	210.092	174.717	189.915	190.591	185.159	223.618	208.335	134.792	114.68	107.191	209.404	203.914	186.393	287.329
atp1b3b	329.042	335.288	320.452	225.083	577.33	411.747	218.535	251.61	252.048	482.984	397.289	359.912	237.909	282.326	266.131	630.442	550.822	406.969	295.769	298.382	239.005	477.293	529.661	529.308	318.64	117.993	325.626	693.972	710.77	565.5	359.298	307.926	384.608	391.252	596.164	633.509	409.877	363.608	366.398	459.078	538.244	705.132	264.766	338.065	326.561	548.533	492.21	519.858	630.076
atp2a1	13.5949	22.5617	21.1665	3.70957	3.82957	7.81704	15.7085	12.1822	24.8304	9.55511	7.36505	3.76409	7.88033	12.513	8.68485	6.25067	3.8053	6.11234	10.4655	11.3811	4.76873	13.7561	1.03714	0.136717	11.1298	1.3664	11.6482	0.328426	0	3.99781	13.6091	13.4187	17.1878	20.2988	7.68778	2.50486	16.8563	5.50302	7.32276	16.4676	4.29074	6.011	17.3633	26.934	20.8564	1.32597	7.53587	4.29008	1.02066
atp2a1l	14.5552	14.4039	13.8572	10.5635	28.0047	8.02576	7.90905	10.406	10.9138	11.4918	14.6135	15.3457	8.67729	34.5221	6.24148	13.6989	3.60392	0.0215434	13.7749	1.66572	10.8807	115.798	6.13276	0.233339	3.37788	59.959	5.93827	7.15937	9.20126	14.689	10.2894	12.3176	7.92402	13.9502	7.68368	21.4133	43.1851	3.43428	4.43269	13.638	111.188	11.0208	8.6128	54.8676	9.91641	6.9631	18.4825	11.4679	2.08398
atp2a2a	19.3795	21.624	26.6378	38.0922	28.5099	43.373	30.8333	31.2516	37.7071	52.7449	39.7371	46.9262	13.7899	32.7897	31.7562	36.0926	32.5405	38.6483	34.5581	37.697	31.1641	40.4232	35.5818	23.0856	26.5643	35.1247	20.0047	27.5607	26.6692	15.2502	22.4019	23.4635	20.2184	20.43	20.6452	17.2123	27.3001	15.2759	29.5473	9.28863	22.3939	28.0439	20.222	24.9332	30.7836	8.08815	22.5709	12.3567	11.3197
atp2a2b	49.4886	50.4075	80.7924	57.9394	59.2999	38.39	238.409	161.061	177.627	250.127	185.08	123.413	105.71	140.676	133.218	286.861	266.775	187.207	104.122	107.505	93.4979	148.815	149.437	140.905	103.73	25.7684	115.313	118.84	142.79	128.013	82.3362	81.6697	86.7648	47.3964	69.5469	85.5815	94.708	106.276	85.62	67.8254	83.0283	89.1435	75.1501	55.8451	77.4319	28.399	52.7229	65.1127	104.609
atp2b1a	1223.04	1128.23	1197.58	1285.23	1507.88	1332.58	1422.07	1425.93	1479.59	1439.1	1561.08	1598.49	879.702	901.965	994.855	1236.09	1254.65	1143.58	861.146	915.136	886.066	920.688	967.869	1053.24	993.197	1141.93	889.062	1127.15	1179.41	855.165	1049.57	1121.42	1077.99	1213.38	1297.9	1234.41	1150.62	1077.57	1104.93	1197.66	1094.05	1443.32	987.038	975.307	868.523	1454.45	1321.23	1412.22	1558.75
atp2b1b	2484.9	2661.64	2469.66	2707.22	2909.21	3337.21	705.283	650.549	685.704	1024.26	1071.7	1151.53	519.937	566.741	620.611	628.224	613.4	548.398	674.048	667.958	600.897	818.25	983.101	900.781	1527.19	1575.71	1564.21	2422.01	2199.78	1744.78	1984.2	2095.1	2042.64	2436.43	2397.09	2595.53	2299	2157.32	2197.89	3127.97	2618.38	3709.97	1934.61	2133.11	1328.09	3587.21	3366.15	2870.68	3758.86
atp2b2	1199.73	1151.89	1118.84	1652.49	1727.34	1690.64	382.833	414.547	520.984	545.194	415.136	629.873	292.356	307.584	318.23	348.638	305.116	275.731	450.581	546.659	428.404	394.723	453.437	475.642	659.095	874.981	627.07	639.615	612.245	645.1	1086.34	1156.1	1249	1199.42	1198.01	1176.2	1306.94	1128.57	1205.32	1227.81	1104.62	1372.21	1117.06	1113.93	877.456	1293.41	1019.36	1525.5	1484.86
atp2b3a	519.315	569.742	486.476	408.051	473.436	442.782	329.189	383.43	340.379	219.362	213.36	309.169	316.137	347.18	340.479	231.649	171.568	156.712	353.856	425.147	391.114	214.833	268.413	260.301	545.671	794.246	448.04	340.768	343.513	317.436	560.882	587.468	580.87	392.355	437.766	429.462	626.594	703.07	669.489	449.331	400.578	490.791	582.646	571.426	484.392	425.96	352.476	411.804	249.381
atp2b3b	989.101	1014.06	875.067	1239.92	1147.28	1139.81	1137.45	1289.3	1291.05	910.187	873.12	1025.12	724.044	740.012	805.491	603.544	488.322	470.071	590.95	693.463	680.323	399.668	505.294	500.949	875.2	1038.71	735.392	783.173	618.42	552.874	1200.67	1260.12	1199.57	1199.41	1243.61	833.788	1305.79	1242.47	1364.67	1219.19	936.287	1173.89	905.196	879.572	702.757	1241.49	980.816	1155.46	909.175
atp2b4	89.3027	78.1758	103.211	59.3049	111.324	78.8396	145.854	133.301	131.983	90.974	118.167	129.221	127.043	101.054	87.7469	132.942	104.096	71.2421	92.0095	92.0604	92.9689	79.6575	121.988	131.637	97.7019	38.5078	116.248	157.982	122.356	47.7015	113.468	124.157	99.5552	72.1073	93.459	140.283	117.618	111.813	115.067	119.172	101.627	186.297	81.8117	108.699	66.4927	184.434	140.125	96.2087	160.036
atp5a1	853.206	866.995	760.102	812.486	1271.6	993.508	646.113	667.142	613.262	1093.29	946.24	915.076	596.863	696.102	667.125	1240.62	1133.84	1036.74	602.097	675.344	529.732	904.019	1013.6	914.522	821.732	263.539	949.314	1560.68	1463.8	1732.25	1127.84	1055.46	1272.43	1249.95	1444.53	1587.15	1349.26	1091.74	1295.52	1524.63	1512.52	1946.13	956.206	1050.1	1153.41	1727.07	1511.37	1426.43	2101.59
atp5b	3012.93	3542	2861.43	3481.41	5402.87	4621.69	2976.5	3073.99	2717.04	4013.62	3580.13	4090.99	2600.78	2835.24	2864.34	4325.2	3973.53	3010.57	2730.76	2755.03	2583.67	3188.93	3285.87	3224.08	4161.52	1600.04	4723.47	7150.11	5504.23	5624.84	4810.52	5172.73	5359.54	5302.8	5149.4	5797.55	5764.39	4838.66	5573.6	6204.78	5334.2	7137.49	4129.27	4367.95	3960.49	6772.45	5841.84	4707.07	5646.99
atp5c1	541.628	481.334	446.081	455.582	763.786	647.088	411.694	397.958	320.516	813.564	598.053	513.042	399.93	419.117	399.195	734.417	663.09	601.29	350.015	364.809	362.872	484.758	564.235	576.342	514.901	214.379	579.85	969.015	969.786	947.644	634.922	651.427	653.514	700.766	910.114	1003.56	686.083	613.172	700.7	787.392	726.729	1003.61	513.226	596.352	574.712	954.156	876.825	861.266	999.493
atp5d	397.952	493.654	387.53	276.094	739.889	552.536	380.579	359.596	359.22	778.102	711.972	431.655	325.431	409.052	328.841	926.539	900.204	636.903	366.207	327.77	294.406	661.338	721.805	676.021	534.509	70.1522	599.008	1387.44	1207.11	1229.59	614.956	654.765	668.137	527.792	763.545	1149.55	697.549	691.301	700.666	791.905	914.814	1287.07	426.548	472.692	532.03	1020.5	844.068	725.71	1047.72
atp5e	475.618	483.38	372.648	413.862	677.205	611.247	352.516	370.11	355.253	612.312	477.829	496.791	380.637	506.838	465.46	752.751	662.979	612.484	470.653	567.768	461.615	656.993	709.623	697.905	533.845	104.966	704.828	1071.44	1008.95	899.489	690.859	691.716	784.821	825.403	927.51	906.627	807.046	704.314	741.2	770.418	809.66	1191.92	528.639	666.161	653.132	901.229	736.635	805.966	981.02
atp5f1	492.119	527.598	435.43	482.174	597.889	630.919	428.803	391.01	410.826	587.372	510.243	527.418	387.67	517.626	441.666	687.989	617.837	496.509	362.381	335.341	355.865	409.114	461.558	476.687	602.88	684.381	634.901	877.47	728.226	832.611	777.227	801.322	821.309	707.227	791.807	918.036	751.127	731.415	707.131	733.124	722.857	1132.82	572.952	575.41	631.295	847.156	708.227	747.113	822.99
atp5g1	637.718	647.935	536.57	501.997	937.027	887.491	541.086	593.992	522.958	945.738	837.487	706.393	494.437	619.976	559.962	1215.35	903.811	674.561	587.203	588.236	471.405	828.372	1057.31	931.667	860.35	125.79	1040.16	1985.93	1580.47	1745.19	932.88	945.774	1110.43	943.686	1150.22	1690.88	1204.26	1071.08	1096.63	1144.75	1137.5	1714.76	711.611	839.682	893.344	1242.57	1014.71	865.603	1817.34
atp5g3a	246.532	292.079	229.986	227.287	446.818	255.5	219.382	234.219	183.573	417.831	371.129	271.826	183.587	270.941	274.142	502.403	528.577	497.497	199.503	240.234	184.346	332.787	337.521	383.727	235.262	90.2193	265.372	463.681	507.016	590.291	272.983	247.494	341.744	391.187	444.15	473.716	333.435	353.813	355.374	413.134	459.305	579.931	297.529	301.167	304.724	453.957	414.303	482.43	662.91
atp5g3b	754.207	813.5	635.553	380.44	1148.08	841.756	560.306	611.406	482.269	1117.28	934.711	635.536	578.477	626.253	555.846	1238.71	1233.44	996.049	606.006	661.9	490.486	1230.92	1285.04	1299.48	989.844	76.8403	1252.37	2457.4	2044.07	2525.74	1218.92	1106.95	1216.46	1144.66	1518.39	2007.22	1271.68	1192.63	1238.42	1460.19	1701.91	1970.17	774.19	981.291	1055.14	1648.15	1360.92	1240.09	2166.24
atp5h	607.671	621.15	487.54	288.832	450.929	435.686	447.401	404.991	426.707	706.249	460.063	241.127	368.374	381.982	371.309	735.292	698.634	788.472	434.003	415.595	401.827	716.732	717.753	798.629	614.235	194.181	656.738	964.761	832.478	1209.37	684.481	727.494	769.437	682.511	722.318	1113.12	813.88	745.526	802.924	688.813	1023.84	866.395	518.053	552.474	680.929	713.171	628.897	853.301	1025.14
atp5ia	340.684	395.958	359.832	348.929	486.292	472.207	255.736	267.373	223.27	402.485	315.757	265.118	227.389	335.869	339.792	581.307	476.403	450.711	369.704	356.663	332.935	601.701	544.923	544.312	376.377	63.0681	411.339	644.487	564.848	544.329	491.212	496.941	564.591	504.076	489.881	611.986	586.759	503.577	545.987	551.034	742.209	817.314	436.189	557.461	529.055	763.772	746.193	612.453	773.735
atp5ib	418.343	424.764	375.823	344.378	726.838	506.427	334.801	338.752	327.468	562.491	479.898	389.558	280.854	344.452	310.598	558.817	435.313	451.727	309.384	325.757	254.692	439.435	504.247	492.68	439.975	63.1679	546.76	827.851	652.47	682.829	621.319	843.797	697.289	723.329	720.14	1003.57	862.999	805.222	830.521	930.909	922.834	1223.97	529.593	711.037	685.887	1060.04	901.046	795.216	1216.01
atp5j	322.261	305.458	269.365	206.522	456.447	361.775	248.903	310.909	237.16	581.712	453.732	252.642	302.72	277.233	281.945	678.983	693.743	486.325	307.224	288.695	289.512	607.632	598.793	551.146	397.357	49.0725	490.724	993.944	1008.33	946.92	462.32	480.224	559.617	493.37	629.948	966.818	546.828	557.792	479.663	495.207	709.32	834.34	383.228	373.965	406.962	691.613	639.717	598.263	737.829
atp5j2	957.074	1031.53	746.281	687.441	1287.09	1228.39	871.858	727.238	706.543	1202.51	960.9	962.923	741.361	869.289	737.948	1160.08	1190.38	1035.73	806.206	777.089	733.106	994.689	1040.04	1119.65	1368.19	125.715	1431.52	2026.05	1837.28	1998.47	1421.83	1576.9	1569.68	1458.46	1754.08	1781.35	1636.85	1480.15	1521.14	1623.66	1427.15	1899.06	1032.29	1146.83	1242.74	1729.33	1371.09	1429.1	1291.96
atp5l	1523.92	1802.89	1358.38	1599.41	2779.54	2444.96	1222.9	1296.05	1171.95	2198.96	1990.79	2026.37	1288.48	1370.41	1365.76	2460.95	2361.83	1873.08	1521.81	1487.28	1322.18	2020.48	1961.15	1917.44	2073.47	132.325	2227.18	3476.49	3117.62	3410.2	2272.55	2359.24	2412.78	2770.69	2898.88	3531.81	2571.77	2377.58	2517.43	2743.94	2743.44	3890.26	1814.23	2054.33	2127.15	3509.45	2652.68	2503.33	3442.79
atp5o	430.961	412.43	380.087	521.466	578.854	586.272	290.345	322.197	308.612	555.792	395.239	468.091	293.089	361.483	318.456	554.976	587.425	533.116	284.947	353.9	326.002	413.376	412.762	443.449	413.371	97.8842	496.024	827.037	614.754	950.375	540.607	612.248	600.864	790.976	931.783	721.694	753.334	599.054	623.336	648.506	681.972	937.507	453.523	529.537	615.415	719.896	633.062	818.536	762.456
atp5s	30.0683	27.7955	26.68	48.5142	48.4595	44.1727	16.005	26.1784	28.7836	29.7386	18.8503	19.1171	34.9923	35.5617	30.2085	39.9697	42.3532	33.5808	21.3316	32.4745	20.2622	27.6524	48.7659	35.4672	38.2043	13.4592	17.314	24.5773	38.6719	26.0208	45.8054	35.7883	31.5426	26.9213	32.5955	25.2448	39.9822	32.6246	36.7931	43.0119	51.0962	46.0737	43.314	47.8673	36.719	69.6661	48.3375	52.6132	67.7263
atp6ap1b	24.2784	25.6938	11.7936	25.4062	17.8965	21.4385	57.4819	67.9172	44.6448	99.7149	74.2313	77.5451	54.1367	68.9558	50.5008	97.6476	97.3718	80.3729	41.8578	41.9091	50.5142	40.2263	55.9061	51.5357	27.8403	14.6469	38.4638	30.7244	31.2204	59.9585	41.8405	16.949	25.8303	39.6764	23.9523	26.3221	30.8066	27.1561	36.8982	26.0122	21.358	33.0526	28.8841	28.9198	34.7452	28.197	35.2409	21.2897	30.7726
atp6ap1lb	440.677	428.875	415.183	453.15	544.45	463.863	272.207	238.632	175.635	268.281	251.996	321.656	160.072	220.06	294.313	226.074	208.208	152.634	147.841	146.839	168.004	124.269	116.927	98.7321	173.498	47.461	179.07	231.099	190.375	180.872	277.884	320.075	394.659	327.789	290.033	268.451	414.253	310.398	348.974	290.092	327.906	425.684	414.079	407.874	399.026	460.787	456.93	404.71	621.871
atp6ap2	278.572	289.001	252.331	226.155	400.752	338.555	268.271	258.606	245.102	396.71	376.381	342.68	164.376	269.117	185.434	368.552	338.665	311.323	211.297	162.652	182.369	273.989	293.798	245.242	268.08	34.6366	280.328	388.904	365.106	419.844	346.582	310.117	335.194	423.43	436.591	497.722	349.41	416.709	420.792	487.452	370.123	537.864	324.49	351.029	267	565.418	461.148	547.521	636.225
atp6v0a1a	226.149	249.919	219.329	274.622	274.034	290.397	170.883	141.04	133.961	153.289	171.47	193.383	109.338	142.504	113.585	141.49	171.46	101.759	138.923	128.98	144.312	123.417	131.154	146.67	275.693	423.371	302.21	322.71	194.669	255.663	299.582	306.624	285.895	283.744	290.004	263.85	384.548	258.333	347.169	275.662	271.394	361.581	218.582	213.41	150.865	300.7	246.953	308.588	357.105
atp6v0a1b	251.391	229.366	251.248	201.831	356.891	352.298	347.599	337.972	312.586	312.333	356.543	354.159	230.227	260.756	224.202	255.515	242.019	168.913	215.388	260.464	223.802	188.888	265.34	213.236	257.478	314.927	310.106	325.522	280.303	219.75	347.516	356.982	329.631	294.523	337.791	333.456	359.576	406.885	354.495	328.666	324.002	398.641	269.607	300.171	326.567	408.866	323.673	336.098	333.513
atp6v0a2b	81.5178	96.6743	91.56	95.04	52.5208	151.46	70.8104	74.8451	74.4218	90.0717	118.08	78.4725	57.8221	59.2341	37.3366	56.8816	43.6695	56.9708	54.401	35.1494	53.4437	52.147	35.5985	46.997	68.1781	79.5469	85.7259	74.2317	63.3591	36.3402	68.4942	98.4531	58.8619	120.275	71.7615	126.528	60.533	64.0261	49.653	98.0242	64.5075	44.0729	66.4122	80.7764	73.4484	95.7158	118.567	75.7217	113.887
atp6v0b	119.431	115.155	67.1301	74.2881	90.1826	70.2814	93.3822	78.3934	82.3661	60.3233	85.7235	64.0986	75.1701	135.777	118.724	55.4045	77.3035	115.973	105.312	119.888	59.3298	50.992	80.3227	99.6321	117.231	81.575	68.9476	51.0756	52.1975	83.1492	72.5369	110.681	121.785	90.2785	71.7551	62.9722	171.995	122.576	123.431	51.0412	102.758	70.1151	155.108	93.7397	204.506	55.4429	82.7418	57.7528	49.2464
atp6v0ca	464.911	544.077	567.424	596.928	1005.73	887.395	795.571	692.367	615.244	1234.13	1095.76	1114.18	564.46	745.315	590.288	1300.07	1158.61	923.819	557.333	519.556	491.329	884.709	1047.14	976.328	604.304	323.6	802.654	1042.98	1015.05	1126.06	757.991	670.485	744.243	898.474	998.1	1018.49	898.356	790.034	781.703	996.733	935.967	1125.81	695.247	699.069	754.377	1155.81	882.825	942.353	1666.49
atp6v0cb	3401.21	3534.8	3096.67	3725.9	4832.31	4470.22	2407.9	2555.77	2402.47	2047.48	2532.45	2862.93	1526.7	1723.22	2038.61	1828.25	1500.97	1244.33	1589.53	1942.5	1928.68	1569.97	2059.77	1962.18	3816.02	7282.53	3766.11	4061.89	3539.99	4397.92	4119.59	4632.11	4981.44	3658.48	3887.32	3761.6	4860.31	4802.78	5370.17	3733.93	3471.7	5329.58	4119.67	4373.93	3646.83	5262.71	4012.65	3341.24	4643.41
atp6v0d1	401.852	441.199	364.093	303.816	533.68	424.553	386.624	346.567	343.344	697.627	477.827	389.544	234.391	331.55	280.023	551.649	530.738	571.764	268.103	260.837	253.424	332.682	433.076	366.685	360.46	69.9739	386.87	615.634	534.282	548.448	447.972	425.401	493.165	553.5	650.536	748.89	503.495	468.863	473.214	649.64	748.717	780.254	413.08	431.806	498.285	751.33	499.851	774	849.672
atp6v0e1	19.3721	40.0911	26.6605	39.3136	25.0823	50.3556	191.696	138.405	125.027	180.14	151.632	207.75	106.71	112.342	86.8778	230.765	119.645	107.859	95.9495	81.5156	90.6648	137.02	180.93	128.333	50.43	81.9755	76.8488	99.1871	75.9245	79.8397	63.0848	43.7912	77.913	71.9756	61.9261	62.8253	61.6834	29.4631	70.9204	57.6092	78.759	95.1503	51.0279	27.9183	22.8155	78.647	62.2412	81.3418	84.1513
atp6v1aa	329.982	459.734	383.292	486.793	747.115	703.469	316.251	336.128	294.717	520.308	532.155	475.74	225.655	334.517	339.884	577.572	400.36	361.19	362.128	366.189	339.264	602.444	772.631	616.505	608.888	357.086	578.932	1102.9	993.943	1055.98	635.917	560.736	572.595	468.663	612.58	736.411	566.287	590.373	607.68	737.163	726.618	944.518	437.154	581.395	398.025	879.694	733.422	558.037	750.134
atp6v1b2	61.1463	74.0312	54.3281	59.1547	68.7652	60.8275	52.3465	57.4525	44.6475	79.5727	76.2868	55.4978	55.1205	46.0438	50.7579	73.1692	64.5588	55.9618	56.8095	43.207	49.515	57.0714	81.3126	78.9247	57.3867	36.3621	91.8561	65.7832	90.2824	73.3256	76.6924	67.2057	62.2287	79.5186	91.1659	71.9746	84.4105	60.8364	72.7264	70.4259	88.0091	75.1211	69.3161	80.7773	58.5562	114.684	62.7975	82.0309	138.512
atp6v1ba	399.883	472.075	462.031	452.084	821.766	577.78	549.262	437.093	377.078	1082.8	825.981	739.91	359.599	536.053	405.08	773.12	843.448	595.194	472.863	369.882	360.626	629.363	654.716	578.733	487.586	104.953	557.996	981.382	1026.24	1060.19	554.206	507.119	608.166	769.49	916.583	822.089	635.896	539.415	571.733	704.403	841.036	1205.94	508.416	523.553	665.045	912.459	723.824	804.203	1001.54
atp6v1c1a	100.946	115.173	111.751	50.1334	149.136	82.6972	121.201	107.046	89.3014	183.076	168.285	103.337	75.0522	133.027	96.7771	194.3	179.738	195.321	107.387	100.695	81.2181	181.618	158.595	240.268	146.223	33.4414	117.811	181.544	217.39	144.17	124.44	134.374	140.844	133.318	147.74	253.118	132.535	156.286	115.921	199.028	171.114	218.349	129.01	135.624	115.134	183.578	195.484	191.762	220.636
[truncated: 14,194 more rows]
[truncated: 5 more columns]

## Sheet: Pairwise_CtrlTo24hpl
	log2FC	logCPM	LR	PValue	FDR	Ctlr1	Ctlr2	Ctlr3	Ctlr4	Ctlr5	Ctlr6	24Hour1	24Hour2	24Hour3	24Hour4	24Hour5	24Hour6
[truncated: 15,245 more rows]

[truncated: 6 more sheets: Pairwise_CtrlTo36hpl, Pairwise_CtrlTo72hpl, Pairwise_CtrlTo5dpl, Pairwise_CtrlTo10dpl, Pairwise_CtrlTo14dpl, Pairwise_CtrlTo28dpl]
